# Supplementary material for: [4-tert-Butyl-2,6-bis­(di­phenyl­meth­yl)phenolato-κO]dieth­yl(tetra­hydro­furan-κO)aluminium
Source: Acta Crystallogr E Crystallogr Commun. 2018 Jan 26;74(Pt 2):221–4. doi: 10.1107/S2056989018001172 (PMC5956341; doi:10.1107/S2056989018001172)
Supplement: Supplementary file 1 [file e-74-00221-sup1.cif]

##############################################################################
#                                                                            #
# This CIF contains the data in a paper accepted for publication in          #
# Acta Crystallographica Section E. It conforms to the requirements of       #
# Notes for Authors for Acta Crystallographica Section E, and has been       #
# peer reviewed under the auspices of the IUCr Commission on Journals.       #
#                                                                            #
# Full details of the Crystallographic Information File format               #
# are given in the paper "The Crystallographic Information File (CIF):       #
# a New Standard Archive File for Crystallography" by S. R. Hall, F. H.      #
# Allen and I. D. Brown [Acta Cryst. (1991), A47, 655-685].                  #
#                                                                            #
# The current version of the core CIF dictionary is obtainable from          #
# ftp://ftp.iucr.org/pub/cif_core.dic.                                       #
#                                                                            #
# Software is freely available for graphical display of the structure(s)     #
# in this CIF. For information consult the CIF software page                 #
# http://www.iucr.org/resources/cif/software.                                #
#                                                                            #
# This file may be used for bona fide research purposes within the           #
# scientific community so long as proper attribution is given to the journal # 
# article from which it was obtained.                                        #
#                                                                            #
##############################################################################
data_I
_database_code_depnum_ccdc_archive 'CCDC 1817894'
_audit_creation_method     'SHELXL-2017/1'
_journal_date_recd_electronic     2018-01-17
_journal_date_accepted     2018-01-18
_journal_name_full     'Acta Crystallographica, Section E'
_journal_year     2018
_journal_volume     74
_journal_issue      2
_journal_page_first     221
_journal_page_last     224
_journal_paper_category     GM
_journal_paper_doi     10.1107/S2056989018001172
_journal_coeditor_code     PJ2049
_publ_contact_author_name     'Mikhail E. Minyaev'
_publ_contact_author_address
;
A.V.Topchiev Institute of Petrochemical Synthesis, Russian Academy of Sciences,
29 Leninsky prospect, 119991, Moscow, Russian Federation
;
_publ_contact_author_email     mminyaev@mail.ru
_publ_contact_author_fax     ?
_publ_contact_author_phone     ?
_publ_section_title
;\
[4-<i>tert</i>-Butyl-2,6-bis(diphenylmethyl)phenolato-\k<i>O</i>]\
diethyl(tetrahydrofuran-\k<i>O</i>)aluminium
;
loop_
    _publ_author_name
    _publ_author_footnote
    _publ_author_address
    'Minyaev, Mikhail E.' .
;
A.V.Topchiev Institute of Petrochemical Synthesis, Russian Academy of Sciences,
29 Leninsky prospect, 119991, Moscow,
Russian Federation
;
    'Nifant'ev, Ilya E.' .
;
A.V.Topchiev Institute of Petrochemical Synthesis, Russian Academy of Sciences,
29 Leninsky prospect, 119991, Moscow,
Russian Federation
Chemistry Department,
M.V. Lomonosov Moscow State University, 1 Leninskie Gory Str., Building 3,
Moscow 119991,
Russian Federation
;
    'Churakov, Andrei V.' .
;
N.S. Kurnakov Institute of General and Inorganic Chemistry,
Russian Academy of Sciences, 31 Leninsky Prospect, Moscow 119991,
Russian Federation
;
    'Shlyahtin, Andrei V.' .
;
A.V.Topchiev Institute of Petrochemical Synthesis, Russian Academy of Sciences,
29 Leninsky prospect, 119991, Moscow,
Russian Federation
Chemistry Department,
M.V. Lomonosov Moscow State University, 1 Leninskie Gory Str., Building 3,
Moscow 119991,
Russian Federation
;
_publ_section_synopsis
;
The title compound has monoclinic (<i>P</i>2~1~/<i>n</i>) symmetry with a
single Al atom in the asymmetric unit. The complex possesses catalytic
activity in the ring-opening polymerization of \e-caprolactone.
;
_chemical_name_systematic
;\
[4-<i>tert</i>-Butyl-2,6-bis(diphenylmethyl)phenolato-\k<i>O</i>]diethyl\
(tetrahydrofuran-\k<i>O</i>)aluminium
;
_chemical_name_common
;
;
_chemical_formula_moiety     'C44 H51 Al O2'
_chemical_formula_sum     'C44 H51 Al O2'
_chemical_formula_iupac     '[Al (C2 H5)2 (C36 H33 O) (C4 H8 O)]'
_chemical_formula_weight     638.82
_chemical_melting_point     ?
_shelx_space_group_comment
;
The symmetry employed for this shelxl refinement is uniquely defined
by the following loop, which should always be used as a source of
symmetry information in preference to the above space-group names.
They are only intended as comments.
;
_space_group_crystal_system     monoclinic
_space_group_name_H-M_alt     'P 21/n'
_space_group_name_Hall     '-P 2yn'
loop_
    _space_group_symop_operation_xyz
    'x, y, z'
    '-x+1/2, y+1/2, -z+1/2'
    '-x, -y, -z'
    'x-1/2, -y-1/2, z-1/2'
_cell_length_a     9.9357(13)
_cell_length_b     9.7571(13)
_cell_length_c     38.999(5)
_cell_angle_alpha     90
_cell_angle_beta     93.586(2)
_cell_angle_gamma     90
_cell_volume     3773.3(8)
_cell_formula_units_Z     4
_cell_measurement_reflns_used     8876
_cell_measurement_theta_min     2.151
_cell_measurement_theta_max     30.412
_cell_measurement_temperature     150(2)
_exptl_crystal_description     prism
_exptl_crystal_colour     colourless
_exptl_crystal_size_max     0.40
_exptl_crystal_size_mid     0.35
_exptl_crystal_size_min     0.20
_exptl_crystal_density_diffrn     1.125
_exptl_crystal_density_meas     ?
_exptl_crystal_density_method     'not measured'
_exptl_crystal_F_000     1376
_exptl_absorpt_coefficient_mu     0.088
_exptl_absorpt_correction_type     multi-scan
_exptl_absorpt_process_details
;
(SADABS; Sheldrick, 1997)
;
_shelx_estimated_absorpt_T_min     0.966
_shelx_estimated_absorpt_T_max     0.983
_exptl_absorpt_correction_T_min     0.9656
_exptl_absorpt_correction_T_max     0.9826
_exptl_special_details     ?
_diffrn_ambient_temperature     150(2)
_diffrn_radiation_type     MoK\a
_diffrn_radiation_wavelength     0.71073
_diffrn_radiation_source     'fine-focus sealed tube'
_diffrn_radiation_monochromator     graphite
_diffrn_measurement_device_type     'Bruker SMART APEXII'
_diffrn_measurement_method     \w
_diffrn_detector_area_resol_mean     ?
_diffrn_reflns_number     38112
_diffrn_reflns_av_R_equivalents     0.0329
_diffrn_reflns_theta_min     2.087
_diffrn_reflns_theta_max     27.999
_diffrn_reflns_theta_full     25.242
_diffrn_measured_fraction_theta_max     0.999
_diffrn_measured_fraction_theta_full     1.000
_diffrn_reflns_limit_h_min     -13
_diffrn_reflns_limit_h_max     13
_diffrn_reflns_limit_k_min     -12
_diffrn_reflns_limit_k_max     12
_diffrn_reflns_limit_l_min     -51
_diffrn_reflns_limit_l_max     51
_refine_special_details
;
 Refinement of F^2^ against ALL reflections.  The weighted R-factor wR and
 goodness of fit S are based on F^2^, conventional R-factors R are based
 on F, with F set to zero for negative F^2^. The threshold expression of
 F^2^ > 2sigma(F^2^) is used only for calculating R-factors(gt) etc. and is
 not relevant to the choice of reflections for refinement.  R-factors based
 on F^2^ are statistically about twice as large as those based on F, and R-
 factors based on ALL data will be even larger.
;
_reflns_number_total     9098
_reflns_number_gt     7153
_reflns_threshold_expression     'I > 2\s(I)'
_refine_ls_structure_factor_coef     Fsqd
_refine_ls_matrix_type     full
_refine_ls_R_factor_all     0.0683
_refine_ls_R_factor_gt     0.0518
_refine_ls_wR_factor_gt     0.1300
_refine_ls_wR_factor_ref     0.1398
_refine_ls_goodness_of_fit_ref     1.036
_refine_ls_restrained_S_all     1.042
_refine_ls_number_reflns     9098
_refine_ls_number_parameters     440
_refine_ls_number_restraints     19
_refine_ls_hydrogen_treatment     constr
_refine_ls_weighting_scheme     calc
_refine_ls_weighting_details
              'w=1/[\s^2^(Fo^2^)+(0.0624P)^2^+1.8357P] where P=(Fo^2^+2Fc^2^)/3'
_atom_sites_solution_hydrogens     geom
_atom_sites_solution_primary     direct
_atom_sites_solution_secondary     difmap
_refine_ls_shift/su_max     0.001
_refine_ls_shift/su_mean     0.000
_refine_diff_density_max     0.449
_refine_diff_density_min     -0.239
_refine_ls_extinction_method     none
_refine_ls_extinction_coef     .
loop_
    _atom_type_symbol
    _atom_type_description
    _atom_type_scat_dispersion_real
    _atom_type_scat_dispersion_imag
    _atom_type_scat_source
    'C' 'C' 0.0033 0.0016
                         'International Tables Vol C Tables 4.2.6.8 and 6.1.1.4'
    'H' 'H' 0.0000 0.0000
                         'International Tables Vol C Tables 4.2.6.8 and 6.1.1.4'
    'O' 'O' 0.0106 0.0060
                         'International Tables Vol C Tables 4.2.6.8 and 6.1.1.4'
    'Al' 'Al' 0.0645 0.0514
                         'International Tables Vol C Tables 4.2.6.8 and 6.1.1.4'
_computing_data_collection
;
APEX2 (Bruker, 2008)
;
_computing_cell_refinement
;
SAINT (Bruker, 2008)
;
_computing_data_reduction
;
SAINT (Bruker, 2008)
;
_computing_structure_solution
;
SHELXS97 (Sheldrick, 2008)
;
_computing_structure_refinement
;
SHELXL2017 (Sheldrick, 2015)
;
_computing_molecular_graphics
;
SHELXTL (Sheldrick, 2008)
;
_computing_publication_material
;
SHELXTL (Sheldrick, 2008) and publCIF (Westrip, 2010)
;
loop_
    _atom_site_type_symbol
    _atom_site_label
    _atom_site_fract_x
    _atom_site_fract_y
    _atom_site_fract_z
    _atom_site_U_iso_or_equiv
    _atom_site_adp_type
    _atom_site_calc_flag
    _atom_site_occupancy
    _atom_site_disorder_assembly
    _atom_site_disorder_group
    Al Al1 0.49790(5) 0.32265(5) 0.60880(2) 0.02744(12) Uani d 1 . .
    O O1 0.41331(11) 0.47332(12) 0.61488(3) 0.0321(3) Uani d 1 . .
    C C1 0.32620(14) 0.57380(15) 0.62056(4) 0.0232(3) Uani d 1 . .
    C C2 0.28061(14) 0.59587(15) 0.65362(4) 0.0227(3) Uani d 1 . .
    C C3 0.19413(14) 0.70439(16) 0.65873(4) 0.0234(3) Uani d 1 . .
    H H3 0.163470 0.718139 0.681066 0.028 Uiso calc 1 . .
    C C4 0.15005(14) 0.79428(15) 0.63262(4) 0.0227(3) Uani d 1 . .
    C C5 0.19566(14) 0.77008(16) 0.60014(4) 0.0242(3) Uani d 1 . .
    H H5 0.166924 0.829414 0.581799 0.029 Uiso calc 1 . .
    C C6 0.28190(15) 0.66204(16) 0.59356(4) 0.0238(3) Uani d 1 . .
    C C7 0.33456(14) 0.50553(16) 0.68328(4) 0.0228(3) Uani d 1 . .
    H H7 0.346015 0.411598 0.673627 0.027 Uiso calc 1 . .
    C C8 0.47382(15) 0.55159(16) 0.69782(4) 0.0254(3) Uani d 1 . .
    C C9 0.54383(18) 0.4695(2) 0.72202(5) 0.0407(4) Uani d 1 . .
    H H9 0.503715 0.387328 0.729566 0.049 Uiso calc 1 . .
    C C10 0.6717(2) 0.5062(2) 0.73529(6) 0.0533(6) Uani d 1 . .
    H H10 0.718594 0.448610 0.751636 0.064 Uiso calc 1 . .
    C C11 0.73113(18) 0.6257(2) 0.72491(5) 0.0445(5) Uani d 1 . .
    H H11 0.818548 0.650755 0.734052 0.053 Uiso calc 1 . .
    C C12 0.66264(16) 0.70799(18) 0.70125(4) 0.0329(4) Uani d 1 . .
    H H12 0.702795 0.790575 0.694003 0.040 Uiso calc 1 . .
    C C13 0.53444(15) 0.67121(17) 0.68777(4) 0.0275(3) Uani d 1 . .
    H H13 0.488083 0.729283 0.671433 0.033 Uiso calc 1 . .
    C C14 0.23441(14) 0.49260(16) 0.71110(4) 0.0238(3) Uani d 1 . .
    C C15 0.13885(16) 0.38879(18) 0.70910(5) 0.0322(4) Uani d 1 . .
    H H15 0.138694 0.324503 0.690798 0.039 Uiso calc 1 . .
    C C16 0.04341(18) 0.3776(2) 0.73348(5) 0.0442(5) Uani d 1 . .
    H H16 -0.021263 0.305824 0.731817 0.053 Uiso calc 1 . .
    C C17 0.04235(18) 0.4705(2) 0.76009(5) 0.0433(5) Uani d 1 . .
    H H17 -0.022829 0.462780 0.776800 0.052 Uiso calc 1 . .
    C C18 0.13626(18) 0.5746(2) 0.76236(4) 0.0397(4) Uani d 1 . .
    H H18 0.135123 0.639287 0.780552 0.048 Uiso calc 1 . .
    C C19 0.23270(16) 0.58538(19) 0.73812(4) 0.0314(4) Uani d 1 . .
    H H19 0.297862 0.656663 0.740056 0.038 Uiso calc 1 . .
    C C20 0.05529(15) 0.91216(16) 0.64069(4) 0.0275(3) Uani d 1 . .
    C C21 0.1230(2) 1.0046(2) 0.66799(6) 0.0556(6) Uani d 1 . .
    H H21A 0.202521 1.047611 0.658939 0.083 Uiso calc 1 . .
    H H21B 0.150549 0.949999 0.688324 0.083 Uiso calc 1 . .
    H H21C 0.059496 1.075772 0.674316 0.083 Uiso calc 1 . .
    C C22 -0.07402(19) 0.8525(2) 0.65444(6) 0.0464(5) Uani d 1 . .
    H H22A -0.050894 0.798384 0.675147 0.070 Uiso calc 1 . .
    H H22B -0.119069 0.793652 0.636885 0.070 Uiso calc 1 . .
    H H22C -0.134545 0.927419 0.660056 0.070 Uiso calc 1 . .
    C C23 0.0138(2) 0.9983(2) 0.60899(5) 0.0425(4) Uani d 1 . .
    H H23A 0.093852 1.041607 0.600275 0.064 Uiso calc 1 . .
    H H23B -0.050023 1.069317 0.615232 0.064 Uiso calc 1 . .
    H H23C -0.029039 0.939222 0.591152 0.064 Uiso calc 1 . .
    C C24 0.33693(15) 0.63812(16) 0.55835(4) 0.0252(3) Uani d 1 . .
    H H24 0.331929 0.537242 0.553916 0.030 Uiso calc 1 . .
    C C25 0.48478(15) 0.67832(17) 0.55785(4) 0.0267(3) Uani d 1 . .
    C C26 0.53720(17) 0.79190(19) 0.57539(5) 0.0351(4) Uani d 1 . .
    H H26 0.480716 0.844599 0.589091 0.042 Uiso calc 1 . .
    C C27 0.67139(18) 0.8297(2) 0.57319(5) 0.0409(4) Uani d 1 . .
    H H27 0.705511 0.908388 0.585181 0.049 Uiso calc 1 . .
    C C28 0.75546(18) 0.7532(2) 0.55359(5) 0.0398(4) Uani d 1 . .
    H H28 0.846960 0.779297 0.551962 0.048 Uiso calc 1 . .
    C C29 0.70512(18) 0.6391(2) 0.53651(5) 0.0389(4) Uani d 1 . .
    H H29 0.762362 0.585713 0.523163 0.047 Uiso calc 1 . .
    C C30 0.57119(17) 0.60144(18) 0.53865(4) 0.0324(4) Uani d 1 . .
    H H30 0.537932 0.522033 0.526838 0.039 Uiso calc 1 . .
    C C31 0.24906(16) 0.70749(17) 0.52972(4) 0.0269(3) Uani d 1 . .
    C C32 0.12342(17) 0.6520(2) 0.52021(4) 0.0349(4) Uani d 1 . .
    H H32 0.096596 0.568918 0.530481 0.042 Uiso calc 1 . .
    C C33 0.03632(18) 0.7159(2) 0.49596(4) 0.0403(4) Uani d 1 . .
    H H33 -0.048865 0.676020 0.489656 0.048 Uiso calc 1 . .
    C C34 0.07328(19) 0.8373(2) 0.48102(4) 0.0405(4) Uani d 1 . .
    H H34 0.013006 0.882370 0.464853 0.049 Uiso calc 1 . .
    C C35 0.1983(2) 0.8924(2) 0.48974(5) 0.0430(4) Uani d 1 . .
    H H35 0.224843 0.975224 0.479265 0.052 Uiso calc 1 . .
    C C36 0.28629(19) 0.82776(19) 0.51380(4) 0.0360(4) Uani d 1 . .
    H H36 0.372675 0.866347 0.519385 0.043 Uiso calc 1 . .
    C C37 0.45654(19) 0.2349(2) 0.56378(5) 0.0397(4) Uani d 1 . .
    H H37A 0.478759 0.299435 0.545380 0.048 Uiso calc 1 . .
    H H37B 0.514314 0.152878 0.561953 0.048 Uiso calc 1 . .
    C C38 0.3092(2) 0.1923(3) 0.55819(7) 0.0708(7) Uani d 1 . .
    H H38A 0.293602 0.152920 0.535172 0.106 Uiso calc 1 . .
    H H38B 0.251276 0.272752 0.560367 0.106 Uiso calc 1 . .
    H H38C 0.287985 0.123910 0.575445 0.106 Uiso calc 1 . .
    C C39 0.5079(2) 0.2015(2) 0.64930(6) 0.0489(5) Uani d 1 . .
    H H39A 0.549655 0.253510 0.668998 0.059 Uiso calc 0.50(2) A 1
    H H39B 0.414722 0.178418 0.654891 0.059 Uiso calc 0.50(2) A 1
    H H39C 0.505157 0.258851 0.670186 0.059 Uiso calc 0.50(2) A 2
    H H39D 0.426939 0.142099 0.648245 0.059 Uiso calc 0.50(2) A 2
    C C40A 0.5844(16) 0.0708(10) 0.6461(3) 0.076(2) Uani d 0.50(2) A 1
    H H40A 0.603195 0.030664 0.668896 0.114 Uiso calc 0.50(2) A 1
    H H40B 0.669590 0.089546 0.635576 0.114 Uiso calc 0.50(2) A 1
    H H40C 0.530617 0.006462 0.631592 0.114 Uiso calc 0.50(2) A 1
    C C40B 0.6333(10) 0.1103(12) 0.6529(3) 0.069(2) Uani d 0.50(2) A 2
    H H40D 0.632455 0.057379 0.674213 0.104 Uiso calc 0.50(2) A 2
    H H40E 0.714369 0.167626 0.653399 0.104 Uiso calc 0.50(2) A 2
    H H40F 0.633353 0.047410 0.633269 0.104 Uiso calc 0.50(2) A 2
    O O2 0.67660(11) 0.38879(12) 0.60647(3) 0.0321(3) Uani d 1 . .
    C C41 0.73991(19) 0.4833(2) 0.63165(5) 0.0450(5) Uani d 1 . .
    H H41A 0.703611 0.470620 0.654504 0.054 Uiso calc 1 . .
    H H41B 0.726090 0.579735 0.624334 0.054 Uiso calc 1 . .
    C C42 0.8875(2) 0.4444(3) 0.63231(6) 0.0577(6) Uani d 1 . .
    H H42A 0.945857 0.522902 0.639446 0.069 Uiso calc 1 . .
    H H42B 0.907573 0.366618 0.648122 0.069 Uiso calc 1 . .
    C C43 0.9067(2) 0.4046(3) 0.59586(6) 0.0546(6) Uani d 1 . .
    H H43A 0.985176 0.342825 0.594466 0.066 Uiso calc 1 . .
    H H43B 0.920339 0.486585 0.581517 0.066 Uiso calc 1 . .
    C C44 0.77753(17) 0.3322(2) 0.58452(5) 0.0376(4) Uani d 1 . .
    H H44A 0.752501 0.350769 0.559987 0.045 Uiso calc 1 . .
    H H44B 0.786660 0.231944 0.587857 0.045 Uiso calc 1 . .
loop_
    _atom_site_aniso_label
    _atom_site_aniso_U_11
    _atom_site_aniso_U_22
    _atom_site_aniso_U_33
    _atom_site_aniso_U_12
    _atom_site_aniso_U_13
    _atom_site_aniso_U_23
    Al1 0.0264(2) 0.0267(2) 0.0298(3) 0.00459(19) 0.00663(18) 0.00271(19)
    O1 0.0341(6) 0.0352(6) 0.0276(6) 0.0143(5) 0.0073(5) 0.0031(5)
    C1 0.0203(7) 0.0258(7) 0.0237(7) 0.0028(6) 0.0028(5) 0.0008(6)
    C2 0.0201(7) 0.0268(7) 0.0212(7) 0.0011(6) 0.0010(5) 0.0037(6)
    C3 0.0209(7) 0.0290(8) 0.0206(7) 0.0009(6) 0.0041(5) 0.0008(6)
    C4 0.0176(6) 0.0243(7) 0.0264(7) 0.0012(5) 0.0019(5) 0.0011(6)
    C5 0.0214(7) 0.0275(8) 0.0234(7) 0.0010(6) 0.0002(5) 0.0059(6)
    C6 0.0222(7) 0.0284(8) 0.0209(7) 0.0000(6) 0.0029(5) 0.0018(6)
    C7 0.0219(7) 0.0253(7) 0.0213(7) 0.0035(6) 0.0023(5) 0.0033(6)
    C8 0.0202(7) 0.0307(8) 0.0256(7) 0.0052(6) 0.0037(6) 0.0016(6)
    C9 0.0303(9) 0.0418(10) 0.0488(11) -0.0013(8) -0.0066(8) 0.0167(8)
    C10 0.0348(10) 0.0570(13) 0.0653(14) 0.0020(9) -0.0190(9) 0.0217(11)
    C11 0.0242(8) 0.0505(12) 0.0574(12) 0.0013(8) -0.0077(8) 0.0012(10)
    C12 0.0254(8) 0.0333(9) 0.0407(9) -0.0009(7) 0.0070(7) -0.0034(7)
    C13 0.0250(7) 0.0297(8) 0.0282(8) 0.0058(6) 0.0041(6) 0.0003(6)
    C14 0.0213(7) 0.0292(8) 0.0208(7) 0.0050(6) 0.0006(5) 0.0068(6)
    C15 0.0284(8) 0.0308(9) 0.0372(9) -0.0001(7) 0.0017(7) 0.0063(7)
    C16 0.0285(9) 0.0446(11) 0.0606(13) -0.0032(8) 0.0106(8) 0.0186(10)
    C17 0.0315(9) 0.0601(12) 0.0398(10) 0.0127(9) 0.0154(7) 0.0222(9)
    C18 0.0382(9) 0.0570(12) 0.0246(8) 0.0140(9) 0.0067(7) 0.0049(8)
    C19 0.0291(8) 0.0411(9) 0.0242(8) 0.0018(7) 0.0025(6) 0.0001(7)
    C20 0.0248(7) 0.0260(8) 0.0320(8) 0.0045(6) 0.0042(6) 0.0018(6)
    C21 0.0569(13) 0.0409(11) 0.0674(15) 0.0107(10) -0.0089(11) -0.0186(10)
    C22 0.0329(9) 0.0449(11) 0.0632(13) 0.0118(8) 0.0166(9) 0.0149(10)
    C23 0.0405(10) 0.0367(10) 0.0509(11) 0.0129(8) 0.0087(8) 0.0123(8)
    C24 0.0269(7) 0.0279(8) 0.0211(7) 0.0023(6) 0.0035(6) 0.0018(6)
    C25 0.0274(8) 0.0323(8) 0.0205(7) 0.0038(6) 0.0031(6) 0.0050(6)
    C26 0.0300(8) 0.0382(9) 0.0377(9) 0.0027(7) 0.0072(7) -0.0066(7)
    C27 0.0329(9) 0.0429(10) 0.0470(11) -0.0040(8) 0.0040(8) -0.0073(8)
    C28 0.0282(8) 0.0449(11) 0.0472(11) 0.0011(8) 0.0104(7) 0.0067(8)
    C29 0.0367(9) 0.0418(10) 0.0403(10) 0.0072(8) 0.0177(8) 0.0029(8)
    C30 0.0371(9) 0.0342(9) 0.0268(8) 0.0023(7) 0.0092(7) 0.0000(7)
    C31 0.0296(8) 0.0330(8) 0.0184(7) 0.0037(6) 0.0039(6) 0.0001(6)
    C32 0.0314(8) 0.0458(10) 0.0277(8) -0.0023(7) 0.0042(7) 0.0057(7)
    C33 0.0278(8) 0.0635(13) 0.0295(9) 0.0027(8) 0.0012(7) 0.0000(8)
    C34 0.0418(10) 0.0551(12) 0.0245(8) 0.0176(9) 0.0005(7) 0.0017(8)
    C35 0.0575(12) 0.0387(10) 0.0325(9) 0.0060(9) 0.0005(8) 0.0101(8)
    C36 0.0402(9) 0.0368(9) 0.0307(8) -0.0025(8) -0.0013(7) 0.0049(7)
    C37 0.0419(10) 0.0358(10) 0.0422(10) -0.0026(8) 0.0077(8) -0.0068(8)
    C38 0.0526(14) 0.0809(18) 0.0782(18) -0.0189(13) -0.0007(12) -0.0226(15)
    C39 0.0578(12) 0.0416(11) 0.0489(11) 0.0129(9) 0.0170(10) 0.0166(9)
    C40A 0.130(6) 0.040(3) 0.062(4) 0.036(4) 0.036(4) 0.014(3)
    C40B 0.081(4) 0.060(4) 0.072(5) 0.031(3) 0.034(3) 0.036(4)
    O2 0.0260(6) 0.0356(6) 0.0354(6) 0.0035(5) 0.0070(5) -0.0070(5)
    C41 0.0382(10) 0.0453(11) 0.0516(12) -0.0022(8) 0.0037(8) -0.0162(9)
    C42 0.0360(11) 0.0707(15) 0.0653(15) 0.0005(10) -0.0055(10) -0.0120(12)
    C43 0.0314(10) 0.0607(14) 0.0728(15) 0.0031(9) 0.0106(10) -0.0023(12)
    C44 0.0302(8) 0.0417(10) 0.0423(10) 0.0088(7) 0.0125(7) -0.0025(8)
_geom_special_details
;
 All esds (except the esd in the dihedral angle between two l.s. planes)
 are estimated using the full covariance matrix.  The cell esds are taken
 into account individually in the estimation of esds in distances, angles
 and torsion angles; correlations between esds in cell parameters are only
 used when they are defined by crystal symmetry.  An approximate (isotropic)
 treatment of cell esds is used for estimating esds involving l.s. planes.
;
loop_
    _geom_bond_atom_site_label_1
    _geom_bond_atom_site_label_2
    _geom_bond_site_symmetry_2
    _geom_bond_distance
    _geom_bond_publ_flag
    Al1 O1 . 1.7171(12) ?
    Al1 O2 . 1.8966(13) ?
    Al1 C39 . 1.970(2) ?
    Al1 C37 . 1.9732(19) ?
    O1 C1 . 1.3355(18) ?
    C1 C6 . 1.409(2) ?
    C1 C2 . 1.410(2) ?
    C2 C3 . 1.386(2) ?
    C2 C7 . 1.525(2) ?
    C3 C4 . 1.394(2) ?
    C3 H3 . 0.9500 ?
    C4 C5 . 1.392(2) ?
    C4 C20 . 1.532(2) ?
    C5 C6 . 1.392(2) ?
    C5 H5 . 0.9500 ?
    C6 C24 . 1.527(2) ?
    C7 C14 . 1.523(2) ?
    C7 C8 . 1.530(2) ?
    C7 H7 . 1.0000 ?
    C8 C13 . 1.381(2) ?
    C8 C9 . 1.391(2) ?
    C9 C10 . 1.388(3) ?
    C9 H9 . 0.9500 ?
    C10 C11 . 1.379(3) ?
    C10 H10 . 0.9500 ?
    C11 C12 . 1.371(3) ?
    C11 H11 . 0.9500 ?
    C12 C13 . 1.394(2) ?
    C12 H12 . 0.9500 ?
    C13 H13 . 0.9500 ?
    C14 C15 . 1.387(2) ?
    C14 C19 . 1.390(2) ?
    C15 C16 . 1.389(2) ?
    C15 H15 . 0.9500 ?
    C16 C17 . 1.378(3) ?
    C16 H16 . 0.9500 ?
    C17 C18 . 1.378(3) ?
    C17 H17 . 0.9500 ?
    C18 C19 . 1.391(2) ?
    C18 H18 . 0.9500 ?
    C19 H19 . 0.9500 ?
    C20 C21 . 1.520(3) ?
    C20 C23 . 1.530(2) ?
    C20 C22 . 1.537(2) ?
    C21 H21A . 0.9800 ?
    C21 H21B . 0.9800 ?
    C21 H21C . 0.9800 ?
    C22 H22A . 0.9800 ?
    C22 H22B . 0.9800 ?
    C22 H22C . 0.9800 ?
    C23 H23A . 0.9800 ?
    C23 H23B . 0.9800 ?
    C23 H23C . 0.9800 ?
    C24 C25 . 1.522(2) ?
    C24 C31 . 1.531(2) ?
    C24 H24 . 1.0000 ?
    C25 C26 . 1.387(2) ?
    C25 C30 . 1.393(2) ?
    C26 C27 . 1.391(2) ?
    C26 H26 . 0.9500 ?
    C27 C28 . 1.386(3) ?
    C27 H27 . 0.9500 ?
    C28 C29 . 1.376(3) ?
    C28 H28 . 0.9500 ?
    C29 C30 . 1.388(2) ?
    C29 H29 . 0.9500 ?
    C30 H30 . 0.9500 ?
    C31 C36 . 1.388(2) ?
    C31 C32 . 1.390(2) ?
    C32 C33 . 1.389(2) ?
    C32 H32 . 0.9500 ?
    C33 C34 . 1.379(3) ?
    C33 H33 . 0.9500 ?
    C34 C35 . 1.377(3) ?
    C34 H34 . 0.9500 ?
    C35 C36 . 1.393(3) ?
    C35 H35 . 0.9500 ?
    C36 H36 . 0.9500 ?
    C37 C38 . 1.524(3) ?
    C37 H37A . 0.9900 ?
    C37 H37B . 0.9900 ?
    C38 H38A . 0.9800 ?
    C38 H38B . 0.9800 ?
    C38 H38C . 0.9800 ?
    C39 C40A . 1.494(6) ?
    C39 C40B . 1.531(6) ?
    C39 H39A . 0.9900 ?
    C39 H39B . 0.9900 ?
    C39 H39C . 0.9900 ?
    C39 H39D . 0.9900 ?
    C40A H40A . 0.9800 ?
    C40A H40B . 0.9800 ?
    C40A H40C . 0.9800 ?
    C40B H40D . 0.9800 ?
    C40B H40E . 0.9800 ?
    C40B H40F . 0.9800 ?
    O2 C41 . 1.461(2) ?
    O2 C44 . 1.4669(19) ?
    C41 C42 . 1.514(3) ?
    C41 H41A . 0.9900 ?
    C41 H41B . 0.9900 ?
    C42 C43 . 1.497(3) ?
    C42 H42A . 0.9900 ?
    C42 H42B . 0.9900 ?
    C43 C44 . 1.507(3) ?
    C43 H43A . 0.9900 ?
    C43 H43B . 0.9900 ?
    C44 H44A . 0.9900 ?
    C44 H44B . 0.9900 ?
loop_
    _geom_angle_atom_site_label_1
    _geom_angle_atom_site_label_2
    _geom_angle_atom_site_label_3
    _geom_angle_site_symmetry_1
    _geom_angle_site_symmetry_3
    _geom_angle
    _geom_angle_publ_flag
    O1 Al1 O2 . . 100.55(6) ?
    O1 Al1 C39 . . 113.79(8) ?
    O2 Al1 C39 . . 104.01(8) ?
    O1 Al1 C37 . . 114.70(7) ?
    O2 Al1 C37 . . 104.40(7) ?
    C39 Al1 C37 . . 116.75(10) ?
    C1 O1 Al1 . . 168.32(11) ?
    O1 C1 C6 . . 119.98(13) ?
    O1 C1 C2 . . 120.85(13) ?
    C6 C1 C2 . . 119.14(13) ?
    C3 C2 C1 . . 119.08(13) ?
    C3 C2 C7 . . 121.62(13) ?
    C1 C2 C7 . . 119.19(13) ?
    C2 C3 C4 . . 123.02(13) ?
    C2 C3 H3 . . 118.5 ?
    C4 C3 H3 . . 118.5 ?
    C5 C4 C3 . . 116.94(13) ?
    C5 C4 C20 . . 123.63(13) ?
    C3 C4 C20 . . 119.43(13) ?
    C4 C5 C6 . . 122.36(13) ?
    C4 C5 H5 . . 118.8 ?
    C6 C5 H5 . . 118.8 ?
    C5 C6 C1 . . 119.46(13) ?
    C5 C6 C24 . . 122.71(13) ?
    C1 C6 C24 . . 117.76(13) ?
    C14 C7 C2 . . 111.97(12) ?
    C14 C7 C8 . . 112.11(12) ?
    C2 C7 C8 . . 112.23(12) ?
    C14 C7 H7 . . 106.7 ?
    C2 C7 H7 . . 106.7 ?
    C8 C7 H7 . . 106.7 ?
    C13 C8 C9 . . 118.09(15) ?
    C13 C8 C7 . . 122.91(13) ?
    C9 C8 C7 . . 119.00(15) ?
    C10 C9 C8 . . 120.74(18) ?
    C10 C9 H9 . . 119.6 ?
    C8 C9 H9 . . 119.6 ?
    C11 C10 C9 . . 120.51(18) ?
    C11 C10 H10 . . 119.7 ?
    C9 C10 H10 . . 119.7 ?
    C12 C11 C10 . . 119.27(17) ?
    C12 C11 H11 . . 120.4 ?
    C10 C11 H11 . . 120.4 ?
    C11 C12 C13 . . 120.41(17) ?
    C11 C12 H12 . . 119.8 ?
    C13 C12 H12 . . 119.8 ?
    C8 C13 C12 . . 120.98(15) ?
    C8 C13 H13 . . 119.5 ?
    C12 C13 H13 . . 119.5 ?
    C15 C14 C19 . . 118.52(15) ?
    C15 C14 C7 . . 119.72(14) ?
    C19 C14 C7 . . 121.72(14) ?
    C14 C15 C16 . . 120.87(17) ?
    C14 C15 H15 . . 119.6 ?
    C16 C15 H15 . . 119.6 ?
    C17 C16 C15 . . 120.11(18) ?
    C17 C16 H16 . . 119.9 ?
    C15 C16 H16 . . 119.9 ?
    C16 C17 C18 . . 119.73(16) ?
    C16 C17 H17 . . 120.1 ?
    C18 C17 H17 . . 120.1 ?
    C17 C18 C19 . . 120.27(18) ?
    C17 C18 H18 . . 119.9 ?
    C19 C18 H18 . . 119.9 ?
    C14 C19 C18 . . 120.49(17) ?
    C14 C19 H19 . . 119.8 ?
    C18 C19 H19 . . 119.8 ?
    C21 C20 C23 . . 108.97(16) ?
    C21 C20 C4 . . 109.82(14) ?
    C23 C20 C4 . . 112.60(14) ?
    C21 C20 C22 . . 108.86(17) ?
    C23 C20 C22 . . 107.52(14) ?
    C4 C20 C22 . . 108.98(13) ?
    C20 C21 H21A . . 109.5 ?
    C20 C21 H21B . . 109.5 ?
    H21A C21 H21B . . 109.5 ?
    C20 C21 H21C . . 109.5 ?
    H21A C21 H21C . . 109.5 ?
    H21B C21 H21C . . 109.5 ?
    C20 C22 H22A . . 109.5 ?
    C20 C22 H22B . . 109.5 ?
    H22A C22 H22B . . 109.5 ?
    C20 C22 H22C . . 109.5 ?
    H22A C22 H22C . . 109.5 ?
    H22B C22 H22C . . 109.5 ?
    C20 C23 H23A . . 109.5 ?
    C20 C23 H23B . . 109.5 ?
    H23A C23 H23B . . 109.5 ?
    C20 C23 H23C . . 109.5 ?
    H23A C23 H23C . . 109.5 ?
    H23B C23 H23C . . 109.5 ?
    C25 C24 C6 . . 111.85(13) ?
    C25 C24 C31 . . 112.55(13) ?
    C6 C24 C31 . . 111.60(12) ?
    C25 C24 H24 . . 106.8 ?
    C6 C24 H24 . . 106.8 ?
    C31 C24 H24 . . 106.8 ?
    C26 C25 C30 . . 118.06(15) ?
    C26 C25 C24 . . 122.21(14) ?
    C30 C25 C24 . . 119.72(15) ?
    C25 C26 C27 . . 120.91(16) ?
    C25 C26 H26 . . 119.5 ?
    C27 C26 H26 . . 119.5 ?
    C28 C27 C26 . . 120.27(18) ?
    C28 C27 H27 . . 119.9 ?
    C26 C27 H27 . . 119.9 ?
    C29 C28 C27 . . 119.34(17) ?
    C29 C28 H28 . . 120.3 ?
    C27 C28 H28 . . 120.3 ?
    C28 C29 C30 . . 120.40(16) ?
    C28 C29 H29 . . 119.8 ?
    C30 C29 H29 . . 119.8 ?
    C29 C30 C25 . . 121.01(17) ?
    C29 C30 H30 . . 119.5 ?
    C25 C30 H30 . . 119.5 ?
    C36 C31 C32 . . 118.02(15) ?
    C36 C31 C24 . . 122.95(15) ?
    C32 C31 C24 . . 118.95(15) ?
    C33 C32 C31 . . 121.19(17) ?
    C33 C32 H32 . . 119.4 ?
    C31 C32 H32 . . 119.4 ?
    C34 C33 C32 . . 120.13(17) ?
    C34 C33 H33 . . 119.9 ?
    C32 C33 H33 . . 119.9 ?
    C35 C34 C33 . . 119.40(17) ?
    C35 C34 H34 . . 120.3 ?
    C33 C34 H34 . . 120.3 ?
    C34 C35 C36 . . 120.52(18) ?
    C34 C35 H35 . . 119.7 ?
    C36 C35 H35 . . 119.7 ?
    C31 C36 C35 . . 120.71(18) ?
    C31 C36 H36 . . 119.6 ?
    C35 C36 H36 . . 119.6 ?
    C38 C37 Al1 . . 112.97(15) ?
    C38 C37 H37A . . 109.0 ?
    Al1 C37 H37A . . 109.0 ?
    C38 C37 H37B . . 109.0 ?
    Al1 C37 H37B . . 109.0 ?
    H37A C37 H37B . . 107.8 ?
    C37 C38 H38A . . 109.5 ?
    C37 C38 H38B . . 109.5 ?
    H38A C38 H38B . . 109.5 ?
    C37 C38 H38C . . 109.5 ?
    H38A C38 H38C . . 109.5 ?
    H38B C38 H38C . . 109.5 ?
    C40A C39 Al1 . . 116.4(4) ?
    C40B C39 Al1 . . 114.9(4) ?
    C40A C39 H39A . . 108.2 ?
    Al1 C39 H39A . . 108.2 ?
    C40A C39 H39B . . 108.2 ?
    Al1 C39 H39B . . 108.2 ?
    H39A C39 H39B . . 107.3 ?
    C40B C39 H39C . . 108.5 ?
    Al1 C39 H39C . . 108.5 ?
    C40B C39 H39D . . 108.5 ?
    Al1 C39 H39D . . 108.5 ?
    H39C C39 H39D . . 107.5 ?
    C39 C40A H40A . . 109.5 ?
    C39 C40A H40B . . 109.5 ?
    H40A C40A H40B . . 109.5 ?
    C39 C40A H40C . . 109.5 ?
    H40A C40A H40C . . 109.5 ?
    H40B C40A H40C . . 109.5 ?
    C39 C40B H40D . . 109.5 ?
    C39 C40B H40E . . 109.5 ?
    H40D C40B H40E . . 109.5 ?
    C39 C40B H40F . . 109.5 ?
    H40D C40B H40F . . 109.5 ?
    H40E C40B H40F . . 109.5 ?
    C41 O2 C44 . . 110.42(13) ?
    C41 O2 Al1 . . 123.22(10) ?
    C44 O2 Al1 . . 125.17(11) ?
    O2 C41 C42 . . 103.24(15) ?
    O2 C41 H41A . . 111.1 ?
    C42 C41 H41A . . 111.1 ?
    O2 C41 H41B . . 111.1 ?
    C42 C41 H41B . . 111.1 ?
    H41A C41 H41B . . 109.1 ?
    C43 C42 C41 . . 103.26(17) ?
    C43 C42 H42A . . 111.1 ?
    C41 C42 H42A . . 111.1 ?
    C43 C42 H42B . . 111.1 ?
    C41 C42 H42B . . 111.1 ?
    H42A C42 H42B . . 109.1 ?
    C42 C43 C44 . . 104.10(17) ?
    C42 C43 H43A . . 110.9 ?
    C44 C43 H43A . . 110.9 ?
    C42 C43 H43B . . 110.9 ?
    C44 C43 H43B . . 110.9 ?
    H43A C43 H43B . . 109.0 ?
    O2 C44 C43 . . 104.63(15) ?
    O2 C44 H44A . . 110.8 ?
    C43 C44 H44A . . 110.8 ?
    O2 C44 H44B . . 110.8 ?
    C43 C44 H44B . . 110.8 ?
    H44A C44 H44B . . 108.9 ?
loop_
    _geom_torsion_atom_site_label_1
    _geom_torsion_atom_site_label_2
    _geom_torsion_atom_site_label_3
    _geom_torsion_atom_site_label_4
    _geom_torsion_site_symmetry_1
    _geom_torsion_site_symmetry_2
    _geom_torsion_site_symmetry_3
    _geom_torsion_site_symmetry_4
    _geom_torsion
    _geom_torsion_publ_flag
    O2 Al1 O1 C1 . . . . -172.5(5) ?
    C39 Al1 O1 C1 . . . . -61.9(5) ?
    C37 Al1 O1 C1 . . . . 76.1(5) ?
    Al1 O1 C1 C6 . . . . -111.1(5) ?
    Al1 O1 C1 C2 . . . . 70.9(6) ?
    O1 C1 C2 C3 . . . . 177.62(14) ?
    C6 C1 C2 C3 . . . . -0.4(2) ?
    O1 C1 C2 C7 . . . . 1.5(2) ?
    C6 C1 C2 C7 . . . . -176.60(13) ?
    C1 C2 C3 C4 . . . . -0.4(2) ?
    C7 C2 C3 C4 . . . . 175.68(14) ?
    C2 C3 C4 C5 . . . . 0.8(2) ?
    C2 C3 C4 C20 . . . . -179.51(14) ?
    C3 C4 C5 C6 . . . . -0.3(2) ?
    C20 C4 C5 C6 . . . . 179.97(14) ?
    C4 C5 C6 C1 . . . . -0.5(2) ?
    C4 C5 C6 C24 . . . . -177.48(14) ?
    O1 C1 C6 C5 . . . . -177.22(14) ?
    C2 C1 C6 C5 . . . . 0.9(2) ?
    O1 C1 C6 C24 . . . . -0.1(2) ?
    C2 C1 C6 C24 . . . . 178.00(14) ?
    C3 C2 C7 C14 . . . . 31.4(2) ?
    C1 C2 C7 C14 . . . . -152.54(14) ?
    C3 C2 C7 C8 . . . . -95.71(16) ?
    C1 C2 C7 C8 . . . . 80.35(17) ?
    C14 C7 C8 C13 . . . . -119.55(16) ?
    C2 C7 C8 C13 . . . . 7.5(2) ?
    C14 C7 C8 C9 . . . . 61.04(19) ?
    C2 C7 C8 C9 . . . . -171.93(15) ?
    C13 C8 C9 C10 . . . . -0.8(3) ?
    C7 C8 C9 C10 . . . . 178.60(18) ?
    C8 C9 C10 C11 . . . . 0.6(3) ?
    C9 C10 C11 C12 . . . . -0.1(3) ?
    C10 C11 C12 C13 . . . . -0.1(3) ?
    C9 C8 C13 C12 . . . . 0.6(2) ?
    C7 C8 C13 C12 . . . . -178.82(14) ?
    C11 C12 C13 C8 . . . . -0.1(3) ?
    C2 C7 C14 C15 . . . . 89.07(17) ?
    C8 C7 C14 C15 . . . . -143.75(14) ?
    C2 C7 C14 C19 . . . . -88.66(17) ?
    C8 C7 C14 C19 . . . . 38.52(19) ?
    C19 C14 C15 C16 . . . . 0.1(2) ?
    C7 C14 C15 C16 . . . . -177.75(15) ?
    C14 C15 C16 C17 . . . . 0.2(3) ?
    C15 C16 C17 C18 . . . . 0.1(3) ?
    C16 C17 C18 C19 . . . . -0.6(3) ?
    C15 C14 C19 C18 . . . . -0.6(2) ?
    C7 C14 C19 C18 . . . . 177.17(14) ?
    C17 C18 C19 C14 . . . . 0.9(3) ?
    C5 C4 C20 C21 . . . . -120.32(18) ?
    C3 C4 C20 C21 . . . . 60.0(2) ?
    C5 C4 C20 C23 . . . . 1.3(2) ?
    C3 C4 C20 C23 . . . . -178.41(15) ?
    C5 C4 C20 C22 . . . . 120.51(17) ?
    C3 C4 C20 C22 . . . . -59.20(19) ?
    C5 C6 C24 C25 . . . . 105.73(17) ?
    C1 C6 C24 C25 . . . . -71.32(18) ?
    C5 C6 C24 C31 . . . . -21.4(2) ?
    C1 C6 C24 C31 . . . . 161.58(14) ?
    C6 C24 C25 C26 . . . . -38.0(2) ?
    C31 C24 C25 C26 . . . . 88.63(18) ?
    C6 C24 C25 C30 . . . . 143.55(15) ?
    C31 C24 C25 C30 . . . . -89.87(18) ?
    C30 C25 C26 C27 . . . . 1.5(3) ?
    C24 C25 C26 C27 . . . . -177.03(16) ?
    C25 C26 C27 C28 . . . . -0.6(3) ?
    C26 C27 C28 C29 . . . . -0.4(3) ?
    C27 C28 C29 C30 . . . . 0.5(3) ?
    C28 C29 C30 C25 . . . . 0.4(3) ?
    C26 C25 C30 C29 . . . . -1.4(2) ?
    C24 C25 C30 C29 . . . . 177.18(15) ?
    C25 C24 C31 C36 . . . . -22.4(2) ?
    C6 C24 C31 C36 . . . . 104.31(18) ?
    C25 C24 C31 C32 . . . . 160.81(15) ?
    C6 C24 C31 C32 . . . . -72.47(19) ?
    C36 C31 C32 C33 . . . . -1.1(3) ?
    C24 C31 C32 C33 . . . . 175.83(15) ?
    C31 C32 C33 C34 . . . . -0.5(3) ?
    C32 C33 C34 C35 . . . . 1.6(3) ?
    C33 C34 C35 C36 . . . . -1.0(3) ?
    C32 C31 C36 C35 . . . . 1.7(3) ?
    C24 C31 C36 C35 . . . . -175.07(16) ?
    C34 C35 C36 C31 . . . . -0.7(3) ?
    O1 Al1 O2 C41 . . . . 48.96(14) ?
    C39 Al1 O2 C41 . . . . -69.03(15) ?
    C37 Al1 O2 C41 . . . . 168.09(14) ?
    O1 Al1 O2 C44 . . . . -144.71(13) ?
    C39 Al1 O2 C44 . . . . 97.30(14) ?
    C37 Al1 O2 C44 . . . . -25.59(15) ?
    C44 O2 C41 C42 . . . . -19.2(2) ?
    Al1 O2 C41 C42 . . . . 148.89(14) ?
    O2 C41 C42 C43 . . . . 34.7(2) ?
    C41 C42 C43 C44 . . . . -37.4(2) ?
    C41 O2 C44 C43 . . . . -3.8(2) ?
    Al1 O2 C44 C43 . . . . -171.65(13) ?
    C42 C43 C44 O2 . . . . 25.7(2) ?
_shelx_hkl_file
;
   1   0   0    0.03    0.03
  -1   0   0   -0.02    0.02
  -1   0   0   -0.01    0.01
  -2   0   0   19.08    0.46
   2   0   0   19.08    0.47
  -2   0   0   19.25    0.42
   3   0   0    0.14    0.09
  -3   0   0    0.07    0.08
   3   0   0    0.08    0.05
   4   0   0  268.74    5.38
  -4   0   0  273.73    5.33
   4   0   0  276.21    5.39
   6   0   0   40.46    0.88
  -6   0   0   38.59    1.02
   6   0   0   38.86    1.03
  -7   0   0    0.39    0.15
   7   0   0   -0.09    0.08
   7   0   0   -0.06    0.14
   8   0   0    0.20    0.17
  -8   0   0    0.11    0.18
  -9   0   0    0.20    0.19
  10   0   0    1.18    0.28
 -10   0   0    1.72    0.31
 -11   0   0    0.13    0.21
  11   0   0    0.23    0.23
  12   0   0    1.06    0.33
 -12   0   0    1.11    0.32
 -13   0   0   -0.11    0.23
  13   0   0    0.08    0.28
  14   0   0    0.64    0.34
 -14   0   0    0.27    0.31
   0   1   0   -0.01    0.02
   0   1   0    0.03    0.03
   0   1   0    0.01    0.02
   1  -1   0  275.06    5.69
  -1  -1   0  278.61    5.45
  -1   1   0  283.41    5.57
  -1   1   0  278.19    5.65
   1   1   0  289.03    5.62
   1   1   0  285.64    5.76
   2  -1   0  233.61    4.53
  -2  -1   0  222.16    4.43
   2   1   0  227.21    4.68
   2   1   0  224.11    4.41
  -2   1   0  222.94    4.40
  -2   1   0  223.99    4.63
  -3  -1   0    1.50    0.14
   3  -1   0    1.75    0.14
   3   1   0    1.36    0.07
   3   1   0    1.24    0.13
  -3   1   0    1.55    0.13
  -3   1   0    1.43    0.12
   4  -1   0    0.29    0.11
  -4  -1   0    0.13    0.12
  -4   1   0    0.29    0.11
  -4   1   0   -0.06    0.08
   4   1   0    0.15    0.12
   4   1   0    0.39    0.05
  -5  -1   0   87.14    1.92
   5  -1   0   88.05    1.92
   5   1   0   87.64    1.94
  -5   1   0   89.10    1.86
  -5   1   0   87.42    1.90
   5   1   0   90.37    1.79
   6  -1   0   16.02    0.47
  -6  -1   0   15.28    0.56
   6  -1   0   15.84    0.55
   6   1   0   16.30    0.58
   6   1   0   16.03    0.37
  -6   1   0   16.30    0.56
   7  -1   0    0.52    0.17
  -7  -1   0    0.72    0.20
   7  -1   0    0.70    0.13
   7   1   0    0.89    0.20
  -7   1   0    0.74    0.18
   8  -1   0    0.04    0.18
  -8  -1   0    0.32    0.18
  -8   1   0   -0.03    0.15
   8   1   0   -0.06    0.17
   9  -1   0    5.28    0.41
  -9  -1   0    5.78    0.43
   9   1   0    5.66    0.43
  -9   1   0    5.68    0.43
  10  -1   0   -0.07    0.21
 -10  -1   0    0.33    0.23
 -10   1   0    0.31    0.22
  10   1   0   -0.07    0.19
 -11  -1   0    8.05    0.56
  11  -1   0    7.01    0.52
  11   1   0    7.20    0.53
 -11   1   0    6.91    0.51
 -12  -1   0    0.73    0.30
  12  -1   0    0.26    0.25
  12   1   0    0.45    0.28
 -12   1   0    0.22    0.25
  13  -1   0    3.03    0.44
 -13  -1   0    2.81    0.44
 -13   1   0    2.51    0.44
  13   1   0    3.04    0.46
 -14  -1   0    0.94    0.35
  14  -1   0    0.85    0.36
 -14   1   0    0.82    0.35
  14   1   0    1.04    0.39
   0   2   0    1.69    0.12
   0   2   0    2.00    0.11
   0   2   0    1.93    0.12
   1  -2   0  138.18    2.77
   1   2   0  143.41    2.74
  -1   2   0  144.76    2.73
   1   2   0  139.42    2.79
   1   2   0  141.77    2.82
  -1   2   0  136.31    2.85
  -2  -2   0    2.01    0.14
  -2   2   0    1.93    0.14
   2   2   0    2.13    0.16
  -2   2   0    2.15    0.16
   2   2   0    2.07    0.12
   3  -2   0   27.94    0.69
  -3  -2   0   27.85    0.70
   3   2   0   28.33    0.61
  -3   2   0   28.48    0.68
  -3   2   0   28.23    0.71
   3   2   0   27.83    0.71
   4  -2   0   96.34    2.04
  -4  -2   0   98.41    2.04
  -4   2   0   96.73    2.01
   4   2   0   94.57    2.07
  -4   2   0   95.20    2.05
   4   2   0   97.65    1.95
  -5  -2   0   11.01    0.44
   5  -2   0   11.44    0.43
  -5   2   0   11.17    0.42
   5   2   0   10.26    0.43
  -5   2   0   11.63    0.40
   6  -2   0   29.57    0.83
  -6  -2   0   28.42    0.84
  -6   2   0   28.53    0.81
  -6   2   0   28.76    0.77
   6   2   0   29.21    0.86
   7  -2   0    0.16    0.16
  -7  -2   0    0.34    0.18
  -7   2   0    0.04    0.12
  -7   2   0    0.34    0.17
   7   2   0    0.21    0.17
   8  -2   0    0.52    0.16
  -8  -2   0    0.68    0.22
   8  -2   0    0.26    0.19
   8   2   0    0.37    0.21
  -8   2   0    0.49    0.19
   9  -2   0    0.06    0.20
  -9  -2   0   -0.22    0.16
   9   2   0    0.25    0.23
  -9   2   0    0.67    0.23
  10  -2   0    1.37    0.30
 -10  -2   0    1.42    0.31
 -10   2   0    1.78    0.30
  10   2   0    1.42    0.30
 -11  -2   0    0.51    0.25
  11  -2   0    0.37    0.23
 -11   2   0    0.15    0.23
  11   2   0    0.62    0.28
  12  -2   0   -0.08    0.25
 -12  -2   0   -0.17    0.22
 -12   2   0    0.00    0.24
  12   2   0    0.16    0.25
  13  -2   0    3.65    0.46
 -13  -2   0    3.52    0.47
 -13   2   0    3.39    0.48
  13   2   0    3.55    0.49
 -14  -2   0    0.64    0.33
  14  -2   0    1.35    0.37
  14   2   0   -0.16    0.31
 -14   2   0    0.48    0.33
   0   3   0   -0.04    0.08
   0   3   0    0.02    0.06
   0   3   0    0.10    0.08
   1  -3   0    9.40    0.30
   1   3   0    9.23    0.31
  -1   3   0    9.69    0.27
  -1   3   0    8.92    0.33
   1   3   0    9.42    0.32
   1   3   0    9.18    0.28
   2  -3   0   46.67    1.05
  -2  -3   0   47.62    1.05
   2   3   0   47.37    1.08
   2   3   0   47.75    1.05
  -2   3   0   46.15    1.11
  -2   3   0   48.83    1.02
  -3  -3   0   32.57    0.80
   3  -3   0   32.68    0.79
   3   3   0   31.40    0.82
   3   3   0   33.41    0.74
  -3   3   0   32.10    0.83
  -3   3   0   31.99    0.76
   4  -3   0   29.64    0.77
  -4  -3   0   28.31    0.78
  -4   3   0   29.50    0.75
   4   3   0   29.50    0.66
   4   3   0   28.96    0.80
  -4   3   0   27.96    0.79
  -5  -3   0    5.52    0.32
   5  -3   0    5.70    0.31
   5   3   0    5.55    0.18
  -5   3   0    5.66    0.32
   5   3   0    6.58    0.36
  -5   3   0    6.07    0.31
  -6  -3   0   27.85    0.84
   6  -3   0   27.85    0.81
   6   3   0   27.19    0.85
  -6   3   0   28.82    0.81
  -6   3   0   29.62    0.82
  -7  -3   0    0.28    0.18
   7  -3   0    0.53    0.19
  -7   3   0    0.72    0.17
   7   3   0    0.96    0.23
  -7   3   0    0.41    0.17
   8  -3   0   39.13    1.13
  -8  -3   0   39.08    1.16
  -8   3   0   40.04    1.07
  -8   3   0   42.09    1.15
   8   3   0   39.63    1.19
  -9  -3   0    4.52    0.41
   9  -3   0    3.60    0.36
  -9   3   0    5.00    0.40
   9   3   0    4.02    0.40
 -10  -3   0    0.09    0.23
  10  -3   0    0.17    0.22
  10   3   0    0.19    0.24
 -10   3   0    0.00    0.19
  11  -3   0    0.42    0.26
 -11  -3   0    0.87    0.29
  11   3   0    0.14    0.26
 -11   3   0    0.66    0.27
 -12  -3   0    1.24    0.33
  12  -3   0    0.99    0.32
 -12   3   0    1.24    0.32
  12   3   0    1.54    0.39
  13  -3   0    5.61    0.54
 -13  -3   0    4.99    0.55
 -13   3   0    6.92    0.60
  13   3   0    6.57    0.61
   0  -4   0   13.01    0.41
   0   4   0   12.78    0.44
   0   4   0   12.53    0.36
   1  -4   0    0.01    0.09
   1   4   0   -0.01    0.09
  -1   4   0    0.05    0.08
   1   4   0    0.13    0.10
   1   4   0   -0.15    0.10
  -1   4   0   -0.07    0.11
   2  -4   0   12.54    0.42
  -2  -4   0   12.37    0.40
   2   4   0   12.10    0.40
  -2   4   0   11.70    0.46
   2   4   0   12.37    0.44
  -2   4   0   12.67    0.37
  -3  -4   0    1.02    0.16
   3  -4   0    1.22    0.16
  -3   4   0    1.01    0.19
  -3   4   0    1.14    0.14
   3   4   0    1.01    0.14
   3   4   0    0.98    0.17
   4  -4   0   10.30    0.41
  -4  -4   0    9.72    0.41
   4   4   0   10.62    0.44
   4   4   0   10.57    0.34
  -4   4   0   11.59    0.47
  -4   4   0   11.41    0.39
   5  -4   0   13.88    0.50
  -5  -4   0   12.57    0.50
   5   4   0   13.65    0.54
   5   4   0   12.91    0.37
  -5   4   0   13.51    0.47
  -5   4   0   12.45    0.51
  -6  -4   0    0.33    0.17
   6  -4   0    0.31    0.16
   6   4   0    0.45    0.19
  -6   4   0    0.29    0.17
  -6   4   0    0.43    0.16
   7  -4   0    0.24    0.18
  -7  -4   0    0.02    0.18
  -7   4   0    0.11    0.17
  -7   4   0    0.17    0.15
   7   4   0    0.36    0.19
   8  -4   0    1.72    0.27
  -8  -4   0    1.37    0.28
  -8   4   0    0.95    0.23
  -8   4   0    1.22    0.23
   8   4   0    1.65    0.29
   9  -4   0    2.12    0.31
  -9  -4   0    1.30    0.29
   9  -4   0    1.47    0.24
   9   4   0    1.46    0.31
  -9   4   0    1.26    0.26
 -10  -4   0    2.92    0.39
  10  -4   0    3.05    0.37
 -10   4   0    2.76    0.36
  10   4   0    3.18    0.42
  11  -4   0    0.18    0.24
 -11  -4   0    0.14    0.25
  11   4   0   -0.37    0.24
 -11   4   0    0.02    0.21
  12  -4   0   -0.05    0.24
 -12  -4   0    0.71    0.30
  12   4   0   -0.01    0.28
 -12   4   0    0.73    0.29
 -13  -4   0    0.35    0.31
  13  -4   0    0.14    0.28
 -13   4   0    0.34    0.30
  13   4   0    0.35    0.30
   0  -5   0    0.08    0.11
   0   5   0   -0.02    0.13
   0   5   0   -0.06    0.08
   1  -5   0   21.46    0.62
   1   5   0   20.67    0.63
   1   5   0   21.55    0.66
   1   5   0   21.07    0.57
  -1   5   0   22.21    0.55
  -1   5   0   21.61    0.68
  -2  -5   0    4.41    0.26
   2  -5   0    5.03    0.28
  -2   5   0    4.49    0.32
   2   5   0    4.21    0.27
   2   5   0    4.34    0.29
  -2   5   0    4.83    0.22
  -3  -5   0    1.72    0.19
   3  -5   0    2.58    0.22
  -3   5   0    2.26    0.17
  -3   5   0    2.22    0.25
   3   5   0    1.73    0.21
   3   5   0    1.97    0.19
   4  -5   0    0.51    0.15
  -4  -5   0    0.14    0.13
  -4   5   0    0.04    0.14
   4   5   0    0.15    0.11
  -4   5   0    0.32    0.12
   4   5   0    0.30    0.16
   5  -5   0   12.56    0.49
  -5  -5   0   12.98    0.51
   5   5   0   12.28    0.39
   5   5   0   12.34    0.53
  -5   5   0   12.01    0.46
  -5   5   0   12.11    0.53
  -6  -5   0    1.56    0.24
   6  -5   0    1.67    0.24
  -6   5   0    1.86    0.23
   6   5   0    1.59    0.27
  -6   5   0    1.69    0.27
  -7  -5   0   43.95    1.23
   7  -5   0   43.80    1.21
   7   5   0   41.78    1.26
  -7   5   0   44.43    1.17
  -7   5   0   46.60    1.26
   8  -5   0    0.40    0.22
  -8  -5   0    0.67    0.24
  -8   5   0    0.10    0.18
  -8   5   0    0.41    0.22
   8   5   0    0.70    0.25
  -9  -5   0    1.90    0.33
   9  -5   0    2.80    0.35
  -9   5   0    1.85    0.30
   9   5   0    1.89    0.34
  -9   5   0    2.31    0.31
 -10  -5   0    1.97    0.35
  10  -5   0    1.23    0.30
 -10   5   0    1.29    0.28
  10   5   0    0.89    0.30
 -11  -5   0    1.08    0.31
  11  -5   0    0.82    0.29
 -11   5   0    0.95    0.28
  11   5   0    1.02    0.34
  12  -5   0    0.45    0.28
 -12  -5   0   -0.24    0.22
  12   5   0    0.34    0.30
 -12   5   0    0.21    0.26
 -13  -5   0    2.79    0.47
 -13   5   0    2.63    0.44
  13   5   0    3.67    0.53
   0  -6   0   70.69    1.64
   0   6   0   70.48    1.52
   0   6   0   73.71    1.72
   1  -6   0    5.58    0.31
  -1   6   0    5.54    0.25
   1   6   0    5.96    0.28
   1   6   0    4.80    0.31
   1   6   0    5.58    0.32
  -1   6   0    4.99    0.34
   2  -6   0   10.68    0.43
  -2  -6   0   10.56    0.39
  -2   6   0   10.02    0.47
  -2   6   0   10.52    0.36
   2   6   0   10.52    0.44
   2   6   0   11.31    0.46
   3  -6   0    0.75    0.16
  -3  -6   0    0.36    0.14
   3   6   0    0.84    0.20
  -3   6   0    0.77    0.14
   3   6   0    0.71    0.16
  -3   6   0    0.54    0.18
   4  -6   0   17.90    0.61
  -4  -6   0   17.84    0.60
  -4   6   0   16.77    0.54
   4   6   0   17.31    0.65
   4   6   0   17.84    0.57
  -4   6   0   17.25    0.68
  -5  -6   0   20.23    0.70
   5  -6   0   21.22    0.70
  -5   6   0   20.63    0.64
  -5   6   0   20.82    0.77
   5   6   0   21.58    0.77
   5   6   0   20.22    0.61
   6  -6   0   10.33    0.50
  -6  -6   0   11.76    0.54
  -6   6   0   10.80    0.47
   6   6   0   10.63    0.55
  -6   6   0   11.85    0.58
  -7  -6   0    0.17    0.19
   7  -6   0    0.33    0.20
  -7   6   0    0.68    0.24
   7   6   0    0.09    0.20
  -7   6   0    0.40    0.18
   8  -6   0    4.53    0.40
  -8  -6   0    4.89    0.42
   8   6   0    4.63    0.44
  -8   6   0    4.89    0.38
  -8   6   0    4.59    0.41
   9  -6   0    4.15    0.41
  -9  -6   0    4.61    0.44
   9   6   0    4.40    0.45
  -9   6   0    3.84    0.40
  -9   6   0    4.38    0.38
 -10  -6   0    2.05    0.38
  10  -6   0    2.46    0.38
  10   6   0    2.49    0.41
 -10   6   0    2.71    0.35
  11  -6   0    1.89    0.36
 -11  -6   0    1.99    0.39
  11   6   0    2.13    0.43
 -12  -6   0    2.55    0.43
  12   6   0    2.98    0.50
   0  -7   0    0.30    0.15
   0   7   0   -0.07    0.15
   0   7   0    0.06    0.10
   1  -7   0   14.99    0.56
  -1  -7   0   15.43    0.58
  -1   7   0   15.27    0.62
   1   7   0   15.92    0.60
   1   7   0   15.85    0.50
  -1   7   0   15.00    0.47
  -2  -7   0    3.53    0.26
   2  -7   0    3.83    0.29
   2   7   0    3.84    0.32
   2   7   0    3.98    0.31
  -2   7   0    3.27    0.22
  -2   7   0    3.57    0.34
  -3  -7   0    0.40    0.15
   3  -7   0    0.53    0.17
  -3   7   0    0.74    0.24
  -3   7   0    0.39    0.13
   3   7   0    0.66    0.20
   3   7   0    0.58    0.18
  -4  -7   0    4.08    0.31
   4  -7   0    4.44    0.34
  -4   7   0    4.29    0.40
  -4   7   0    4.52    0.28
   4   7   0    4.25    0.36
   4   7   0    3.91    0.29
   5  -7   0    0.75    0.21
  -5  -7   0    1.04    0.23
   5   7   0    0.97    0.25
  -5   7   0    0.79    0.25
  -5   7   0    0.83    0.18
   6  -7   0    8.00    0.46
  -6  -7   0    8.15    0.47
   6   7   0    7.36    0.49
  -6   7   0    7.46    0.50
  -6   7   0    8.10    0.41
   7  -7   0    0.39    0.22
  -7  -7   0    0.40    0.23
  -7   7   0    0.71    0.20
  -7   7   0    0.28    0.24
   7   7   0   -0.03    0.24
   8  -7   0    0.51    0.25
  -8  -7   0    0.73    0.27
  -8   7   0    0.95    0.28
   8   7   0    0.89    0.30
  -9  -7   0    0.55    0.28
   9  -7   0    1.19    0.30
   9   7   0    1.03    0.32
  -9   7   0    0.84    0.30
  10  -7   0    0.85    0.30
 -10  -7   0    1.16    0.32
  10   7   0    1.08    0.35
 -10   7   0    1.16    0.33
 -11  -7   0    0.50    0.31
  11   7   0    0.65    0.32
 -12  -7   0    0.10    0.26
  12   7   0    0.12    0.32
   0  -8   0    0.92    0.22
   0   8   0    1.19    0.18
   0   8   0    0.57    0.22
   1  -8   0    0.41    0.19
  -1  -8   0    0.33    0.19
  -1   8   0    0.26    0.13
  -1   8   0    0.29    0.20
   1   8   0    0.31    0.19
   1   8   0    0.38    0.15
  -2  -8   0   19.87    0.62
   2  -8   0   18.68    0.68
   2   8   0   19.06    0.71
  -2   8   0   19.57    0.78
   2   8   0   18.18    0.70
  -2   8   0   18.91    0.57
  -3  -8   0    2.54    0.25
   3  -8   0    2.09    0.27
  -3   8   0    2.01    0.33
   3   8   0    2.25    0.28
   3   8   0    1.77    0.29
   4  -8   0    6.81    0.43
  -4  -8   0    6.74    0.39
   4   8   0    7.06    0.41
   4   8   0    6.46    0.46
  -4   8   0    5.41    0.46
  -5  -8   0    5.61    0.40
   5  -8   0    5.89    0.41
   5   8   0    6.29    0.46
  -5   8   0    6.33    0.50
   6  -8   0    5.86    0.44
  -6  -8   0    6.76    0.44
  -6   8   0    6.92    0.52
   6   8   0    5.97    0.48
  -7  -8   0    0.47    0.24
   7  -8   0    0.70    0.26
  -7   8   0    0.48    0.28
   7   8   0    0.54    0.27
   8  -8   0    1.16    0.31
  -8  -8   0    2.46    0.35
  -8   8   0    2.18    0.39
   8   8   0    1.95    0.37
   9  -8   0    0.71    0.30
  -9  -8   0    1.08    0.30
  -9   8   0    0.81    0.31
   9   8   0    0.22    0.30
 -10  -8   0    3.35    0.45
 -10   8   0    3.85    0.49
  10   8   0    4.37    0.53
 -11  -8   0    0.42    0.30
  11   8   0   -0.05    0.30
   0  -9   0    0.15    0.19
   0   9   0   -0.09    0.20
  -1  -9   0    3.83    0.37
   1  -9   0    5.46    0.40
   1   9   0    4.79    0.41
  -1   9   0    4.34    0.43
   2  -9   0    5.83    0.42
  -2  -9   0    5.64    0.35
  -2  -9   0    5.11    0.41
   2   9   0    6.07    0.45
  -2   9   0    5.20    0.46
  -3  -9   0   40.54    1.11
   3  -9   0   42.15    1.21
  -3   9   0   41.68    1.34
   3   9   0   44.22    1.25
   3   9   0   40.88    1.25
  -4  -9   0    0.62    0.21
   4  -9   0    0.53    0.23
   4   9   0    0.36    0.23
  -4   9   0    0.45    0.29
   4   9   0    0.67    0.24
  -5  -9   0   -0.05    0.19
   5  -9   0    0.27    0.22
   5   9   0    0.73    0.28
  -5   9   0    0.34    0.26
   6  -9   0    2.74    0.35
  -6  -9   0    2.52    0.32
   6   9   0    3.01    0.42
  -6   9   0    2.96    0.42
  -7  -9   0    1.36    0.29
   7  -9   0    1.26    0.31
   7   9   0    1.30    0.36
  -7   9   0    1.17    0.36
  -8  -9   0    5.71    0.49
  -8   9   0    6.46    0.58
   8   9   0    4.78    0.52
  -9  -9   0    1.72    0.36
   9   9   0    0.85    0.37
  -9   9   0    0.89    0.36
 -10  -9   0   -0.39    0.24
  10   9   0   -0.15    0.30
 -10   9   0   -0.19    0.29
   0 -10   0   17.25    0.72
   0  10   0   16.49    0.78
  -1 -10   0    4.06    0.40
   1 -10   0    4.59    0.41
  -1  10   0    4.06    0.44
   1  10   0    4.85    0.45
   2 -10   0    0.97    0.27
  -2 -10   0    0.97    0.29
   2  10   0    0.67    0.28
  -2  10   0    0.61    0.28
   3 -10   0    1.32    0.29
  -3  10   0    1.12    0.34
   3  10   0    0.78    0.27
   3  10   0    1.56    0.31
   4 -10   0   -0.03    0.22
   4  10   0    0.29    0.25
  -4  10   0    0.25    0.26
   5 -10   0    1.76    0.32
   5  10   0    2.14    0.37
  -5  10   0    1.63    0.37
   6 -10   0    3.46    0.40
  -6 -10   0    2.42    0.33
  -6  10   0    1.88    0.40
   6  10   0    1.99    0.40
  -7 -10   0    0.28    0.25
   7  10   0    0.08    0.28
  -7  10   0    0.47    0.33
  -8 -10   0    0.14    0.24
   8  10   0   -0.11    0.28
  -8  10   0   -0.03    0.28
  -9 -10   0    0.82    0.31
  -9  10   0    0.26    0.34
   9  10   0    0.21    0.32
   0 -11   0   -0.21    0.21
   0  11   0    0.17    0.27
  -1 -11   0    7.46    0.54
   1 -11   0    7.26    0.52
   1  11   0    8.25    0.59
  -1  11   0    7.54    0.60
   2 -11   0    0.03    0.22
  -2 -11   0   -0.17    0.23
   2  11   0    0.32    0.26
  -2  11   0    0.49    0.27
  -3 -11   0    9.49    0.62
   3 -11   0   10.76    0.60
  -3  11   0   10.29    0.70
   3  11   0   10.86    0.64
   4 -11   0    0.40    0.24
  -4  11   0    0.00    0.27
   4  11   0    0.80    0.31
   5  11   0    0.29    0.29
  -5  11   0    1.10    0.36
   6  11   0    0.27    0.27
  -6  11   0    0.97    0.37
   7  11   0    2.20    0.43
  -7  11   0    2.64    0.48
  -8  11   0    0.44    0.34
   8  11   0    0.26    0.34
   0 -12   0    5.16    0.48
   0  12   0    4.08    0.51
  -1 -12   0   -0.08    0.26
   1 -12   0    0.41    0.27
   1  12   0    0.04    0.28
  -2 -12   0   -0.07    0.26
   2 -12   0    0.30    0.25
   2  12   0    0.02    0.26
  -2  12   0   -0.10    0.28
   3 -12   0    3.23    0.42
  -3 -12   0    3.45    0.46
  -3  12   0    3.16    0.51
  -4 -12   0    2.35    0.42
  -4  12   0    2.64    0.49
  -5 -12   0    0.44    0.34
  -5  12   0    0.45    0.36
   6  12   0   -0.05    0.29
  -6  12   0    0.46    0.39
  -7  12   0    0.02    0.35
   7  12   0    0.49    0.34
   0 -13   0    0.11    0.27
   0  13   0   -0.10    0.31
   1 -13   0   -0.01    0.26
  -1 -13   0   -0.17    0.27
   1  13   0    0.01    0.31
  -1  13   0   -0.26    0.27
  -2 -13   0    0.72    0.33
  -2  13   0   -0.03    0.28
   2  13   0    0.12    0.30
  -3 -13   0    0.74    0.36
  -3  13   0    0.54    0.36
  -4 -13   0    3.14    0.51
  -4  13   0    3.23    0.56
  -5 -13   0    0.29    0.35
  -5  13   0    0.28    0.38
  14   0  -1   -0.04    0.31
 -14   0   1   -0.24    0.27
 -13   0   1    5.46    0.55
  13   0  -1    5.57    0.55
  12   0  -1    0.17    0.26
 -12   0   1    0.33    0.26
  11   0  -1    1.07    0.31
 -11   0   1    1.35    0.30
 -10   0   1    0.06    0.22
  10   0  -1    0.15    0.21
  -9   0   1    4.53    0.40
   9   0  -1    5.47    0.42
   8   0  -1    0.13    0.17
  -8   0   1    0.10    0.17
   7   0  -1    0.70    0.11
  -7   0   1    0.57    0.18
   7   0  -1    0.46    0.16
  -6   0   1    0.18    0.13
   6   0  -1    0.29    0.14
   6   0  -1    0.26    0.09
   5   0  -1  229.58    4.67
   5   0  -1  237.98    4.63
  -5   0   1  231.74    4.63
  -4   0   1    0.38    0.13
   4   0  -1    0.16    0.08
  -3   0   1    0.60    0.10
   3   0  -1    0.53    0.07
   3   0  -1    0.50    0.10
   2   0  -1   -0.04    0.05
   2   0  -1    0.09    0.07
  -2   0   1    0.07    0.07
   1   0  -1    1.33    0.06
   1   0  -1    1.23    0.06
  -2   0  -1    0.07    0.07
   2   0   1    0.19    0.07
  -2   0  -1    0.13    0.05
   3   0   1    1.72    0.14
  -3   0  -1    1.67    0.10
  -3   0  -1    1.57    0.14
  -4   0  -1    0.62    0.14
   4   0   1   -0.03    0.07
  -5   0  -1  152.81    3.09
   5   0   1  147.19    3.12
   5   0   1  153.08    3.03
   6   0   1    0.12    0.08
  -6   0  -1    0.14    0.13
   6   0   1    0.32    0.14
   7   0   1   12.96    0.36
  -7   0  -1   11.16    0.49
   7   0   1   11.88    0.52
   8   0   1    0.71    0.21
  -8   0  -1    0.70    0.21
  -9   0  -1    3.26    0.35
   9   0   1    2.57    0.33
  10   0   1    0.26    0.24
 -10   0  -1    0.05    0.19
  11   0   1    9.81    0.59
 -11   0  -1    7.88    0.54
 -12   0  -1    0.16    0.24
  12   0   1    0.22    0.27
  13   0   1    0.02    0.29
 -13   0  -1    0.23    0.27
  14   0   1    0.62    0.35
 -14   0  -1    0.14    0.28
 -14  -1   1    0.63    0.35
  14  -1  -1    0.61    0.33
  14   1  -1    1.18    0.39
 -14   1   1    1.49    0.38
 -13  -1   1    0.68    0.31
  13  -1  -1    0.98    0.33
 -13   1   1    0.28    0.25
  13   1  -1   -0.09    0.28
 -12  -1   1    0.53    0.28
  12  -1  -1    0.68    0.29
  12   1  -1    0.27    0.27
 -12   1   1    0.32    0.25
 -11  -1   1    1.90    0.34
  11  -1  -1    1.78    0.33
  11   1  -1    1.73    0.34
 -11   1   1    1.35    0.30
 -10  -1   1    3.11    0.38
  10  -1  -1    4.28    0.41
 -10   1   1    3.34    0.38
  10   1  -1    3.45    0.38
  -9  -1   1    1.29    0.26
   9  -1  -1    0.93    0.25
  -9   1   1    1.45    0.27
   9   1  -1    0.92    0.26
   8  -1  -1    3.57    0.33
  -8  -1   1    3.50    0.33
  -8   1   1    3.19    0.31
   8   1  -1    3.61    0.34
   7  -1  -1    4.09    0.31
   7  -1  -1    3.72    0.24
  -7  -1   1    3.40    0.29
   7   1  -1    3.65    0.30
  -7   1   1    4.53    0.33
   6  -1  -1    7.42    0.30
   6  -1  -1    6.93    0.36
  -6  -1   1    7.02    0.37
   6   1  -1    8.03    0.39
  -6   1   1    8.10    0.39
   6   1  -1    7.51    0.22
   5  -1  -1    3.95    0.27
   5  -1  -1    4.12    0.23
  -5  -1   1    3.48    0.26
  -5   1   1    4.39    0.29
   5   1  -1    3.70    0.27
   5   1  -1    4.16    0.16
  -4  -1   1    1.89    0.18
   4  -1  -1    1.83    0.17
  -4   1   1    1.99    0.15
  -4   1   1    1.72    0.17
   4   1  -1    2.07    0.11
   4   1  -1    1.78    0.17
   3  -1  -1   14.84    0.41
  -3  -1   1   13.85    0.42
   3   1  -1   15.27    0.34
  -3   1   1   14.74    0.42
   3   1  -1   14.56    0.43
  -3   1   1   15.04    0.40
  -2  -1   1   52.60    1.11
   2  -1  -1   53.65    1.11
  -2   1   1   51.70    1.10
   2   1  -1   52.83    1.13
   2   1  -1   54.45    1.10
  -2   1   1   54.08    1.13
  -1  -1   1  127.38    2.49
   1  -1  -1  125.73    2.51
   1   1  -1  126.84    2.55
   1   1  -1  124.12    2.48
  -1   1   1  125.18    2.53
  -1   1   1  126.89    2.45
   0   1   1  198.32    3.91
   0   1  -1  185.53    3.94
   0   1   1  187.21    3.85
  -1  -1  -1  236.46    4.73
   1  -1   1  234.37    4.79
  -1   1  -1  235.02    4.72
  -1   1  -1  239.83    4.89
   1   1   1  239.14    4.86
   1   1   1  238.38    4.80
  -2  -1  -1   11.73    0.34
   2  -1   1   12.18    0.34
   2   1   1   11.88    0.34
  -2   1  -1   11.70    0.32
  -2   1  -1   12.34    0.33
  -3  -1  -1    7.45    0.28
   3  -1   1    7.49    0.28
  -3   1  -1    7.55    0.25
  -3   1  -1    7.56    0.27
   3   1   1    7.09    0.29
   4  -1   1    6.30    0.30
  -4  -1  -1    6.03    0.29
  -4   1  -1    6.05    0.24
  -4   1  -1    5.76    0.28
   4   1   1    6.06    0.31
  -5  -1  -1    1.05    0.18
   5  -1   1    2.00    0.20
  -5   1  -1    0.96    0.14
   5   1   1    1.12    0.18
  -5   1  -1    1.35    0.18
   6  -1   1   14.96    0.55
  -6  -1  -1   16.02    0.56
  -6   1  -1   16.08    0.55
   6   1   1   15.87    0.58
   7  -1   1    3.86    0.22
   7  -1   1    3.50    0.30
  -7  -1  -1    3.23    0.30
  -7   1  -1    3.72    0.29
   7   1   1    3.30    0.29
  -8  -1  -1    0.21    0.17
   8  -1   1    0.22    0.19
   8   1   1    0.07    0.17
  -8   1  -1    0.18    0.18
   9  -1   1    0.12    0.21
  -9  -1  -1   -0.05    0.16
   9   1   1    0.03    0.19
  -9   1  -1    0.19    0.18
 -10  -1  -1    0.17    0.19
  10  -1   1    0.04    0.21
  10   1   1    0.03    0.20
 -10   1  -1    0.11    0.20
  11  -1   1    9.06    0.59
 -11  -1  -1    9.89    0.61
  11   1   1   10.60    0.61
 -11   1  -1   10.48    0.60
  12  -1   1    8.50    0.59
 -12  -1  -1    7.93    0.58
  12   1   1    8.65    0.61
 -12   1  -1    8.70    0.61
  13  -1   1    0.10    0.28
 -13  -1  -1   -0.14    0.22
 -13   1  -1    0.34    0.29
  13   1   1    0.06    0.30
 -14  -1  -1    0.00    0.27
  14  -1   1   -0.30    0.26
 -14   1  -1    0.17    0.28
  14   1   1   -0.33    0.30
 -14  -2   1    0.02    0.27
  14  -2  -1    0.12    0.29
 -14   2   1   -0.05    0.26
  14   2  -1    0.24    0.30
  13  -2  -1    0.24    0.28
 -13  -2   1    0.12    0.28
  13   2  -1    0.60    0.33
 -13   2   1    0.45    0.29
 -12  -2   1    0.33    0.27
  12  -2  -1    0.37    0.26
  12   2  -1    0.06    0.27
 -12   2   1    0.36    0.28
 -11  -2   1    0.11    0.21
  11  -2  -1   -0.46    0.19
 -11   2   1    0.43    0.25
  11   2  -1   -0.05    0.24
  10  -2  -1    3.80    0.38
 -10  -2   1    3.30    0.38
  10   2  -1    3.73    0.41
 -10   2   1    4.13    0.40
  -9  -2   1   20.16    0.78
   9  -2  -1   18.62    0.74
  -9   2   1   20.04    0.76
   9   2  -1   18.89    0.77
  -8  -2   1   18.10    0.69
   8  -2  -1   16.61    0.65
   8  -2  -1   17.80    0.57
  -8   2   1   18.20    0.68
   8   2  -1   16.72    0.68
   7  -2  -1    9.80    0.45
  -7  -2   1    9.46    0.46
   7  -2  -1    9.91    0.40
  -7   2   1    9.34    0.45
   7   2  -1    8.85    0.45
  -6  -2   1    7.01    0.38
   6  -2  -1    6.61    0.36
  -6   2   1    7.26    0.37
   6   2  -1    7.51    0.38
  -6   2   1    7.13    0.33
  -5  -2   1   40.69    1.04
   5  -2  -1   42.26    1.02
   5   2  -1   39.66    1.04
  -5   2   1   40.05    1.00
  -5   2   1   40.97    1.02
   5   2  -1   43.61    0.87
  -4  -2   1   22.77    0.66
   4  -2  -1   24.55    0.64
  -4   2   1   23.25    0.64
   4   2  -1   24.03    0.52
  -4   2   1   21.85    0.62
   4   2  -1   23.37    0.66
   3  -2  -1  153.43    3.04
  -3  -2   1  150.76    3.03
  -3   2   1  150.44    3.01
  -3   2   1  151.69    3.11
   3   2  -1  148.32    3.08
   3   2  -1  157.99    3.04
   2  -2  -1  115.76    2.34
  -2  -2   1  116.80    2.33
  -2   2   1  117.43    2.32
   2   2  -1  116.96    2.38
   2   2  -1  120.21    2.37
  -2   2   1  116.88    2.42
   1  -2  -1  100.81    2.04
  -1  -2   1  105.67    2.01
  -1   2   1   99.08    2.10
   1   2  -1  102.63    2.08
  -1   2   1  102.64    2.01
   1   2  -1  102.09    2.06
   0  -2   1    1.39    0.11
   0   2  -1    1.27    0.12
   0   2   1    1.51    0.11
   0   2   1    1.69    0.12
   0   2  -1    1.55    0.10
   0   2   1    1.84    0.11
   1  -2   1    4.70    0.19
  -1   2  -1    3.74    0.21
   1   2   1    3.63    0.16
   1   2   1    3.88    0.17
  -1   2  -1    4.59    0.15
   1   2   1    3.81    0.18
   2  -2   1  195.25    3.86
  -2  -2  -1  193.78    3.82
   2   2   1  200.82    3.89
  -2   2  -1  194.95    3.94
  -2   2  -1  198.03    3.79
   2   2   1  193.87    3.87
   3  -2   1   26.07    0.64
  -3  -2  -1   25.97    0.66
  -3   2  -1   25.63    0.62
   3   2   1   24.00    0.65
  -3   2  -1   24.70    0.65
   3   2   1   25.67    0.55
   4  -2   1  121.16    2.53
  -4  -2  -1  124.02    2.53
  -4   2  -1  122.16    2.49
  -4   2  -1  123.03    2.55
   4   2   1  121.26    2.56
  -5  -2  -1    1.78    0.21
   5  -2   1    1.86    0.20
  -5   2  -1    2.15    0.20
   5   2   1    2.55    0.23
  -5   2  -1    2.52    0.20
   6  -2   1   12.30    0.48
  -6  -2  -1   12.02    0.49
  -6   2  -1   12.22    0.47
   6   2   1   10.99    0.48
  -6   2  -1   12.16    0.43
   7  -2   1    9.82    0.45
  -7  -2  -1   10.03    0.49
  -7   2  -1    9.53    0.39
  -7   2  -1    9.70    0.46
   7   2   1    8.99    0.46
  -8  -2  -1    9.38    0.49
   8  -2   1   10.09    0.51
   8  -2   1    9.33    0.39
  -8   2  -1    9.39    0.49
   8   2   1    9.64    0.52
  -9  -2  -1    0.32    0.21
   9  -2   1    0.13    0.20
  -9   2  -1    0.10    0.18
   9   2   1    0.09    0.21
  10  -2   1    2.31    0.35
 -10  -2  -1    2.31    0.34
  10   2   1    2.57    0.36
 -10   2  -1    2.36    0.33
 -11  -2  -1    1.72    0.33
  11  -2   1    1.62    0.33
 -11   2  -1    1.74    0.34
  11   2   1    1.04    0.30
 -12  -2  -1    0.11    0.24
  12  -2   1    0.49    0.28
 -12   2  -1    0.16    0.24
  12   2   1    0.35    0.29
  13  -2   1    0.59    0.31
 -13  -2  -1    0.47    0.27
  13   2   1    0.22    0.31
 -13   2  -1    0.24    0.29
 -14  -2  -1    0.20    0.30
 -14   2  -1    0.50    0.31
 -13  -3   1    0.32    0.29
  13  -3  -1    0.41    0.29
  13   3  -1    0.43    0.34
 -13   3   1   -0.02    0.26
  12  -3  -1    0.46    0.28
 -12  -3   1    1.15    0.33
  12   3  -1    1.23    0.34
 -12   3   1    0.89    0.31
 -11  -3   1    0.19    0.24
  11  -3  -1    0.03    0.24
 -11   3   1    0.06    0.22
  11   3  -1   -0.16    0.25
  10  -3  -1    0.10    0.23
 -10  -3   1    0.15    0.22
  10   3  -1    0.44    0.26
 -10   3   1    0.66    0.23
   9  -3  -1    3.28    0.34
  -9  -3   1    2.54    0.34
   9   3  -1    2.95    0.36
  -9   3   1    2.95    0.34
  -8  -3   1   23.68    0.84
   8  -3  -1   23.51    0.75
   8  -3  -1   24.65    0.81
  -8   3   1   24.89    0.82
   8   3  -1   24.35    0.87
   7  -3  -1    0.92    0.20
  -7  -3   1    0.96    0.23
  -7   3   1    1.08    0.21
   7   3  -1    0.84    0.22
  -7   3   1    1.42    0.20
  -6  -3   1    3.78    0.30
   6  -3  -1    4.04    0.29
  -6   3   1    4.31    0.30
   6   3  -1    4.77    0.33
  -6   3   1    3.94    0.28
  -5  -3   1    8.13    0.38
   5  -3  -1    8.57    0.37
   5   3  -1    8.00    0.39
   5   3  -1    8.34    0.24
  -5   3   1    7.80    0.37
  -5   3   1    8.22    0.36
  -4  -3   1   81.24    1.77
   4  -3  -1   79.52    1.75
  -4   3   1   82.29    1.82
   4   3  -1   81.31    1.81
  -4   3   1   80.63    1.73
   4   3  -1   81.84    1.68
  -3  -3   1    0.76    0.14
   3  -3  -1    0.77    0.12
  -3   3   1    0.90    0.13
   3   3  -1    0.73    0.15
  -3   3   1    0.67    0.14
   3   3  -1    0.53    0.10
   2  -3  -1   80.65    1.69
  -2  -3   1   81.13    1.67
   2   3  -1   81.52    1.70
  -2   3   1   81.18    1.65
   2   3  -1   81.86    1.73
  -2   3   1   79.94    1.76
   1  -3  -1  104.22    2.15
  -1   3   1  106.36    2.24
   1   3  -1  105.76    2.20
   1   3  -1  105.61    2.18
   1   3  -1  107.21    2.11
  -1   3   1  107.55    2.11
   0  -3   1   13.60    0.39
   0   3  -1   12.83    0.33
   0   3   1   13.00    0.40
   0   3   1   12.72    0.34
   0   3   1   13.83    0.38
   0   3  -1   12.67    0.40
   1  -3   1    7.07    0.26
  -1   3  -1    7.00    0.29
   1   3   1    7.19    0.25
   1   3   1    6.96    0.27
  -1   3  -1    7.31    0.22
   1   3   1    6.91    0.27
  -2  -3  -1   12.24    0.38
   2  -3   1   12.42    0.38
   2   3   1   12.35    0.36
  -2   3  -1   12.42    0.42
   2   3   1   12.05    0.40
  -2   3  -1   12.67    0.35
   3  -3   1    1.17    0.14
  -3  -3  -1    1.18    0.16
   3   3   1    1.44    0.17
   3   3   1    1.19    0.11
  -3   3  -1    1.34    0.13
  -3   3  -1    1.02    0.15
  -4  -3  -1    8.79    0.39
   4  -3   1    9.39    0.38
  -4   3  -1    8.72    0.34
   4   3   1    8.83    0.26
  -4   3  -1    8.05    0.38
   4   3   1    9.43    0.41
  -5  -3  -1   16.62    0.57
   5  -3   1   17.21    0.56
  -5   3  -1   16.87    0.54
   5   3   1   18.01    0.60
  -5   3  -1   16.31    0.55
   6  -3   1   27.81    0.83
  -6  -3  -1   27.68    0.84
  -6   3  -1   29.72    0.82
   6   3   1   29.54    0.88
  -6   3  -1   28.70    0.81
  -7  -3  -1    1.04    0.23
   7  -3   1    1.48    0.24
   7   3   1    1.69    0.26
  -7   3  -1    1.35    0.22
  -7   3  -1    1.78    0.21
   8  -3   1   14.11    0.61
  -8  -3  -1   14.79    0.64
  -8   3  -1   14.10    0.55
   8   3   1   15.76    0.67
  -8   3  -1   15.22    0.62
  -9  -3  -1    0.46    0.23
   9  -3   1    0.90    0.26
  -9   3  -1    0.81    0.23
   9   3   1    0.84    0.27
  10  -3   1    7.37    0.50
 -10  -3  -1    8.42    0.55
  10   3   1    6.95    0.51
 -10   3  -1    7.13    0.48
 -11  -3  -1    0.03    0.23
  11  -3   1    0.21    0.25
  11   3   1   -0.22    0.21
 -11   3  -1   -0.03    0.22
 -12  -3  -1    0.92    0.32
  12  -3   1    1.04    0.33
  12   3   1    1.72    0.39
 -12   3  -1    1.16    0.33
 -13  -3  -1    1.79    0.39
  13  -3   1    1.19    0.36
 -13   3  -1    1.42    0.37
  13   3   1    1.55    0.40
  13  -4  -1    1.66    0.37
 -13  -4   1    1.93    0.41
 -13   4   1    1.60    0.38
  13   4  -1    1.32    0.40
  12  -4  -1    0.39    0.28
 -12  -4   1    0.94    0.33
  12   4  -1    0.42    0.32
 -12   4   1    0.67    0.29
  11  -4  -1    0.54    0.27
 -11  -4   1    1.16    0.30
 -11   4   1    0.36    0.24
  11   4  -1    0.46    0.29
 -10  -4   1    2.91    0.38
  10  -4  -1    2.69    0.35
  10   4  -1    2.91    0.39
 -10   4   1    3.24    0.37
  -9  -4   1    0.94    0.28
   9  -4  -1    1.57    0.28
   9  -4  -1    0.98    0.23
   9   4  -1    1.11    0.30
  -9   4   1    1.17    0.26
   8  -4  -1    5.05    0.38
  -8  -4   1    5.13    0.41
  -8   4   1    4.78    0.36
   8   4  -1    4.97    0.41
  -8   4   1    5.02    0.38
  -7  -4   1    0.54    0.20
   7  -4  -1    0.65    0.19
   7   4  -1    0.31    0.21
  -7   4   1    0.57    0.20
  -7   4   1    0.61    0.19
   6  -4  -1   15.24    0.57
  -6  -4   1   15.77    0.60
   6   4  -1   16.61    0.64
  -6   4   1   17.43    0.58
  -6   4   1   16.16    0.60
  -5  -4   1   40.24    1.05
   5  -4  -1   40.29    1.04
   5   4  -1   41.22    1.10
  -5   4   1   42.00    1.10
  -5   4   1   40.38    1.02
   5   4  -1   41.83    0.92
   4  -4  -1    5.98    0.29
  -4  -4   1    5.63    0.32
   4   4  -1    5.55    0.32
  -4   4   1    5.98    0.34
   4   4  -1    5.16    0.24
  -4   4   1    5.48    0.28
   3  -4  -1   17.45    0.53
  -3  -4   1   17.76    0.53
   3   4  -1   16.48    0.56
   3   4  -1   18.38    0.51
  -3   4   1   18.01    0.60
  -3   4   1   17.82    0.51
   2  -4  -1   20.80    0.57
  -2  -4   1   20.07    0.55
   2   4  -1   20.45    0.61
  -2   4   1   20.43    0.62
   2   4  -1   20.78    0.58
  -2   4   1   20.48    0.53
   1  -4  -1    8.56    0.32
  -1   4   1    9.00    0.29
  -1   4   1    7.85    0.35
   1   4  -1    8.70    0.29
   1   4  -1    8.34    0.34
   1   4  -1    8.29    0.34
   0  -4   1    0.49    0.12
   0  -4  -1    0.32    0.10
   0   4   1    0.15    0.09
   0   4   1    0.10    0.12
   0   4  -1    0.42    0.08
   0   4  -1    0.64    0.14
   1  -4   1    6.40    0.28
  -1   4  -1    6.35    0.33
   1   4   1    5.52    0.29
  -1   4  -1    7.01    0.24
   1   4   1    6.24    0.29
   1   4   1    6.51    0.26
   2  -4   1    1.89    0.18
  -2  -4  -1    1.64    0.16
   2   4   1    1.69    0.17
  -2   4  -1    1.89    0.20
  -2   4  -1    1.60    0.13
   2   4   1    1.74    0.18
   3  -4   1   33.99    0.86
  -3  -4  -1   33.94    0.85
   3   4   1   34.86    0.90
  -3   4  -1   33.08    0.91
   3   4   1   33.86    0.81
  -3   4  -1   33.80    0.80
  -4  -4  -1   17.67    0.57
   4  -4   1   17.69    0.56
   4   4   1   17.29    0.47
  -4   4  -1   17.03    0.59
   4   4   1   17.12    0.59
  -4   4  -1   18.10    0.52
   5  -4   1   27.02    0.78
  -5  -4  -1   27.82    0.80
   5   4   1   27.56    0.64
   5   4   1   27.88    0.83
  -5   4  -1   27.45    0.75
  -5   4  -1   26.64    0.81
  -6  -4  -1    0.18    0.17
   6  -4   1    0.13    0.16
  -6   4  -1    0.67    0.16
  -6   4  -1   -0.08    0.15
   6   4   1    0.08    0.17
  -7  -4  -1    2.14    0.28
   7  -4   1    1.53    0.25
  -7   4  -1    1.79    0.25
  -7   4  -1    2.07    0.25
   7   4   1    2.22    0.29
   8  -4   1    5.08    0.39
  -8  -4  -1    4.43    0.40
  -8   4  -1    4.59    0.36
  -8   4  -1    4.71    0.36
   8   4   1    4.88    0.41
  -9  -4  -1    4.80    0.42
   9  -4   1    5.23    0.42
   9   4   1    4.35    0.42
  -9   4  -1    4.66    0.39
  -9   4  -1    4.59    0.35
 -10  -4  -1    0.87    0.29
  10  -4   1    0.69    0.27
  10   4   1    0.49    0.27
 -10   4  -1    0.55    0.23
 -11  -4  -1    0.00    0.23
  11  -4   1   -0.12    0.22
  11   4   1    0.41    0.26
 -11   4  -1    0.21    0.24
 -12  -4  -1    1.25    0.33
  12  -4   1    0.63    0.31
  12   4   1    1.10    0.36
 -12   4  -1    0.82    0.30
  13  -4   1   -0.19    0.27
 -13  -4  -1    0.22    0.27
 -13   4  -1    0.27    0.28
  13   4   1    0.02    0.31
 -13  -5   1    0.79    0.32
  13   5  -1   -0.26    0.30
 -13   5   1   -0.12    0.25
  12  -5  -1    0.50    0.30
 -12  -5   1    0.99    0.32
 -12   5   1    0.87    0.30
  12   5  -1    1.16    0.37
 -11  -5   1    3.52    0.44
  11  -5  -1    4.11    0.43
 -11   5   1    4.86    0.46
  11   5  -1    4.76    0.51
 -10  -5   1    0.90    0.28
  10  -5  -1    0.60    0.26
  10   5  -1    0.62    0.29
 -10   5   1    0.83    0.26
   9  -5  -1    0.88    0.26
  -9  -5   1    1.12    0.30
   9   5  -1    1.10    0.31
  -9   5   1    1.03    0.27
  -9   5   1    0.80    0.24
  -8  -5   1    3.02    0.35
   8  -5  -1    2.88    0.31
   8   5  -1    2.70    0.35
  -8   5   1    2.32    0.29
  -8   5   1    2.79    0.33
  -7  -5   1   15.86    0.68
   7  -5  -1   18.43    0.68
  -7   5   1   17.94    0.70
   7   5  -1   18.64    0.73
  -7   5   1   17.70    0.64
  -6  -5   1    0.73    0.21
   6  -5  -1    0.47    0.19
   6   5  -1    0.67    0.21
  -6   5   1    0.44    0.21
  -6   5   1    0.66    0.18
   5  -5  -1    0.27    0.15
  -5  -5   1    0.11    0.15
   5   5  -1    0.33    0.12
  -5   5   1    0.52    0.15
  -5   5   1    0.29    0.18
   5   5  -1    0.37    0.18
   4  -5  -1   22.11    0.67
  -4  -5   1   22.76    0.68
   4   5  -1   23.33    0.63
  -4   5   1   23.01    0.65
   4   5  -1   22.88    0.74
  -4   5   1   22.99    0.76
  -3  -5   1    5.38    0.29
   3  -5  -1    4.80    0.28
   3   5  -1    4.81    0.26
  -3   5   1    5.23    0.25
   3   5  -1    5.86    0.34
  -3   5   1    4.72    0.32
  -2  -5   1    0.53    0.12
   2  -5  -1    0.52    0.13
   2   5  -1    0.56    0.14
   2   5  -1    0.59    0.16
  -2   5   1    0.58    0.11
  -2   5   1    0.21    0.15
   1  -5  -1   12.43    0.43
   1   5  -1   11.70    0.44
  -1   5   1   12.79    0.38
   1   5  -1   11.64    0.46
   1   5  -1   12.43    0.39
  -1   5   1   12.36    0.48
   0  -5  -1    1.90    0.19
   0  -5   1    1.53    0.18
   0   5  -1    1.59    0.14
   0   5   1    1.66    0.15
   0   5  -1    1.71    0.21
   0   5   1    1.46    0.20
   1  -5   1    2.48    0.21
  -1   5  -1    2.53    0.17
   1   5   1    2.13    0.21
   1   5   1    2.33    0.18
  -1   5  -1    2.27    0.23
   1   5   1    2.68    0.22
  -2  -5  -1   13.88    0.45
   2  -5   1   13.66    0.47
   2   5   1   13.98    0.48
   2   5   1   14.49    0.51
  -2   5  -1   13.51    0.53
  -2   5  -1   14.08    0.41
   3  -5   1    6.22    0.32
  -3  -5  -1    5.97    0.31
  -3   5  -1    5.46    0.25
  -3   5  -1    5.72    0.36
   3   5   1    4.71    0.31
   3   5   1    4.65    0.27
   4  -5   1   18.92    0.62
  -4  -5  -1   18.95    0.62
  -4   5  -1   19.36    0.68
   4   5   1   19.69    0.55
  -4   5  -1   19.34    0.56
   4   5   1   19.30    0.65
  -5  -5  -1    1.74    0.22
   5  -5   1    1.58    0.21
  -5   5  -1    1.41    0.23
   5   5   1    1.95    0.16
  -5   5  -1    1.89    0.20
   5   5   1    1.72    0.25
  -6  -5  -1    6.89    0.41
   6  -5   1    8.32    0.43
  -6   5  -1    7.69    0.38
   6   5   1    7.79    0.47
  -6   5  -1    7.67    0.45
   7  -5   1    0.90    0.24
  -7  -5  -1    1.18    0.26
  -7   5  -1    1.23    0.26
   7   5   1    0.82    0.24
  -7   5  -1    1.14    0.21
   8  -5   1   12.30    0.59
  -8  -5  -1   13.46    0.64
   8   5   1   11.95    0.62
  -8   5  -1   14.26    0.62
  -8   5  -1   13.25    0.57
   9  -5   1    0.16    0.22
  -9  -5  -1    0.70    0.28
  -9   5  -1    0.67    0.23
   9   5   1    0.43    0.26
  10  -5   1    0.65    0.27
 -10  -5  -1    0.97    0.30
 -10   5  -1    1.08    0.27
  10   5   1    1.20    0.33
 -11  -5  -1    2.85    0.41
  11  -5   1    3.07    0.41
 -11   5  -1    2.86    0.38
  11   5   1    3.01    0.44
  12  -5   1    0.13    0.26
 -12  -5  -1    0.68    0.31
 -12   5  -1   -0.21    0.22
  12   5   1    0.28    0.32
 -13  -5  -1    0.20    0.29
  13   5   1   -0.09    0.31
 -12  -6   1    0.65    0.32
  12   6  -1    0.14    0.33
 -11  -6   1    1.20    0.33
  11  -6  -1    0.59    0.29
  11   6  -1    0.89    0.33
 -11   6   1    0.90    0.28
 -10  -6   1    0.26    0.26
  10  -6  -1    0.10    0.23
  10   6  -1    0.57    0.30
 -10   6   1    0.08    0.20
  -9  -6   1    3.21    0.38
   9  -6  -1    3.35    0.36
  -9   6   1    2.53    0.35
  -9   6   1    3.18    0.34
   9   6  -1    2.68    0.41
   8  -6  -1    1.85    0.29
  -8  -6   1    1.81    0.31
   8   6  -1    1.88    0.33
  -8   6   1    1.50    0.30
  -8   6   1    1.89    0.27
   7  -6  -1    5.83    0.40
  -7  -6   1    6.49    0.42
  -7   6   1    5.85    0.45
   7   6  -1    5.27    0.44
  -7   6   1    5.65    0.37
   6  -6  -1    7.33    0.42
  -6  -6   1    7.40    0.42
   6   6  -1    7.79    0.47
  -6   6   1    7.53    0.48
  -6   6   1    7.16    0.38
   5  -6  -1   31.21    0.90
  -5  -6   1   29.24    0.88
  -5   6   1   33.55    1.02
   5   6  -1   30.92    0.83
  -5   6   1   30.94    0.85
   5   6  -1   31.09    0.98
  -4  -6   1    0.54    0.17
   4  -6  -1    0.42    0.16
   4   6  -1    0.75    0.21
  -4   6   1    0.66    0.15
   4   6  -1    0.69    0.16
  -4   6   1    0.31    0.20
   3  -6  -1    0.46    0.14
  -3  -6   1    0.33    0.14
   3   6  -1    0.30    0.16
  -3   6   1    0.49    0.13
   3   6  -1    0.57    0.16
  -3   6   1    0.25    0.16
   2  -6  -1    0.16    0.13
  -2  -6   1    0.14    0.12
  -2   6   1    0.14    0.16
   2   6  -1    0.03    0.13
   2   6  -1    0.10    0.13
  -2   6   1    0.13    0.10
   1  -6  -1   18.19    0.58
  -1   6   1   18.66    0.52
   1   6  -1   17.85    0.60
  -1   6   1   18.03    0.64
   1   6  -1   17.47    0.62
   1   6  -1   18.00    0.52
   0  -6  -1    0.25    0.13
   0  -6   1    0.45    0.15
   0   6  -1    0.13    0.14
   0   6   1    0.22    0.11
   0   6   1    0.58    0.17
   0   6  -1    0.21    0.10
   1  -6   1    2.05    0.22
  -1   6  -1    2.55    0.27
   1   6   1    2.52    0.24
  -1   6  -1    2.49    0.18
   1   6   1    2.92    0.25
   1   6   1    2.61    0.20
  -2  -6  -1    3.04    0.22
   2  -6   1    3.65    0.27
   2   6   1    3.54    0.27
   2   6   1    3.46    0.27
  -2   6  -1    3.23    0.20
  -2   6  -1    3.98    0.31
  -3  -6  -1    1.66    0.20
   3  -6   1    2.05    0.22
   3   6   1    1.95    0.21
  -3   6  -1    1.72    0.24
  -3   6  -1    2.33    0.18
   3   6   1    2.28    0.25
   4  -6   1    5.62    0.35
  -4  -6  -1    5.72    0.35
  -4   6  -1    6.07    0.40
   4   6   1    6.19    0.31
   4   6   1    6.32    0.39
  -4   6  -1    6.20    0.31
  -5  -6  -1   10.33    0.49
   5  -6   1   11.03    0.49
   5   6   1   12.15    0.55
  -5   6  -1   10.99    0.56
   5   6   1   10.38    0.41
  -5   6  -1   10.66    0.43
  -6  -6  -1    3.98    0.34
   6  -6   1    3.38    0.32
   6   6   1    3.01    0.34
  -6   6  -1    3.45    0.36
  -6   6  -1    4.16    0.30
   7  -6   1    0.66    0.23
  -7  -6  -1    0.80    0.23
   7   6   1    0.93    0.26
  -7   6  -1    1.05    0.21
  -7   6  -1    0.36    0.21
   8  -6   1    2.37    0.32
  -8  -6  -1    1.77    0.30
  -8   6  -1    1.91    0.32
   8   6   1    1.41    0.32
  -8   6  -1    1.88    0.27
  -9  -6  -1    0.67    0.26
   9  -6   1    0.39    0.26
  -9   6  -1    0.30    0.20
   9   6   1    0.35    0.26
  -9   6  -1    0.55    0.26
 -10  -6  -1    0.35    0.28
  10  -6   1    0.67    0.29
  10   6   1    0.35    0.28
 -10   6  -1    0.46    0.23
 -11  -6  -1    1.03    0.33
  11  -6   1    0.82    0.31
  11   6   1    1.17    0.36
  12  -6   1    0.89    0.33
 -12  -6  -1    0.42    0.30
  12   6   1    0.30    0.31
 -12  -7   1    1.47    0.38
  12   7  -1    1.85    0.46
 -11  -7   1    1.12    0.36
  11   7  -1    1.28    0.40
  10  -7  -1    0.37    0.26
  10  -7  -1    0.21    0.22
 -10  -7   1    0.25    0.26
  10   7  -1    0.23    0.27
   9  -7  -1   -0.05    0.22
  -9  -7   1   -0.11    0.22
  -9   7   1    0.08    0.24
   9   7  -1    0.55    0.27
  -8  -7   1    0.17    0.21
  -8   7   1    0.28    0.24
   8   7  -1    0.21    0.23
  -8   7   1    0.20    0.18
  -7  -7   1    5.60    0.42
   7  -7  -1    4.56    0.38
  -7   7   1    5.21    0.45
  -7   7   1    5.39    0.36
   7   7  -1    4.56    0.44
  -6  -7   1    6.94    0.44
   6  -7  -1    7.88    0.45
  -6   7   1    8.15    0.52
   6   7  -1    7.70    0.51
  -6   7   1    7.48    0.40
   5  -7  -1   11.22    0.51
  -5  -7   1   10.62    0.49
   5   7  -1   11.28    0.56
  -5   7   1   10.12    0.58
  -5   7   1   10.06    0.44
   5   7  -1   10.05    0.44
   4  -7  -1    4.64    0.34
  -4  -7   1    4.55    0.34
   4   7  -1    5.39    0.39
  -4   7   1    3.99    0.38
   4   7  -1    4.63    0.33
  -4   7   1    5.53    0.31
  -3  -7   1    8.17    0.38
   3  -7  -1    7.11    0.39
  -3   7   1    7.48    0.46
   3   7  -1    7.53    0.43
   3   7  -1    7.19    0.40
  -3   7   1    7.25    0.33
   2  -7  -1    0.12    0.14
  -2  -7   1    0.14    0.13
   2   7  -1    0.14    0.15
  -2   7   1   -0.14    0.15
   2   7  -1    0.17    0.16
  -2   7   1    0.02    0.10
   1  -7  -1    0.61    0.17
  -1  -7   1    0.62    0.19
  -1   7   1    0.73    0.14
   1   7  -1    0.34    0.18
   1   7  -1    0.53    0.13
  -1   7   1    0.50    0.19
   0  -7   1    6.84    0.37
   0  -7  -1    5.98    0.35
   0   7   1    6.59    0.39
   0   7  -1    6.03    0.40
   0   7   1    6.40    0.30
   0   7  -1    6.14    0.28
   1  -7   1    2.05    0.24
   1   7   1    2.01    0.20
   1   7   1    2.06    0.26
   1   7   1    1.85    0.24
  -1   7  -1    2.07    0.17
  -1   7  -1    2.16    0.27
   2  -7   1    3.01    0.27
  -2  -7  -1    3.35    0.25
  -2   7  -1    2.51    0.30
   2   7   1    3.23    0.30
   2   7   1    3.00    0.27
  -2   7  -1    2.76    0.20
  -3  -7  -1    0.33    0.15
   3  -7   1    0.44    0.18
   3   7   1    0.15    0.16
  -3   7  -1    0.29    0.19
  -3   7  -1    0.25    0.12
   3   7   1    0.42    0.17
  -4  -7  -1    5.05    0.35
   4  -7   1    4.97    0.35
   4   7   1    5.19    0.33
  -4   7  -1    4.97    0.29
   4   7   1    5.04    0.38
  -4   7  -1    4.10    0.38
  -5  -7  -1    4.35    0.34
   5  -7   1    5.10    0.38
   5   7   1    4.75    0.39
  -5   7  -1    3.91    0.29
  -5   7  -1    4.55    0.41
  -6  -7  -1    1.58    0.27
   6  -7   1    1.50    0.27
  -6   7  -1    1.07    0.20
   6   7   1    1.39    0.29
  -6   7  -1    1.64    0.31
  -7  -7  -1    0.60    0.23
   7  -7   1    0.88    0.26
  -7   7  -1    1.15    0.29
   7   7   1    0.56    0.25
  -8  -7  -1    0.55    0.24
   8  -7   1    0.44    0.24
   8   7   1   -0.12    0.23
  -8   7  -1    0.20    0.23
   9  -7   1   10.11    0.59
  -9  -7  -1   10.84    0.61
  -9   7  -1    9.23    0.62
   9   7   1    9.90    0.63
  10  -7   1    1.71    0.35
 -10  -7  -1    1.17    0.32
 -10   7  -1    1.49    0.35
  10   7   1    2.06    0.39
 -11  -7  -1    0.70    0.32
  11   7   1    0.34    0.31
 -12  -7  -1    0.53    0.33
  12   7   1    0.61    0.38
 -11  -8   1    0.79    0.33
  11   8  -1    0.69    0.37
 -10  -8   1    1.40    0.34
  10   8  -1    1.35    0.39
 -10   8   1    1.08    0.35
  -9  -8   1    5.90    0.51
   9   8  -1    6.39    0.57
  -9   8   1    6.10    0.55
   8  -8  -1    0.12    0.23
  -8  -8   1   -0.04    0.22
   8   8  -1    0.12    0.25
  -8   8   1    0.06    0.26
   7  -8  -1    2.54    0.34
  -7  -8   1    2.33    0.33
   7   8  -1    2.73    0.39
  -7   8   1    2.50    0.38
  -6  -8   1    0.17    0.20
   6  -8  -1   -0.11    0.19
   6   8  -1    0.20    0.24
  -6   8   1   -0.07    0.21
  -5  -8   1    7.52    0.45
   5  -8  -1    7.67    0.45
  -5   8   1    7.33    0.53
   5   8  -1    8.19    0.53
   4  -8  -1    0.59    0.21
  -4  -8   1    0.41    0.18
  -4   8   1    0.44    0.24
   4   8  -1    0.47    0.20
   4   8  -1    0.35    0.23
   3  -8  -1   20.03    0.71
  -3  -8   1   20.21    0.66
  -3   8   1   20.27    0.62
  -3   8   1   20.90    0.82
   3   8  -1   21.29    0.74
   3   8  -1   19.46    0.75
  -2  -8   1    1.54    0.20
   2  -8  -1    1.38    0.23
   2   8  -1    1.33    0.26
  -2   8   1    1.60    0.30
  -2   8   1    1.45    0.18
   2   8  -1    1.25    0.24
  -1  -8   1    4.51    0.35
   1  -8  -1    4.39    0.34
   1   8  -1    4.58    0.37
  -1   8   1    4.10    0.28
  -1   8   1    4.54    0.40
   0  -8   1    7.13    0.41
   0  -8  -1    6.87    0.40
   0   8  -1    7.14    0.32
   0   8  -1    7.54    0.47
   0   8   1    6.83    0.44
   0   8   1    7.82    0.35
   1  -8   1   10.25    0.49
  -1  -8  -1    9.97    0.49
  -1   8  -1   10.21    0.38
  -1   8  -1   10.80    0.56
   1   8   1   10.27    0.42
   1   8   1    9.35    0.51
   2  -8   1    2.86    0.30
  -2  -8  -1    3.08    0.26
   2   8   1    3.13    0.32
   2   8   1    2.91    0.31
  -2   8  -1    2.43    0.34
   3  -8   1    0.61    0.22
  -3  -8  -1    0.89    0.20
   3   8   1    0.88    0.22
  -3   8  -1    1.26    0.29
   3   8   1    1.11    0.26
   4  -8   1    6.91    0.44
  -4  -8  -1    7.65    0.43
  -4   8  -1    7.98    0.52
   4   8   1    7.54    0.43
   4   8   1    7.63    0.47
   5  -8   1    6.70    0.44
  -5  -8  -1    6.73    0.43
   5   8   1    6.88    0.49
  -5   8  -1    7.24    0.51
  -6  -8  -1    3.44    0.35
   6  -8   1    3.33    0.37
   6   8   1    3.90    0.42
  -6   8  -1    3.73    0.43
   7  -8   1    3.83    0.39
  -7  -8  -1    3.42    0.37
   7   8   1    3.26    0.41
  -7   8  -1    3.68    0.43
  -8  -8  -1    1.45    0.31
   8  -8   1    1.01    0.29
  -8   8  -1    1.34    0.34
   8   8   1    0.79    0.31
   9  -8   1    1.81    0.36
  -9  -8  -1    2.49    0.38
   9   8   1    1.38    0.36
  -9   8  -1    2.41    0.41
 -10  -8  -1    0.42    0.29
  10   8   1    0.24    0.32
 -10   8  -1    0.25    0.29
 -11  -8  -1    1.17    0.36
  11   8   1    0.71    0.36
 -10  -9   1    1.65    0.38
  10   9  -1    0.96    0.37
 -10   9   1    1.09    0.39
  -9  -9   1    0.77    0.30
   9   9  -1    0.13    0.30
  -9   9   1    0.35    0.32
  -8  -9   1    4.49    0.44
   8   9  -1    5.18    0.54
  -8   9   1    5.18    0.54
   7  -9  -1    3.14    0.37
  -7  -9   1    2.74    0.35
   7   9  -1    2.81    0.42
  -7   9   1    3.20    0.45
   6  -9  -1    1.20    0.28
  -6  -9   1    1.70    0.29
   6   9  -1    1.92    0.36
  -6   9   1    1.76    0.38
   5  -9  -1    0.12    0.21
  -5  -9   1   -0.04    0.17
   5   9  -1    0.05    0.20
  -5   9   1   -0.09    0.21
  -4  -9   1   11.68    0.53
   4  -9  -1   11.49    0.57
  -4   9   1   12.14    0.69
   4   9  -1   12.93    0.59
   4   9  -1   11.61    0.63
  -3  -9   1    0.52    0.20
   3  -9  -1    0.77    0.23
  -3   9   1    0.57    0.26
   3   9  -1    0.62    0.23
   3   9  -1    0.48    0.24
  -2  -9   1    3.23    0.35
   2  -9  -1    3.12    0.33
  -2  -9   1    3.96    0.29
   2   9  -1    2.33    0.33
  -2   9   1    2.62    0.37
   1  -9  -1    0.26    0.19
  -1  -9   1    0.41    0.22
   1   9  -1    0.39    0.23
  -1   9   1    0.17    0.22
   0  -9  -1    2.91    0.32
   0  -9   1    2.66    0.32
   0   9  -1    3.71    0.39
   0   9   1    2.85    0.37
   1  -9   1    6.23    0.43
  -1  -9  -1    5.82    0.41
   1   9   1    5.65    0.45
  -1   9  -1    6.15    0.46
   2  -9   1    9.92    0.53
  -2  -9  -1   10.75    0.46
  -2  -9  -1   10.45    0.55
  -2   9  -1   11.44    0.62
   2   9   1   10.59    0.57
  -3  -9  -1    0.35    0.19
   3  -9   1    0.64    0.23
   3   9   1    0.84    0.25
   3   9   1    0.61    0.25
  -3   9  -1    0.69    0.27
   4  -9   1    0.43    0.22
  -4  -9  -1    0.33    0.19
   4   9   1    0.46    0.24
   4   9   1    0.57    0.21
  -4   9  -1    0.62    0.28
   5  -9   1    8.14    0.50
  -5  -9  -1    8.33    0.48
   5   9   1    7.61    0.52
  -5   9  -1    8.16    0.59
  -6  -9  -1    7.18    0.47
   6  -9   1    6.96    0.50
  -6   9  -1    7.19    0.58
   6   9   1    7.17    0.52
   7  -9   1    0.27    0.24
  -7  -9  -1    0.22    0.22
  -7   9  -1    0.00    0.24
   7   9   1    0.09    0.26
  -8  -9  -1    2.67    0.38
   8  -9   1    2.22    0.37
  -8   9  -1    2.52    0.44
   8   9   1    3.52    0.47
  -9  -9  -1    0.38    0.28
   9   9   1    0.07    0.26
  -9   9  -1   -0.25    0.26
 -10  -9  -1    1.70    0.38
  10   9   1    1.36    0.42
 -10   9  -1    2.02    0.44
  -9 -10   1    0.16    0.26
   9  10  -1    0.33    0.35
  -9  10   1    0.24    0.35
  -8 -10   1    0.62    0.28
   8  10  -1    0.26    0.29
  -8  10   1    0.18    0.31
   7  10  -1   -0.57    0.22
  -7  10   1    0.59    0.33
  -6  10   1    0.87    0.34
   6  10  -1    1.16    0.35
   5 -10  -1    1.58    0.30
   5  10  -1    1.64    0.36
  -5  10   1    1.34    0.37
   4 -10  -1    0.34    0.23
   4  10  -1    0.36    0.26
  -4  10   1    0.60    0.30
   4  10  -1   -0.09    0.20
   3 -10  -1    1.21    0.28
  -3 -10   1    0.36    0.26
  -3  10   1    0.21    0.27
   3  10  -1    0.75    0.28
  -2 -10   1    0.51    0.26
   2 -10  -1    0.39    0.23
  -2  10   1    0.67    0.29
   2  10  -1    0.76    0.28
   1 -10  -1    2.88    0.35
  -1 -10   1    1.81    0.32
  -1  10   1    2.21    0.37
   1  10  -1    2.83    0.37
   0 -10   1    2.46    0.34
   0 -10  -1    2.78    0.34
   0  10   1    2.45    0.38
   0  10  -1    3.39    0.41
   1 -10   1    3.85    0.38
  -1 -10  -1    3.36    0.37
   1  10   1    4.51    0.44
  -1  10  -1    2.62    0.39
   2 -10   1    0.12    0.21
  -2 -10  -1    0.04    0.22
   2  10   1    0.06    0.24
  -2  10  -1    0.09    0.24
   3 -10   1    0.12    0.21
   3  10   1   -0.23    0.21
   3  10   1    0.60    0.25
  -3  10  -1    0.13    0.24
   4 -10   1    1.03    0.28
   4  10   1    0.98    0.31
  -4  10  -1    0.85    0.32
   5 -10   1    0.08    0.22
  -5 -10  -1   -0.13    0.18
  -5  10  -1    0.28    0.30
   5  10   1   -0.10    0.22
   6 -10   1    0.90    0.29
  -6 -10  -1    0.65    0.25
  -6  10  -1    0.52    0.29
   6  10   1    0.56    0.28
  -7 -10  -1    0.39    0.26
   7  10   1    0.84    0.34
  -7  10  -1    1.04    0.36
  -8 -10  -1    0.58    0.28
  -8  10  -1    0.54    0.34
   8  10   1    1.12    0.37
  -9 -10  -1    0.39    0.28
  -9  10  -1    0.02    0.32
   9  10   1    0.00    0.29
  -8  11   1    0.33    0.34
   8  11  -1    0.19    0.33
   7  11  -1    0.39    0.33
  -7  11   1    0.70    0.35
  -6  11   1   -0.03    0.30
   6  11  -1   -0.26    0.23
  -5  11   1    1.23    0.40
   5  11  -1    1.45    0.36
   4 -11  -1    1.24    0.32
  -4 -11   1    0.73    0.32
  -4  11   1    1.83    0.40
   3 -11  -1    1.24    0.30
  -3 -11   1    1.34    0.35
  -3  11   1    1.18    0.35
   3  11  -1    1.53    0.34
  -2 -11   1    0.38    0.27
   2 -11  -1    0.37    0.24
  -2  11   1    0.67    0.30
   2  11  -1    0.02    0.25
   1 -11  -1   -0.13    0.22
  -1 -11   1   -0.12    0.22
   1  11  -1    0.45    0.28
  -1  11   1    0.29    0.25
   0 -11   1    0.72    0.28
   0 -11  -1    1.37    0.31
   0  11  -1    1.03    0.34
   0  11   1    1.19    0.34
   1 -11   1    0.36    0.24
  -1 -11  -1    0.20    0.24
  -1  11  -1    0.31    0.28
   1  11   1    0.03    0.26
   2 -11   1    3.12    0.38
  -2 -11  -1    2.93    0.40
   2  11   1    3.13    0.42
  -2  11  -1    3.40    0.46
  -3 -11  -1    2.33    0.38
   3 -11   1    2.16    0.35
   3  11   1    1.93    0.38
  -3  11  -1    2.44    0.43
   4 -11   1    4.40    0.44
  -4  11  -1    2.94    0.46
   4  11   1    4.38    0.47
   5 -11   1    0.15    0.26
   5  11   1    0.34    0.29
  -5  11  -1   -0.12    0.26
  -6  11  -1   -0.14    0.27
   6  11   1    0.55    0.30
   7  11   1    0.02    0.26
  -7  11  -1    0.02    0.32
   8  11   1    0.27    0.33
  -8  11  -1    0.46    0.34
  -7  12   1    0.66    0.40
   7  12  -1    0.01    0.31
  -6  12   1    0.11    0.34
   6  12  -1    0.69    0.34
  -5 -12   1    0.69    0.36
  -5  12   1    1.00    0.39
  -4 -12   1    1.94    0.41
  -4  12   1    1.24    0.40
  -3 -12   1    0.16    0.29
  -3  12   1    0.26    0.30
   3  12  -1   -0.14    0.26
  -2 -12   1    1.09    0.34
   2 -12  -1    1.08    0.30
   2  12  -1    2.02    0.41
  -2  12   1    0.67    0.33
   1 -12  -1    0.06    0.26
  -1 -12   1    0.26    0.27
  -1  12   1    0.17    0.30
   1  12  -1    0.30    0.29
   0 -12   1    1.95    0.37
   0 -12  -1    2.00    0.36
   0  12   1    2.12    0.41
   0  12  -1    2.46    0.44
   1 -12   1    1.40    0.33
  -1 -12  -1    1.48    0.35
  -1  12  -1    1.33    0.38
   1  12   1    1.76    0.39
   2 -12   1    0.84    0.30
  -2 -12  -1    0.41    0.30
  -2  12  -1    0.58    0.33
   2  12   1   -0.03    0.26
  -3 -12  -1    1.06    0.33
   3 -12   1    1.82    0.37
  -3  12  -1    0.97    0.38
  -4 -12  -1    0.15    0.28
  -4  12  -1    0.04    0.29
  -5  12  -1    2.49    0.50
   5  12   1    2.73    0.45
   6  12   1    0.07    0.29
  -6  12  -1   -0.29    0.31
   7  12   1    0.46    0.35
  -7  12  -1    0.01    0.33
  -5 -13   1   -0.08    0.31
  -5  13   1   -0.02    0.34
  -4 -13   1    0.36    0.34
  -4  13   1   -0.30    0.32
  -3 -13   1    3.42    0.52
  -3  13   1    2.50    0.50
  -2 -13   1    4.15    0.52
  -2  13   1    4.08    0.57
   2  13  -1    4.08    0.52
  -1 -13   1    0.49    0.33
  -1  13   1    0.42    0.33
   1  13  -1    0.27    0.32
   0 -13  -1    0.94    0.34
   0 -13   1    0.74    0.33
   0  13   1    1.28    0.39
   0  13  -1    1.24    0.37
   1 -13   1    0.96    0.32
  -1 -13  -1    0.23    0.31
  -1  13  -1    0.12    0.31
   1  13   1    0.20    0.30
  -2 -13  -1    0.36    0.31
   2 -13   1    0.16    0.28
   2  13   1   -0.09    0.29
  -2  13  -1   -0.35    0.28
  -3 -13  -1   -0.39    0.27
  -3  13  -1   -0.10    0.30
  -4 -13  -1    1.60    0.41
  -4  13  -1    1.31    0.44
  -5 -13  -1    0.02    0.33
  -5  13  -1   -0.10    0.35
 -14   0   2    1.51    0.40
  14   0  -2    1.46    0.41
  13   0  -2    0.29    0.27
 -13   0   2    0.03    0.27
 -12   0   2    0.35    0.26
  12   0  -2    0.51    0.29
 -11   0   2    0.00    0.20
  11   0  -2    0.16    0.23
 -10   0   2   11.45    0.60
  10   0  -2   11.16    0.58
  -9   0   2    0.25    0.19
   9   0  -2   -0.05    0.18
  -8   0   2   10.08    0.51
   8   0  -2   11.50    0.53
   7   0  -2    0.23    0.09
   7   0  -2    0.00    0.14
  -7   0   2    0.16    0.15
   6   0  -2    2.63    0.23
  -6   0   2    2.36    0.23
   6   0  -2    2.41    0.17
  -5   0   2    0.47    0.15
   4   0  -2    3.63    0.22
   4   0  -2    3.77    0.18
  -3   0   2   -0.06    0.07
   3   0  -2    0.03    0.06
   3   0  -2    0.06    0.08
   2   0  -2    4.32    0.16
  -2   0   2    4.32    0.18
   2   0  -2    4.21    0.18
   1   0  -2    0.13    0.03
  -1   0   2    0.01    0.03
   1   0  -2    0.14    0.03
   0   0   2    0.00    0.00
   0   0   2    0.00    0.00
   0   0  -2    0.01    0.00
   1   0   2    0.05    0.04
  -1   0  -2    0.04    0.03
  -1   0  -2    0.07    0.02
   2   0   2   37.15    0.81
  -2   0  -2   35.76    0.76
  -2   0  -2   36.23    0.79
  -3   0  -2    0.07    0.08
   3   0   2    0.16    0.08
  -3   0  -2   -0.04    0.05
   4   0   2  109.94    2.32
  -4   0  -2  110.23    2.29
  -4   0  -2  113.31    2.24
   5   0   2   -0.26    0.08
  -5   0  -2    0.52    0.16
  -6   0  -2    9.47    0.42
   6   0   2   10.49    0.30
   6   0   2    9.29    0.42
   7   0   2    0.00    0.15
   7   0   2    0.12    0.08
  -7   0  -2   -0.08    0.13
   8   0   2   32.27    0.99
  -8   0  -2   31.72    0.97
  -9   0  -2    0.12    0.18
   9   0   2    0.32    0.21
 -10   0  -2   11.40    0.60
  10   0   2   11.37    0.62
 -11   0  -2   -0.15    0.18
  11   0   2    0.33    0.25
 -12   0  -2    0.43    0.26
  12   0   2    0.71    0.31
  13   0   2   -0.38    0.24
 -13   0  -2   -0.20    0.22
 -14   0  -2    5.83    0.59
  14   0   2    4.35    0.54
 -14  -1   2    0.92    0.35
  14  -1  -2    1.21    0.38
 -14   1   2    0.48    0.30
  14   1  -2    0.44    0.33
  13  -1  -2    0.07    0.26
 -13  -1   2    0.24    0.27
 -13   1   2    0.08    0.25
  13   1  -2    0.20    0.28
 -12  -1   2    2.90    0.42
  12  -1  -2    2.43    0.39
  12   1  -2    1.86    0.37
 -12   1   2    2.21    0.39
 -11  -1   2    0.23    0.23
  11  -1  -2    0.06    0.21
  11   1  -2    0.09    0.24
 -11   1   2    0.01    0.20
 -10  -1   2    6.78    0.48
  10  -1  -2    6.59    0.48
  10   1  -2    6.25    0.46
 -10   1   2    6.64    0.48
  -9  -1   2    2.46    0.32
   9  -1  -2    1.85    0.28
  -9   1   2    1.51    0.28
   9   1  -2    1.70    0.29
  -8  -1   2   19.41    0.72
   8  -1  -2   20.76    0.72
   8   1  -2   20.02    0.72
  -8   1   2   19.74    0.72
   7  -1  -2    2.83    0.22
   7  -1  -2    2.83    0.27
  -7  -1   2    2.55    0.27
  -7   1   2    2.75    0.26
   7   1  -2    2.01    0.24
  -6  -1   2   14.77    0.54
   6  -1  -2   15.36    0.46
   6  -1  -2   15.04    0.52
  -6   1   2   15.11    0.54
   6   1  -2   14.84    0.55
   6   1  -2   14.86    0.38
   5  -1  -2    1.90    0.16
  -5  -1   2    1.79    0.20
   5  -1  -2    1.63    0.19
   5   1  -2    1.80    0.21
   5   1  -2    1.85    0.13
  -5   1   2    1.95    0.20
  -4  -1   2   63.73    1.43
   4  -1  -2   65.97    1.42
   4   1  -2   66.11    1.34
   4   1  -2   63.21    1.44
  -4   1   2   66.04    1.41
  -4   1   2   64.91    1.42
  -3  -1   2    2.39    0.17
   3  -1  -2    2.34    0.16
  -3   1   2    2.39    0.17
   3   1  -2    2.77    0.12
  -3   1   2    2.23    0.15
   3   1  -2    2.51    0.17
  -2  -1   2  479.80    9.34
   2  -1  -2  482.58    9.57
  -2   1   2  480.90    9.62
   2   1  -2  492.24    9.70
  -2   1   2  475.21    9.51
   2   1  -2  470.30    9.63
   1  -1  -2    4.53    0.13
  -1  -1   2    4.29    0.14
   1   1  -2    4.28    0.16
  -1   1   2    4.98    0.16
  -1   1   2    4.22    0.17
   1   1  -2    4.33    0.15
   0  -1   2   78.50    1.61
   0   1   2   85.38    1.64
   0   1   2   82.48    1.59
   0   1   2   81.51    1.64
   0   1  -2   77.05    1.64
   1  -1   2    6.37    0.19
   1   1   2    6.16    0.17
   1   1   2    6.66    0.20
  -1   1  -2    6.27    0.20
  -1   1  -2    6.30    0.17
   1   1   2    6.52    0.20
  -2  -1  -2   24.08    0.57
   2  -1   2   24.80    0.56
  -2   1  -2   22.20    0.53
  -2   1  -2   22.31    0.54
   2   1   2   23.10    0.57
  -3  -1  -2    0.13    0.09
   3  -1   2    0.25    0.09
  -3   1  -2   -0.03    0.06
   3   1   2    0.13    0.09
  -3   1  -2    0.04    0.08
  -4  -1  -2   30.70    0.77
   4  -1   2   29.31    0.76
  -4   1  -2   30.21    0.75
  -4   1  -2   29.51    0.71
   4   1   2   29.87    0.78
   5  -1   2    3.21    0.24
  -5  -1  -2    3.74    0.26
  -5   1  -2    3.00    0.23
   5   1   2    3.24    0.26
  -5   1  -2    2.92    0.20
   6  -1   2    4.07    0.30
  -6  -1  -2    4.11    0.30
  -6   1  -2    4.03    0.22
   6   1   2    3.15    0.27
  -6   1  -2    4.31    0.28
   7  -1   2    0.01    0.09
  -7  -1  -2    0.10    0.14
   7  -1   2   -0.04    0.15
  -7   1  -2    0.03    0.13
   7   1   2    0.01    0.16
  -8  -1  -2   11.91    0.56
   8  -1   2   10.99    0.54
   8   1   2   10.35    0.52
  -8   1  -2   12.08    0.54
   9  -1   2    0.08    0.20
  -9  -1  -2   -0.02    0.18
  -9   1  -2   -0.05    0.18
   9   1   2    0.02    0.21
  10  -1   2    5.50    0.44
 -10  -1  -2    5.51    0.45
  10   1   2    6.09    0.48
 -10   1  -2    6.64    0.46
 -11  -1  -2    1.40    0.32
  11  -1   2    1.58    0.32
 -11   1  -2    0.97    0.28
  11   1   2    1.09    0.32
 -12  -1  -2    0.48    0.27
  12  -1   2    0.34    0.27
  12   1   2    0.03    0.27
 -12   1  -2    0.52    0.28
  13  -1   2    1.04    0.35
 -13  -1  -2    2.09    0.40
  13   1   2    1.49    0.40
 -13   1  -2    1.68    0.38
  14  -1   2    3.59    0.51
 -14  -1  -2    3.46    0.51
  14   1   2    3.59    0.53
 -14   1  -2    2.29    0.45
  14  -2  -2    0.83    0.35
 -14  -2   2    1.39    0.40
 -14   2   2    1.90    0.43
  14   2  -2    1.25    0.41
  13  -2  -2    3.32    0.44
 -13  -2   2    3.51    0.48
 -13   2   2    3.32    0.48
  13   2  -2    2.86    0.47
 -12  -2   2    0.43    0.27
  12  -2  -2    0.29    0.26
  12   2  -2    0.53    0.30
 -12   2   2    0.44    0.27
  11  -2  -2    8.86    0.55
 -11  -2   2   10.23    0.60
 -11   2   2    9.28    0.57
  11   2  -2    8.49    0.58
  10  -2  -2   19.34    0.77
 -10  -2   2   18.39    0.79
 -10   2   2   19.80    0.81
  10   2  -2   19.73    0.82
   9  -2  -2    8.19    0.49
  -9  -2   2    8.27    0.50
   9   2  -2    8.60    0.53
  -9   2   2    9.37    0.52
   8  -2  -2    6.98    0.37
  -8  -2   2    7.29    0.44
   8  -2  -2    7.30    0.43
   8   2  -2    6.86    0.44
  -8   2   2    7.86    0.45
   7  -2  -2    3.84    0.27
   7  -2  -2    4.22    0.31
  -7  -2   2    3.93    0.32
  -7   2   2    4.26    0.32
   7   2  -2    5.16    0.37
  -6  -2   2    4.94    0.33
   6  -2  -2    4.92    0.31
   6   2  -2    4.54    0.33
   6   2  -2    5.37    0.17
  -6   2   2    4.86    0.28
  -6   2   2    4.79    0.31
   5  -2  -2   15.08    0.49
  -5  -2   2   14.40    0.51
   5   2  -2   13.57    0.51
  -5   2   2   15.02    0.49
   5   2  -2   14.70    0.36
  -5   2   2   15.18    0.51
  -4  -2   2   20.40    0.59
   4  -2  -2   19.92    0.56
  -4   2   2   20.19    0.58
   4   2  -2   20.51    0.60
   4   2  -2   20.33    0.47
  -4   2   2   19.67    0.57
   3  -2  -2    9.88    0.33
  -3  -2   2   10.98    0.36
   3   2  -2   10.36    0.29
  -3   2   2    9.89    0.36
  -3   2   2   10.49    0.35
   3   2  -2    9.93    0.36
   2  -2  -2   17.57    0.43
  -2  -2   2   16.69    0.44
  -2   2   2   17.17    0.44
   2   2  -2   17.83    0.43
   2   2  -2   16.69    0.47
  -2   2   2   17.08    0.48
  -1  -2   2  237.16    4.50
   1  -2  -2  232.17    4.51
  -1   2   2  233.34    4.51
   1   2  -2  236.38    4.66
  -1   2   2  227.26    4.62
   1   2  -2  225.49    4.53
   0  -2   2  978.02   19.19
   0   2   2  971.00   18.87
   0   2   2  985.71   19.13
   0   2   2 1000.00   19.47
   0   2  -2  946.55   20.45
   0   2  -2  970.89   19.48
   1  -2   2   96.65    1.99
   1   2   2   99.73    2.01
   1   2   2   99.83    1.99
   1   2   2   98.63    1.96
  -1   2  -2   96.45    2.04
  -1   2  -2  101.54    1.93
  -2  -2  -2   86.74    1.77
   2  -2   2   86.86    1.78
   2   2   2   87.08    1.79
   2   2   2   87.56    1.76
  -2   2  -2   87.12    1.72
  -2   2  -2   83.89    1.82
   3  -2   2   55.12    1.22
  -3  -2  -2   55.14    1.22
  -3   2  -2   55.77    1.18
   3   2   2   55.53    1.24
   3   2   2   55.89    1.14
  -3   2  -2   54.74    1.23
  -4  -2  -2  113.65    2.37
   4  -2   2  114.65    2.39
  -4   2  -2  113.61    2.33
  -4   2  -2  113.94    2.39
   5  -2   2    0.84    0.17
  -5  -2  -2    1.32    0.19
  -5   2  -2    0.96    0.14
  -5   2  -2    1.08    0.16
   5   2   2    1.22    0.19
  -6  -2  -2    0.52    0.17
   6  -2   2    0.49    0.15
   6   2   2    0.39    0.15
  -6   2  -2    0.46    0.15
  -6   2  -2    0.75    0.14
   7  -2   2   25.22    0.81
  -7  -2  -2   25.75    0.83
  -7   2  -2   27.12    0.81
  -7   2  -2   26.02    0.73
   7   2   2   25.83    0.84
  -8  -2  -2   -0.10    0.18
   8  -2   2   -0.07    0.12
   8  -2   2    0.28    0.20
   8   2   2    0.23    0.18
  -8   2  -2   -0.09    0.16
  -9  -2  -2   11.23    0.58
   9  -2   2   10.96    0.58
   9   2   2   13.70    0.64
  -9   2  -2   12.72    0.59
  10  -2   2   -0.10    0.20
 -10  -2  -2   -0.05    0.19
 -10   2  -2   -0.10    0.17
  10   2   2    0.00    0.22
 -11  -2  -2    6.30    0.50
  11  -2   2    5.99    0.49
  11   2   2    5.41    0.51
 -11   2  -2    5.41    0.48
  12  -2   2    3.82    0.46
 -12  -2  -2    4.22    0.47
  12   2   2    4.51    0.50
 -12   2  -2    4.87    0.49
  13  -2   2    0.16    0.28
 -13  -2  -2    0.08    0.27
  13   2   2    0.28    0.31
 -13   2  -2    0.70    0.32
  13  -3  -2   -0.14    0.26
 -13  -3   2    0.63    0.31
 -13   3   2    0.02    0.28
  13   3  -2    0.13    0.31
  12  -3  -2    0.40    0.28
 -12  -3   2    0.49    0.27
 -12   3   2    0.48    0.28
  12   3  -2    0.03    0.29
 -11  -3   2    0.33    0.25
  11  -3  -2    0.95    0.28
  11   3  -2    0.59    0.27
 -11   3   2    1.03    0.29
 -10  -3   2   -0.09    0.19
  10  -3  -2   -0.05    0.20
 -10   3   2    0.24    0.20
  10   3  -2    0.20    0.27
  -9  -3   2    6.24    0.46
   9  -3  -2    5.82    0.43
  -9   3   2    6.60    0.45
   9   3  -2    6.00    0.45
  -8  -3   2    0.53    0.21
   8  -3  -2    0.60    0.21
   8  -3  -2    0.18    0.16
   8   3  -2    0.20    0.20
  -8   3   2    0.41    0.20
  -7  -3   2    5.63    0.40
   7  -3  -2    6.27    0.37
  -7   3   2    5.99    0.34
   7   3  -2    6.50    0.42
  -7   3   2    5.85    0.36
   6  -3  -2    0.23    0.14
  -6  -3   2    0.41    0.16
  -6   3   2    0.13    0.14
  -6   3   2    0.28    0.14
   6   3  -2    0.17    0.06
   6   3  -2    0.32    0.15
  -5  -3   2    0.36    0.15
   5  -3  -2    0.46    0.14
  -5   3   2    0.50    0.14
  -5   3   2    0.54    0.15
   5   3  -2    0.30    0.08
   5   3  -2    0.36    0.15
   4  -3  -2   32.86    0.83
  -4  -3   2   33.35    0.85
  -4   3   2   31.94    0.82
  -4   3   2   34.40    0.89
   4   3  -2   33.67    0.76
   4   3  -2   32.32    0.87
  -3  -3   2    4.19    0.23
   3  -3  -2    4.70    0.24
  -3   3   2    4.57    0.27
   3   3  -2    4.23    0.21
   3   3  -2    4.77    0.28
  -3   3   2    5.12    0.24
   2  -3  -2    1.73    0.13
  -2  -3   2    1.33    0.13
   2   3  -2    1.39    0.13
  -2   3   2    1.76    0.14
  -2   3   2    1.29    0.16
   2   3  -2    1.04    0.14
  -1  -3   2    2.30    0.14
   1  -3  -2    3.32    0.16
   1   3  -2    2.34    0.18
   1   3  -2    2.37    0.17
  -1   3   2    2.79    0.16
  -1   3   2    2.67    0.20
   0  -3   2   50.86    1.10
   0   3   2   48.26    1.04
   0   3  -2   49.68    1.01
   0   3  -2   49.49    1.12
   0   3   2   49.33    1.12
   0   3   2   50.04    1.08
   1  -3   2   11.65    0.36
  -1   3  -2   11.63    0.39
   1   3   2   11.09    0.34
  -1   3  -2   12.41    0.30
   1   3   2   11.42    0.36
   1   3   2   11.82    0.36
  -2  -3  -2   85.71    1.80
   2  -3   2   84.96    1.82
  -2   3  -2   88.34    1.89
   2   3   2   86.03    1.84
   2   3   2   87.66    1.81
  -2   3  -2   89.84    1.75
   3  -3   2    0.26    0.12
  -3  -3  -2    0.30    0.11
   3   3   2    0.30    0.13
   3   3   2    0.32    0.08
  -3   3  -2    0.20    0.13
  -3   3  -2    0.15    0.10
   4  -3   2   64.66    1.45
  -4  -3  -2   64.48    1.45
   4   3   2   64.30    1.32
  -4   3  -2   63.50    1.39
  -4   3  -2   63.59    1.47
   4   3   2   63.96    1.48
   5  -3   2    6.44    0.32
  -5  -3  -2    5.31    0.32
  -5   3  -2    5.25    0.29
  -5   3  -2    5.85    0.32
   5   3   2    5.91    0.34
  -6  -3  -2    1.07    0.21
   6  -3   2    1.22    0.19
  -6   3  -2    1.33    0.19
  -6   3  -2    1.15    0.18
  -7  -3  -2    1.97    0.26
   7  -3   2    1.28    0.23
  -7   3  -2    1.83    0.22
   7   3   2    1.29    0.24
  -7   3  -2    1.39    0.22
  -8  -3  -2    1.49    0.28
   8  -3   2    0.92    0.25
   8   3   2    0.46    0.24
  -8   3  -2    0.63    0.19
  -8   3  -2    0.97    0.22
  -9  -3  -2   -0.05    0.21
   9  -3   2   -0.25    0.19
   9   3   2   -0.23    0.20
  -9   3  -2   -0.07    0.17
  10  -3   2    0.31    0.24
 -10  -3  -2    0.73    0.26
  10   3   2    0.45    0.26
 -10   3  -2    1.28    0.27
  11  -3   2    7.48    0.52
 -11  -3  -2    8.27    0.58
  11   3   2    8.19    0.59
 -11   3  -2    8.72    0.56
  12  -3   2    0.31    0.27
 -12  -3  -2    0.26    0.26
  12   3   2   -0.39    0.25
 -12   3  -2   -0.12    0.21
 -13  -3  -2    0.25    0.28
  13  -3   2    0.24    0.28
  13   3   2    0.27    0.33
 -13   3  -2   -0.54    0.22
 -13  -4   2    1.62    0.38
 -13   4   2    1.61    0.38
  13   4  -2    0.97    0.36
 -12  -4   2    1.30    0.35
  12  -4  -2    1.32    0.34
 -12   4   2    0.56    0.29
  12   4  -2    0.55    0.32
  11  -4  -2    1.26    0.31
 -11  -4   2    2.09    0.37
  11   4  -2    1.59    0.36
 -11   4   2    1.85    0.35
  10  -4  -2    0.22    0.22
 -10  -4   2    0.35    0.23
  10   4  -2    0.21    0.23
 -10   4   2   -0.05    0.21
   9  -4  -2    5.86    0.39
  -9  -4   2    4.40    0.42
   9  -4  -2    5.53    0.42
  -9   4   2    5.14    0.41
   9   4  -2    5.63    0.47
  -8  -4   2    0.74    0.24
   8  -4  -2    1.14    0.24
   8   4  -2    0.76    0.25
  -8   4   2    0.52    0.21
  -8   4   2    0.60    0.20
   7  -4  -2    0.81    0.20
  -7  -4   2    0.94    0.23
  -7   4   2    0.87    0.21
   7   4  -2    1.07    0.24
  -7   4   2    0.81    0.20
  -6  -4   2    3.07    0.29
   6  -4  -2    2.81    0.25
   6   4  -2    2.55    0.28
  -6   4   2    3.08    0.26
  -6   4   2    2.61    0.27
   5  -4  -2    0.84    0.16
  -5  -4   2    0.19    0.14
   5   4  -2    0.45    0.10
  -5   4   2    0.67    0.18
  -5   4   2    0.60    0.15
   5   4  -2    0.57    0.18
   4  -4  -2    0.43    0.13
  -4  -4   2    0.47    0.14
  -4   4   2    0.43    0.15
  -4   4   2    0.63    0.14
   4   4  -2    0.60    0.11
   4   4  -2    0.57    0.16
  -3  -4   2   13.40    0.45
   3  -4  -2   13.37    0.44
  -3   4   2   13.67    0.51
   3   4  -2   13.55    0.49
  -3   4   2   13.90    0.43
   3   4  -2   13.93    0.44
   2  -4  -2    6.87    0.29
  -2  -4   2    7.25    0.28
   2   4  -2    6.82    0.30
   2   4  -2    6.00    0.31
  -2   4   2    6.45    0.33
  -2   4   2    7.37    0.28
   1  -4  -2   18.78    0.50
  -1   4   2   17.84    0.47
  -1   4   2   16.31    0.54
   1   4  -2   18.26    0.46
   1   4  -2   17.04    0.52
   1   4  -2   17.26    0.53
   0  -4   2   44.77    1.05
   0   4   2   46.21    1.00
   0   4   2   45.45    1.03
   0   4  -2   44.93    0.95
   0   4  -2   44.51    1.09
   0   4   2   44.69    1.08
   1  -4   2   90.96    1.96
   1   4   2   93.98    1.91
  -1   4  -2   93.85    1.85
   1   4   2   93.58    2.00
   1   4   2   93.29    1.96
  -1   4  -2   93.02    2.04
   2  -4   2    5.25    0.28
   2   4   2    5.65    0.31
  -2   4  -2    6.21    0.32
  -2   4  -2    5.68    0.22
   2   4   2    5.61    0.28
   2   4   2    5.58    0.26
  -3  -4  -2    8.49    0.36
   3  -4   2    9.40    0.38
   3   4   2    9.33    0.39
  -3   4  -2    9.46    0.32
  -3   4  -2    8.33    0.40
   3   4   2    8.71    0.32
  -4  -4  -2   37.91    0.97
   4  -4   2   37.64    0.96
  -4   4  -2   38.15    0.90
   4   4   2   37.12    0.86
  -4   4  -2   37.38    1.00
   4   4   2   37.44    0.99
  -5  -4  -2    7.57    0.38
   5  -4   2    7.17    0.37
   5   4   2    7.77    0.41
  -5   4  -2    8.02    0.40
   5   4   2    6.53    0.24
  -5   4  -2    6.78    0.33
  -6  -4  -2   17.70    0.65
   6  -4   2   18.45    0.64
  -6   4  -2   17.42    0.58
   6   4   2   16.57    0.65
  -6   4  -2   17.30    0.63
   7  -4   2    9.81    0.49
  -7  -4  -2   10.04    0.50
  -7   4  -2   10.14    0.48
  -7   4  -2   10.05    0.46
   7   4   2    9.86    0.51
   8  -4   2   12.44    0.58
  -8  -4  -2   13.46    0.62
  -8   4  -2   13.44    0.58
   8   4   2   13.69    0.64
  -8   4  -2   13.39    0.57
  -9  -4  -2   17.69    0.76
   9  -4   2   17.09    0.73
  -9   4  -2   17.74    0.71
  -9   4  -2   17.80    0.67
   9   4   2   17.28    0.76
 -10  -4  -2    5.63    0.48
  10  -4   2    6.68    0.49
  10   4   2    5.63    0.50
 -10   4  -2    6.53    0.47
  11  -4   2    3.48    0.42
 -11  -4  -2    3.08    0.42
 -11   4  -2    2.56    0.37
  11   4   2    3.10    0.44
  12  -4   2    0.55    0.31
 -12  -4  -2    0.02    0.25
 -12   4  -2    0.49    0.27
  12   4   2    0.48    0.33
 -13  -4  -2    0.29    0.30
  13  -4   2    0.28    0.30
 -13   4  -2    0.78    0.33
  13   4   2    0.83    0.38
 -13  -5   2    0.40    0.32
  13   5  -2   -0.03    0.31
 -13   5   2   -0.10    0.26
  12  -5  -2    0.64    0.30
 -12  -5   2   -0.04    0.25
  12   5  -2    0.02    0.27
 -12   5   2   -0.31    0.20
 -11  -5   2    1.53    0.35
  11  -5  -2    1.13    0.32
  11   5  -2    1.26    0.35
 -11   5   2    1.39    0.31
 -10  -5   2    0.26    0.24
  10  -5  -2    0.65    0.27
  10   5  -2    0.69    0.29
 -10   5   2    0.65    0.24
   9  -5  -2   21.12    0.79
   9  -5  -2   20.46    0.80
  -9  -5   2   21.24    0.84
  -9   5   2   21.68    0.81
   9   5  -2   21.07    0.88
   8  -5  -2    0.61    0.22
  -8  -5   2    0.50    0.24
   8   5  -2    1.06    0.27
  -8   5   2    0.76    0.22
  -8   5   2    0.60    0.23
  -7  -5   2    1.01    0.25
   7  -5  -2    1.50    0.24
  -7   5   2    1.55    0.24
   7   5  -2    1.29    0.27
  -7   5   2    1.46    0.27
  -6  -5   2    0.35    0.18
   6  -5  -2    0.29    0.17
  -6   5   2    0.71    0.18
  -6   5   2    0.39    0.21
   6   5  -2    0.56    0.20
   5  -5  -2    9.73    0.41
  -5  -5   2    9.22    0.43
   5   5  -2    8.73    0.34
  -5   5   2    9.78    0.41
  -5   5   2    9.45    0.48
   5   5  -2    9.30    0.46
   4  -5  -2    0.95    0.16
  -4  -5   2    0.48    0.15
   4   5  -2    0.72    0.14
  -4   5   2    0.80    0.19
  -4   5   2    0.99    0.16
   4   5  -2    0.75    0.18
  -3  -5   2   14.84    0.48
   3  -5  -2   13.57    0.47
   3   5  -2   13.62    0.52
   3   5  -2   14.75    0.48
  -3   5   2   13.67    0.45
  -3   5   2   13.33    0.54
  -2  -5   2    1.59    0.16
   2  -5  -2    1.66    0.17
  -2   5   2    1.52    0.15
   2   5  -2    1.51    0.19
  -2   5   2    1.63    0.21
   2   5  -2    1.63    0.19
   1  -5  -2   21.84    0.61
   1   5  -2   21.34    0.64
   1   5  -2   20.58    0.64
  -1   5   2   21.71    0.57
  -1   5   2   22.26    0.69
   1   5  -2   20.99    0.55
   0  -5   2    0.35    0.14
   0  -5  -2    0.34    0.13
   0   5   2    0.52    0.15
   0   5  -2    0.36    0.09
   0   5   2    0.41    0.11
   0   5  -2    0.44    0.16
   1  -5   2   33.56    0.88
  -1   5  -2   35.03    0.77
   1   5   2   34.58    0.83
  -1   5  -2   34.21    0.94
   1   5   2   33.95    0.90
   1   5   2   34.48    0.88
   2  -5   2    3.13    0.23
   2   5   2    2.64    0.23
   2   5   2    2.72    0.22
   2   5   2    2.97    0.22
  -2   5  -2    3.14    0.18
  -2   5  -2    2.44    0.24
   3  -5   2   64.35    1.47
  -3  -5  -2   63.07    1.44
   3   5   2   62.22    1.50
  -3   5  -2   65.27    1.36
   3   5   2   62.25    1.42
  -3   5  -2   62.44    1.54
  -4  -5  -2   37.48    0.99
   4  -5   2   36.95    0.99
   4   5   2   37.01    0.91
   4   5   2   38.20    1.04
  -4   5  -2   38.00    1.05
  -4   5  -2   39.13    0.92
   5  -5   2    2.66    0.25
  -5  -5  -2    2.91    0.27
  -5   5  -2    2.52    0.28
   5   5   2    2.58    0.19
  -5   5  -2    2.55    0.22
   5   5   2    2.53    0.28
   6  -5   2   54.52    1.40
  -6  -5  -2   54.35    1.40
  -6   5  -2   54.83    1.32
   6   5   2   55.89    1.46
  -6   5  -2   54.54    1.44
  -7  -5  -2    0.03    0.19
   7  -5   2    0.35    0.20
  -7   5  -2    0.24    0.17
  -7   5  -2    0.49    0.20
   7   5   2    0.21    0.20
   8  -5   2    7.08    0.46
  -8  -5  -2    7.09    0.48
  -8   5  -2    6.56    0.46
  -8   5  -2    6.73    0.43
   8   5   2    6.74    0.50
  -9  -5  -2    0.75    0.27
   9  -5   2    1.07    0.28
  -9   5  -2    1.15    0.26
   9   5   2    1.30    0.32
  -9   5  -2    1.29    0.28
  10  -5   2    3.82    0.41
 -10  -5  -2    3.26    0.42
 -10   5  -2    2.99    0.36
  10   5   2    2.20    0.39
  11  -5   2    0.61    0.30
 -11  -5  -2   -0.02    0.23
  11   5   2    0.24    0.29
 -11   5  -2    0.29    0.24
 -12  -5  -2    1.71    0.40
  12  -5   2    2.19    0.40
 -12   5  -2    2.40    0.39
  12   5   2    2.31    0.45
  13  -5   2    2.82    0.45
 -13  -5  -2    2.53    0.47
  13   5   2    2.60    0.49
 -12  -6   2   -0.06    0.26
  12   6  -2   -0.09    0.28
 -11  -6   2   -0.07    0.24
  11   6  -2   -0.12    0.29
 -11   6   2   -0.22    0.19
  10  -6  -2    7.49    0.51
 -10  -6   2    6.49    0.52
 -10   6   2    6.65    0.48
  10   6  -2    6.80    0.58
   9  -6  -2    2.47    0.34
  -9  -6   2    2.47    0.37
  -9   6   2    2.32    0.35
  -9   6   2    2.42    0.31
   9   6  -2    2.17    0.37
  -8  -6   2    6.15    0.44
   8  -6  -2    5.79    0.42
  -8   6   2    6.23    0.41
  -8   6   2    6.10    0.46
   8   6  -2    6.59    0.48
   7  -6  -2    6.29    0.41
  -7  -6   2    6.90    0.43
  -7   6   2    6.18    0.39
  -7   6   2    6.61    0.47
   7   6  -2    6.98    0.47
   6  -6  -2    0.44    0.19
  -6  -6   2   -0.09    0.18
   6   6  -2    0.09    0.18
  -6   6   2   -0.07    0.19
  -6   6   2   -0.04    0.14
   5  -6  -2    6.97    0.38
  -5  -6   2    5.98    0.38
  -5   6   2    7.48    0.37
   5   6  -2    5.61    0.42
  -5   6   2    7.41    0.47
   5   6  -2    6.65    0.34
  -4  -6   2    0.33    0.15
   4  -6  -2    0.19    0.14
  -4   6   2    0.19    0.12
   4   6  -2    0.05    0.16
  -4   6   2   -0.05    0.17
   4   6  -2    0.09    0.13
  -3  -6   2    6.60    0.34
   3  -6  -2    6.58    0.34
   3   6  -2    6.56    0.34
  -3   6   2    7.13    0.42
  -3   6   2    6.75    0.31
   3   6  -2    6.49    0.39
  -2  -6   2    2.05    0.18
   2  -6  -2    1.94    0.20
  -2   6   2    1.34    0.16
  -2   6   2    1.69    0.24
   2   6  -2    1.74    0.21
   2   6  -2    2.00    0.22
   1  -6  -2    0.69    0.15
   1   6  -2    0.75    0.18
   1   6  -2    0.73    0.16
  -1   6   2    0.75    0.13
   1   6  -2    0.61    0.12
  -1   6   2    0.65    0.19
   0  -6  -2    4.57    0.28
   0  -6   2    4.18    0.29
   0   6  -2    4.72    0.22
   0   6  -2    4.08    0.30
   0   6   2    4.38    0.25
   0   6   2    3.43    0.28
   1  -6   2    2.29    0.22
  -1   6  -2    2.33    0.17
  -1   6  -2    2.06    0.24
   1   6   2    2.37    0.23
   1   6   2    2.12    0.23
   1   6   2    2.31    0.20
   2  -6   2    0.49    0.15
  -2   6  -2    0.71    0.19
   2   6   2    0.20    0.13
  -2   6  -2    0.46    0.10
   2   6   2    0.25    0.14
   2   6   2    0.09    0.14
   3  -6   2    0.89    0.18
  -3  -6  -2    0.90    0.17
   3   6   2    1.08    0.20
  -3   6  -2    0.88    0.20
   3   6   2    0.63    0.15
  -3   6  -2    0.80    0.12
   4  -6   2    0.92    0.19
  -4  -6  -2    0.29    0.16
   4   6   2    0.68    0.20
  -4   6  -2    0.80    0.22
   4   6   2    0.37    0.14
  -4   6  -2    0.93    0.15
  -5  -6  -2    0.48    0.19
   5  -6   2    0.26    0.17
   5   6   2    0.38    0.20
  -5   6  -2    0.35    0.22
   5   6   2    0.16    0.13
  -5   6  -2    0.15    0.13
   6  -6   2    4.89    0.37
  -6  -6  -2    4.47    0.36
  -6   6  -2    4.55    0.31
   6   6   2    4.18    0.38
  -6   6  -2    4.07    0.37
   7  -6   2    3.54    0.35
  -7  -6  -2    3.04    0.34
  -7   6  -2    3.02    0.35
   7   6   2    2.25    0.34
  -7   6  -2    2.78    0.28
   8  -6   2    0.76    0.26
  -8  -6  -2    0.74    0.26
  -8   6  -2    0.98    0.22
  -8   6  -2    0.49    0.24
   8   6   2    0.88    0.28
  -9  -6  -2    0.45    0.24
   9  -6   2    0.78    0.27
  -9   6  -2    0.38    0.20
   9   6   2    0.47    0.27
  -9   6  -2    0.45    0.26
  10  -6   2   -0.03    0.24
 -10  -6  -2   -0.04    0.22
  10   6   2    0.14    0.26
  11  -6   2    0.41    0.30
 -11  -6  -2    0.42    0.28
  11   6   2    0.54    0.33
 -12  -6  -2    1.16    0.37
  12  -6   2    1.08    0.36
  12   6   2    1.47    0.42
 -12  -7   2    0.50    0.30
  12   7  -2    0.43    0.33
 -11  -7   2    2.63    0.43
  11   7  -2    2.23    0.45
 -10  -7   2    1.80    0.36
  10  -7  -2    2.16    0.36
  10   7  -2    1.72    0.38
   9  -7  -2    0.05    0.23
  -9  -7   2    0.10    0.24
   9   7  -2    0.15    0.27
  -9   7   2   -0.37    0.20
   8  -7  -2    5.29    0.42
  -8  -7   2    4.68    0.42
  -8   7   2    4.42    0.37
  -8   7   2    4.24    0.44
   8   7  -2    4.69    0.48
   7  -7  -2    0.52    0.22
  -7  -7   2   -0.11    0.19
  -7   7   2    0.29    0.19
   7   7  -2    0.87    0.26
  -7   7   2    0.57    0.26
  -6  -7   2    2.30    0.29
   6  -7  -2    2.37    0.29
  -6   7   2    2.43    0.26
  -6   7   2    1.95    0.34
   6   7  -2    2.30    0.34
   5  -7  -2    6.23    0.38
  -5  -7   2    5.95    0.39
   5   7  -2    5.94    0.43
  -5   7   2    6.10    0.34
   5   7  -2    5.57    0.34
  -5   7   2    6.12    0.47
  -4  -7   2   14.85    0.56
   4  -7  -2   14.81    0.57
   4   7  -2   14.89    0.56
   4   7  -2   15.77    0.65
  -4   7   2   15.38    0.68
  -4   7   2   14.82    0.52
   3  -7  -2   -0.05    0.13
  -3  -7   2    0.04    0.13
   3   7  -2   -0.07    0.15
   3   7  -2    0.03    0.16
  -3   7   2    0.03    0.12
  -3   7   2   -0.10    0.16
   2  -7  -2    0.99    0.19
  -2  -7   2    0.84    0.16
  -2   7   2    0.78    0.22
   2   7  -2    0.84    0.21
   2   7  -2    0.88    0.21
  -2   7   2    0.90    0.15
   1  -7  -2    0.92    0.18
  -1  -7   2    0.52    0.18
  -1   7   2    0.40    0.18
   1   7  -2    0.51    0.18
  -1   7   2    1.10    0.15
   0  -7  -2    5.21    0.33
   0  -7   2    5.66    0.35
   0   7   2    5.49    0.38
   0   7  -2    5.54    0.26
   0   7   2    5.21    0.28
   0   7  -2    6.10    0.38
   1  -7   2    2.02    0.24
   1   7   2    1.81    0.19
   1   7   2    1.78    0.25
  -1   7  -2    1.56    0.25
   1   7   2    1.97    0.23
   2  -7   2    4.58    0.33
   2   7   2    3.80    0.30
  -2   7  -2    3.91    0.35
   2   7   2    4.36    0.33
   2   7   2    4.40    0.30
  -2   7  -2    4.45    0.24
   3  -7   2   18.36    0.65
  -3  -7  -2   19.29    0.64
  -3   7  -2   18.77    0.54
   3   7   2   19.79    0.66
  -3   7  -2   19.86    0.76
   3   7   2   17.56    0.67
  -4  -7  -2   11.30    0.50
   4  -7   2   12.74    0.54
   4   7   2   12.77    0.57
  -4   7  -2   11.52    0.60
  -4   7  -2   12.10    0.43
   4   7   2   12.26    0.49
  -5  -7  -2    0.73    0.22
   5  -7   2    0.81    0.22
   5   7   2    0.63    0.24
  -5   7  -2    0.80    0.17
  -5   7  -2    0.69    0.26
   6  -7   2    1.43    0.28
  -6  -7  -2    1.95    0.28
  -6   7  -2    1.83    0.31
   6   7   2    1.20    0.29
   7  -7   2    0.88    0.25
  -7  -7  -2    0.30    0.22
  -7   7  -2    0.54    0.24
   7   7   2    0.38    0.24
   8  -7   2    2.67    0.36
  -8  -7  -2    1.77    0.33
  -8   7  -2    2.85    0.38
   8   7   2    2.42    0.38
   9  -7   2    2.67    0.39
  -9  -7  -2    3.31    0.41
   9   7   2    3.09    0.43
  -9   7  -2    3.53    0.43
  10  -7   2    1.50    0.37
 -10  -7  -2    1.77    0.36
 -10   7  -2    2.23    0.39
  10   7   2    1.52    0.38
 -11  -7  -2    4.65    0.52
  11  -7   2    4.38    0.49
  11   7   2    5.48    0.59
 -12  -7  -2    1.36    0.38
  12   7   2    1.66    0.42
 -11  -8   2    0.38    0.30
  11   8  -2    0.02    0.30
 -10  -8   2    4.74    0.49
  10  -8  -2    4.39    0.48
  10   8  -2    4.01    0.53
  -9  -8   2    0.66    0.29
   9   8  -2    0.02    0.29
  -9   8   2    0.56    0.30
  -8  -8   2    1.26    0.30
   8  -8  -2    1.25    0.30
  -8   8   2    1.23    0.34
   8   8  -2    1.08    0.31
  -7  -8   2    1.63    0.30
   7  -8  -2    1.59    0.29
  -7   8   2    1.29    0.33
   7   8  -2    1.69    0.35
  -6  -8   2    0.35    0.21
   6  -8  -2    0.24    0.22
  -6   8   2    0.37    0.24
   6   8  -2    0.37    0.23
   5  -8  -2    0.06    0.18
  -5  -8   2   -0.09    0.17
   5   8  -2    0.39    0.24
  -5   8   2    0.29    0.25
  -4  -8   2    3.86    0.31
   4  -8  -2    4.51    0.35
   4   8  -2    4.72    0.36
   4   8  -2    4.16    0.38
  -4   8   2    4.17    0.30
  -4   8   2    3.38    0.39
   3  -8  -2    4.26    0.33
  -3  -8   2    2.96    0.27
   3   8  -2    3.20    0.35
  -3   8   2    3.88    0.27
   3   8  -2    3.39    0.32
  -3   8   2    3.31    0.38
   2  -8  -2    1.04    0.22
  -2  -8   2    0.93    0.18
   2   8  -2    0.89    0.23
  -2   8   2    1.04    0.18
  -2   8   2    0.54    0.23
   2   8  -2    0.67    0.21
  -1  -8   2    8.00    0.46
  -1  -8   2    6.89    0.33
   1  -8  -2    7.29    0.41
  -1   8   2    7.33    0.48
  -1   8   2    7.52    0.35
   1   8  -2    7.58    0.46
   0  -8  -2    2.55    0.27
   0  -8   2    1.66    0.26
   0   8  -2    1.21    0.27
   0   8   2    1.61    0.20
   0   8  -2    2.11    0.19
   0   8   2    1.78    0.29
  -1  -8  -2   14.43    0.59
   1  -8   2   14.26    0.59
   1   8   2   14.32    0.51
  -1   8  -2   14.51    0.64
   1   8   2   13.11    0.61
  -2  -8  -2    0.19    0.15
   2  -8   2    0.09    0.17
   2   8   2   -0.13    0.17
  -2   8  -2    0.11    0.20
   2   8   2    0.10    0.18
  -3  -8  -2    1.90    0.24
   3  -8   2    2.09    0.28
  -3   8  -2    1.32    0.29
   3   8   2    1.92    0.27
   3   8   2    1.29    0.25
  -4  -8  -2    0.02    0.17
   4  -8   2    0.11    0.18
   4   8   2    0.13    0.21
  -4   8  -2    0.17    0.21
   4   8   2    0.01    0.17
   5  -8   2    3.44    0.35
  -5  -8  -2    2.57    0.30
  -5   8  -2    3.09    0.38
   5   8   2    2.60    0.34
   6  -8   2   -0.13    0.19
  -6  -8  -2    0.05    0.19
  -6   8  -2    0.11    0.23
   6   8   2   -0.13    0.19
   7  -8   2    0.52    0.26
  -7  -8  -2    0.15    0.21
  -7   8  -2    0.58    0.26
   7   8   2    0.48    0.27
  -8  -8  -2    0.04    0.21
   8  -8   2    0.05    0.24
   8   8   2   -0.03    0.23
  -8   8  -2    0.07    0.26
   9  -8   2    0.06    0.26
  -9  -8  -2    0.04    0.24
  -9   8  -2    0.67    0.30
   9   8   2    0.00    0.28
 -10  -8  -2    1.20    0.35
  10  -8   2    0.87    0.34
 -10   8  -2    1.48    0.39
  10   8   2    1.26    0.39
 -11  -8  -2    0.13    0.29
  11   8   2    0.37    0.32
 -10  -9   2    0.93    0.33
  10  -9  -2    1.12    0.34
  10   9  -2    0.93    0.39
  -9  -9   2    0.43    0.27
   9   9  -2    0.80    0.33
  -9   9   2    0.09    0.30
  -8  -9   2    0.95    0.29
   8   9  -2    0.81    0.33
  -8   9   2    0.85    0.34
  -7  -9   2    0.16    0.23
   7   9  -2    0.09    0.26
  -7   9   2   -0.04    0.26
  -6  -9   2   -0.09    0.19
   6  -9  -2   -0.05    0.20
  -6   9   2    0.18    0.25
   6   9  -2   -0.09    0.23
  -5  -9   2    0.20    0.19
   5  -9  -2    0.07    0.19
   5   9  -2   -0.23    0.22
  -5   9   2    0.23    0.26
   4  -9  -2    0.10    0.19
  -4  -9   2    0.10    0.19
   4   9  -2    0.14    0.21
   4   9  -2   -0.04    0.20
  -4   9   2    0.21    0.25
   3  -9  -2    0.60    0.21
  -3  -9   2    0.33    0.18
   3   9  -2    0.20    0.21
   3   9  -2    0.11    0.21
  -3   9   2    0.05    0.22
   2  -9  -2    0.36    0.20
  -2  -9   2    0.72    0.25
   2   9  -2    0.21    0.21
  -2   9   2    0.14    0.22
   1  -9  -2    2.20    0.29
  -1  -9   2    2.30    0.31
  -1   9   2    2.03    0.32
   1   9  -2    1.69    0.31
   0  -9  -2    1.89    0.28
   0  -9   2    1.64    0.28
   0   9   2    2.07    0.33
   0   9  -2    1.88    0.31
  -1  -9  -2    1.20    0.26
   1  -9   2    1.01    0.25
   1   9   2    1.29    0.21
   1   9   2    1.59    0.30
  -1   9  -2    1.12    0.28
   2  -9   2    8.22    0.49
  -2  -9  -2    8.11    0.42
   2   9   2    8.25    0.50
  -2   9  -2    7.16    0.51
   2   9   2    7.74    0.47
  -3  -9  -2    2.94    0.30
   3  -9   2    3.33    0.35
   3   9   2    3.07    0.36
  -3   9  -2    2.92    0.38
   3   9   2    3.49    0.35
  -4  -9  -2    1.61    0.27
   4  -9   2    1.86    0.30
   4   9   2    1.59    0.28
  -4   9  -2    1.58    0.34
   4   9   2    1.98    0.31
  -5  -9  -2    1.32    0.26
   5  -9   2    1.00    0.27
  -5   9  -2    1.23    0.32
   5   9   2    1.24    0.31
  -6  -9  -2    3.52    0.36
   6  -9   2    3.50    0.38
   6   9   2    3.78    0.43
  -6   9  -2    3.63    0.45
  -7  -9  -2    4.26    0.41
   7  -9   2    3.16    0.40
  -7   9  -2    4.50    0.50
   7   9   2    4.19    0.47
  -8  -9  -2    4.96    0.46
   8  -9   2    4.27    0.45
  -8   9  -2    4.92    0.52
   8   9   2    5.25    0.54
  -9  -9  -2    0.64    0.29
  -9   9  -2    0.88    0.35
   9   9   2    0.55    0.31
 -10  -9  -2    4.08    0.48
  10   9   2    4.14    0.55
 -10   9  -2    3.58    0.52
  -9  10   2    2.58    0.49
   9  10  -2    3.22    0.52
  -8  10   2   -0.14    0.28
   8  10  -2   -0.33    0.26
   7  10  -2    3.09    0.46
  -7  10   2    3.25    0.48
   6  10  -2   -0.15    0.21
  -6  10   2   -0.14    0.25
   5 -10  -2    4.10    0.40
   5  10  -2    4.28    0.46
  -5  10   2    3.72    0.47
   4 -10  -2    2.27    0.32
   4  10  -2    1.14    0.31
   4  10  -2    1.70    0.32
  -4  10   2    1.28    0.33
  -3 -10   2    0.40    0.25
   3 -10  -2    0.96    0.26
  -3  10   2    0.57    0.29
   3  10  -2    0.63    0.26
  -2 -10   2   26.27    0.97
   2 -10  -2   26.30    0.90
   2  10  -2   25.63    0.97
  -2  10   2   24.74    1.01
  -1 -10   2    2.90    0.37
   1 -10  -2    1.81    0.30
   1  10  -2    2.09    0.35
  -1  10   2    1.87    0.36
   0 -10   2    3.75    0.39
   0 -10  -2    3.94    0.38
   0  10  -2    3.73    0.42
   0  10   2    3.66    0.43
  -1 -10  -2    0.87    0.26
   1 -10   2    1.29    0.29
  -1  10  -2    0.45    0.26
   1  10   2    0.79    0.28
  -2 -10  -2   -0.09    0.20
   2 -10   2    0.22    0.22
   2  10   2   -0.31    0.22
  -2  10  -2    0.38    0.28
   3 -10   2    2.53    0.35
  -3  10  -2    2.05    0.38
   3  10   2    1.81    0.33
   3  10   2    2.27    0.33
  -4 -10  -2    1.47    0.26
   4 -10   2    0.42    0.25
  -4  10  -2    0.73    0.30
   4  10   2    0.92    0.29
   5 -10   2    0.81    0.28
  -5 -10  -2    0.60    0.23
   5  10   2    0.56    0.27
  -5  10  -2    0.75    0.31
   6 -10   2    0.99    0.31
  -6 -10  -2    0.74    0.27
   6  10   2    0.67    0.29
  -6  10  -2    1.16    0.35
  -7 -10  -2    4.65    0.44
   7 -10   2    6.32    0.52
  -7  10  -2    6.28    0.59
   7  10   2    6.18    0.57
  -8 -10  -2    0.99    0.30
  -8  10  -2    1.37    0.41
   8  10   2    1.29    0.39
  -9 -10  -2    0.20    0.28
  -9  10  -2    0.37    0.34
   9  10   2    0.47    0.34
   8  11  -2   -0.29    0.28
  -8  11   2    0.16    0.34
  -7  11   2    0.62    0.35
   7  11  -2   -0.18    0.27
   6  11  -2    0.23    0.29
  -6  11   2    0.42    0.35
  -5  11   2    0.32    0.32
   5  11  -2    0.62    0.30
  -4 -11   2    0.45    0.29
  -4  11   2    0.98    0.34
  -3 -11   2   10.44    0.66
   3 -11  -2   12.56    0.63
   3  11  -2   11.84    0.67
  -3  11   2    9.81    0.70
   2 -11  -2    0.17    0.22
  -2 -11   2   -0.20    0.23
   2  11  -2    0.20    0.25
  -2  11   2    0.33    0.29
  -1 -11   2   -0.14    0.23
   1 -11  -2   -0.08    0.22
  -1  11   2   -0.38    0.21
   1  11  -2    0.05    0.26
   0 -11   2    1.19    0.31
   0 -11  -2    1.24    0.29
   0  11  -2    0.96    0.32
   0  11   2    1.39    0.34
   1 -11   2    1.74    0.34
  -1 -11  -2    1.97    0.35
   1  11   2    1.80    0.37
  -1  11  -2    2.01    0.38
  -2 -11  -2    1.78    0.34
   2 -11   2    1.69    0.33
   2  11   2    1.33    0.33
  -2  11  -2    1.62    0.36
   3 -11   2    0.51    0.27
  -3 -11  -2    0.13    0.26
  -3  11  -2    0.29    0.28
   3  11   2    0.06    0.25
   4 -11   2    0.09    0.25
   4  11   2   -0.07    0.25
  -4  11  -2    0.36    0.27
   5 -11   2    1.02    0.31
   5  11   2    0.79    0.32
  -5  11  -2    1.00    0.36
  -6  11  -2    1.21    0.38
   6  11   2    2.63    0.44
   7  11   2   -0.01    0.25
  -7  11  -2    0.15    0.34
  -8  11  -2    0.62    0.35
   8  11   2    0.51    0.35
  -7  12   2    0.46    0.39
   7  12  -2   -0.33    0.27
   6  12  -2    0.20    0.30
  -6  12   2   -0.34    0.32
  -5 -12   2    0.59    0.36
  -5  12   2    1.52    0.42
  -4 -12   2    6.13    0.59
  -4  12   2    4.83    0.59
  -3 -12   2    0.10    0.28
   3  12  -2   -0.30    0.25
  -3  12   2   -0.16    0.27
  -2 -12   2    0.17    0.27
   2 -12  -2    0.56    0.28
  -2  12   2    0.17    0.30
   2  12  -2    0.49    0.31
  -1 -12   2    3.39    0.44
   1 -12  -2    3.32    0.40
   1  12  -2    2.83    0.45
  -1  12   2    2.58    0.45
   0 -12   2    0.21    0.27
   0 -12  -2    0.32    0.26
   0  12  -2    0.18    0.29
   0  12   2    0.16    0.30
   1 -12   2    1.42    0.34
  -1 -12  -2    2.24    0.38
  -1  12  -2    1.83    0.40
   1  12   2    1.38    0.36
   2 -12   2    3.04    0.41
  -2 -12  -2    1.87    0.37
  -2  12  -2    3.16    0.48
   2  12   2    3.20    0.46
   3 -12   2    0.22    0.28
  -3 -12  -2   -0.10    0.23
  -3  12  -2    0.04    0.27
   4 -12   2    2.54    0.40
  -4 -12  -2    2.55    0.44
  -4  12  -2    2.77    0.48
   5  12   2    1.06    0.34
  -5  12  -2    0.90    0.38
  -6  12  -2    1.09    0.43
   6  12   2    0.47    0.33
   7  12   2    0.18    0.32
  -7  12  -2    0.20    0.35
  -5 -13   2    0.28    0.32
  -5  13   2    0.99    0.40
  -4 -13   2    0.09    0.32
  -4  13   2    0.13    0.35
  -3 -13   2    0.58    0.36
  -3  13   2   -0.16    0.32
  -2 -13   2    0.47    0.33
   2  13  -2   -0.02    0.31
  -2  13   2    0.49    0.35
  -1 -13   2    1.08    0.36
  -1  13   2    0.42    0.35
   1  13  -2    1.63    0.42
   0 -13   2    2.30    0.42
   0 -13  -2    2.58    0.42
   0  13   2    2.90    0.50
   0  13  -2    2.34    0.47
   1 -13   2   -0.09    0.26
  -1 -13  -2   -0.02    0.26
  -1  13  -2   -0.06    0.31
   1  13   2    0.19    0.32
   2 -13   2    0.39    0.29
  -2 -13  -2   -0.01    0.30
   2  13   2    0.18    0.30
  -2  13  -2    0.27    0.33
  -3 -13  -2    0.37    0.30
  -3  13  -2   -0.02    0.33
  -4 -13  -2    1.12    0.38
  -4  13  -2    0.50    0.37
  -5 -13  -2    0.17    0.33
  -5  13  -2    0.60    0.40
 -14   0   3    0.07    0.28
  14   0  -3    0.57    0.34
  13   0  -3    0.11    0.27
 -13   0   3    0.27    0.30
 -12   0   3   -0.23    0.21
  12   0  -3   -0.06    0.23
 -11   0   3    1.56    0.31
  11   0  -3    1.55    0.33
  10   0  -3    0.83    0.26
 -10   0   3    0.63    0.24
   9   0  -3    1.44    0.27
  -9   0   3    1.73    0.30
  -8   0   3    0.04    0.16
   8   0  -3    0.17    0.18
  -7   0   3   41.54    1.13
   7   0  -3   44.72    0.99
   7   0  -3   40.69    1.12
   6   0  -3    0.29    0.14
  -6   0   3    0.06    0.12
   6   0  -3    0.37    0.10
   5   0  -3    5.89    0.31
  -5   0   3    4.90    0.30
   5   0  -3    5.38    0.23
   4   0  -3    0.17    0.08
  -4   0   3    0.06    0.10
   4   0  -3   -0.03    0.10
   3   0  -3   12.25    0.37
   3   0  -3   13.04    0.34
  -3   0   3   12.77    0.38
   2   0  -3    0.04    0.07
  -2   0   3    0.10    0.07
   2   0  -3    0.16    0.06
   1   0  -3    7.77    0.19
   1   0  -3    8.10    0.21
   0   0   3    0.01    0.01
   0   0   3    0.01    0.01
   0   0  -3   -0.01    0.01
   1   0   3  133.05    2.67
  -1   0  -3  134.81    2.59
  -1   0  -3  132.60    2.76
  -2   0  -3    0.23    0.05
  -2   0  -3    0.24    0.08
   2   0   3    0.41    0.09
   3   0   3   57.62    1.27
  -3   0  -3   57.32    1.25
  -3   0  -3   60.33    1.20
  -4   0  -3    0.15    0.11
   4   0   3    0.16    0.12
  -4   0  -3    0.09    0.06
   5   0   3   77.96    1.75
  -5   0  -3   76.16    1.72
  -5   0  -3   81.27    1.62
  -6   0  -3    0.07    0.14
   6   0   3   -0.09    0.12
   6   0   3   -0.01    0.06
   7   0   3    1.10    0.21
  -7   0  -3    1.56    0.23
  -8   0  -3    0.13    0.16
   8   0   3    0.37    0.21
   9   0   3    3.10    0.35
  -9   0  -3    3.42    0.35
 -10   0  -3    0.06    0.19
  10   0   3    0.29    0.22
 -11   0  -3   -0.09    0.20
  11   0   3   -0.03    0.21
  12   0   3   -0.04    0.26
 -12   0  -3    0.49    0.25
 -13   0  -3    0.05    0.25
  13   0   3   -0.28    0.25
  14   0   3    0.11    0.32
 -14   0  -3    0.45    0.31
  14  -1  -3    0.06    0.29
 -14  -1   3    0.02    0.27
  14   1  -3   -0.12    0.30
 -14   1   3    0.52    0.31
 -13  -1   3    0.37    0.27
  13  -1  -3    0.56    0.30
  13   1  -3    0.37    0.27
 -13   1   3    0.05    0.27
 -12  -1   3   -0.11    0.22
  12  -1  -3    0.18    0.25
  12   1  -3   -0.01    0.23
 -12   1   3    0.06    0.24
  11  -1  -3    1.81    0.33
 -11  -1   3    1.63    0.32
 -11   1   3    2.41    0.36
  11   1  -3    2.00    0.36
  10  -1  -3    6.30    0.46
 -10  -1   3    6.17    0.47
 -10   1   3    4.49    0.42
  10   1  -3    6.07    0.45
   9  -1  -3    4.00    0.36
  -9  -1   3    3.55    0.36
  -9   1   3    3.84    0.37
   9   1  -3    3.87    0.36
   8  -1  -3    0.18    0.18
  -8  -1   3    0.12    0.17
   8  -1  -3    0.67    0.14
  -8   1   3    0.19    0.16
   8   1  -3    0.08    0.18
  -7  -1   3   24.26    0.78
   7  -1  -3   24.66    0.76
   7  -1  -3   25.09    0.67
  -7   1   3   23.29    0.76
   7   1  -3   24.25    0.58
   7   1  -3   25.39    0.79
   6  -1  -3   14.36    0.51
   6  -1  -3   14.43    0.44
  -6  -1   3   14.07    0.52
   6   1  -3   13.61    0.37
   6   1  -3   13.93    0.51
  -6   1   3   13.57    0.51
  -5  -1   3    1.77    0.20
   5  -1  -3    1.10    0.17
   5  -1  -3    1.09    0.14
  -5   1   3    1.02    0.18
   5   1  -3    1.14    0.11
   5   1  -3    0.94    0.17
  -4  -1   3   54.13    1.26
   4  -1  -3   56.55    1.25
   4  -1  -3   57.37    1.24
   4   1  -3   55.97    1.27
  -4   1   3   55.01    1.26
   4   1  -3   57.91    1.18
   3  -1  -3    4.34    0.20
  -3  -1   3    4.46    0.21
   3  -1  -3    4.16    0.19
   3   1  -3    4.53    0.21
   3   1  -3    4.63    0.16
  -3   1   3    4.34    0.22
  -2  -1   3   28.09    0.66
   2  -1  -3   31.47    0.64
   2   1  -3   28.49    0.63
   2   1  -3   28.27    0.66
  -2   1   3   29.94    0.68
  -2   1   3   27.44    0.65
   1  -1  -3   60.04    1.23
  -1  -1   3   61.16    1.22
  -1   1   3   60.79    1.23
   1   1  -3   62.04    1.26
   1   1  -3   61.07    1.25
  -1   1   3   61.14    1.27
   0  -1   3  176.09    3.63
   0   1   3  179.13    3.59
   0   1   3  179.59    3.53
   0   1   3  173.93    3.60
   0   1  -3  178.84    3.53
   1  -1   3   33.64    0.74
  -1  -1  -3   34.81    0.73
   1   1   3   34.59    0.74
   1   1   3   34.73    0.74
  -1   1  -3   34.15    0.75
  -1   1  -3   35.57    0.71
  -2  -1  -3  875.15   16.88
   2  -1   3  846.55   16.88
  -2   1  -3  853.82   17.14
   2   1   3  849.35   17.00
  -2   1  -3  862.73   16.63
   3  -1   3   68.55    1.45
  -3  -1  -3   65.67    1.42
   3   1   3   65.97    1.44
  -3   1  -3   66.46    1.40
  -3   1  -3   68.29    1.41
   4  -1   3    8.82    0.35
  -4  -1  -3    8.82    0.35
  -4   1  -3    8.33    0.29
   4   1   3    8.48    0.35
  -4   1  -3    8.76    0.33
   5  -1   3   21.80    0.66
  -5  -1  -3   20.95    0.65
  -5   1  -3   21.49    0.63
   5   1   3   22.84    0.67
  -5   1  -3   21.84    0.56
  -6  -1  -3    0.95    0.18
   6  -1   3    1.18    0.20
   6   1   3    1.38    0.20
  -6   1  -3    1.12    0.18
  -6   1  -3    1.10    0.13
   7  -1   3    4.60    0.34
  -7  -1  -3    3.89    0.31
  -7   1  -3    4.74    0.33
   7   1   3    4.80    0.35
  -8  -1  -3    0.67    0.21
   8  -1   3    1.29    0.25
   8   1   3    0.91    0.22
  -8   1  -3    0.97    0.22
  -9  -1  -3    2.22    0.31
   9  -1   3    3.01    0.34
   9   1   3    3.10    0.36
  -9   1  -3    2.77    0.33
 -10  -1  -3    1.21    0.28
  10  -1   3    1.68    0.32
 -10   1  -3    2.14    0.32
  10   1   3    1.85    0.33
  11  -1   3    0.33    0.25
 -11  -1  -3    0.58    0.26
  11   1   3    0.66    0.27
 -11   1  -3    0.61    0.25
  12  -1   3    3.44    0.44
 -12  -1  -3    2.38    0.39
  12   1   3    2.53    0.42
 -12   1  -3    3.01    0.41
  13  -1   3    0.64    0.33
 -13  -1  -3   -0.18    0.23
 -13   1  -3    0.15    0.28
  13   1   3    0.15    0.30
 -14  -1  -3    5.10    0.57
  14  -1   3    4.30    0.53
 -14   1  -3    4.43    0.55
  14   1   3    3.49    0.53
 -14  -2   3    0.68    0.32
  14  -2  -3    1.02    0.36
 -14   2   3    0.54    0.32
  14   2  -3    0.19    0.32
 -13  -2   3    0.22    0.26
  13  -2  -3    0.36    0.29
  13   2  -3    0.33    0.30
 -13   2   3    0.27    0.29
  12  -2  -3    0.13    0.24
 -12  -2   3    0.29    0.26
 -12   2   3    0.61    0.28
  12   2  -3    0.76    0.29
  11  -2  -3    0.37    0.24
 -11  -2   3   -0.03    0.22
  11   2  -3   -0.19    0.20
 -11   2   3    0.30    0.23
 -10  -2   3    7.93    0.53
  10  -2  -3    7.52    0.49
 -10   2   3    7.66    0.51
  10   2  -3    6.61    0.51
  -9  -2   3    9.48    0.55
   9  -2  -3    9.36    0.51
  -9   2   3   10.22    0.54
   9   2  -3    9.06    0.54
   8  -2  -3    8.42    0.40
  -8  -2   3    7.76    0.46
   8  -2  -3    8.75    0.46
   8   2  -3    8.68    0.49
  -8   2   3    9.39    0.49
   7  -2  -3    7.41    0.38
   7  -2  -3    6.91    0.35
  -7  -2   3    7.33    0.41
  -7   2   3    7.06    0.39
   7   2  -3    8.15    0.44
   6  -2  -3    3.45    0.26
  -6  -2   3    3.43    0.28
   6  -2  -3    2.83    0.22
  -6   2   3    3.15    0.26
   6   2  -3    3.61    0.16
   6   2  -3    3.50    0.29
  -5  -2   3    5.04    0.30
   5  -2  -3    5.53    0.29
   5   2  -3    5.95    0.21
  -5   2   3    5.32    0.28
  -5   2   3    5.08    0.29
   5   2  -3    5.96    0.33
   4  -2  -3    2.38    0.18
  -4  -2   3    2.14    0.20
   4   2  -3    2.25    0.16
  -4   2   3    2.04    0.19
   4   2  -3    1.96    0.20
  -4   2   3    1.88    0.18
  -3  -2   3   45.47    1.03
   3  -2  -3   46.19    1.01
  -3   2   3   45.73    1.07
  -3   2   3   47.18    1.04
   3   2  -3   45.53    1.06
   3   2  -3   46.69    0.99
  -2  -2   3    3.66    0.18
   2  -2  -3    4.01    0.16
  -2   2   3    3.61    0.18
  -2   2   3    3.60    0.21
   2   2  -3    3.82    0.17
   2   2  -3    3.45    0.19
  -1  -2   3  124.61    2.41
   1  -2  -3  124.89    2.44
  -1   2   3  122.99    2.43
  -1   2   3  122.34    2.53
   1   2  -3  124.03    2.50
   1   2  -3  123.26    2.48
   0  -2   3   38.66    0.84
   0   2   3   37.59    0.85
   0   2  -3   37.09    0.76
   0   2  -3   38.04    0.85
   0   2   3   37.63    0.80
   0   2   3   37.01    0.80
   1  -2   3   39.09    0.89
  -1   2  -3   39.78    0.92
  -1   2  -3   41.63    0.83
   1   2   3   40.54    0.88
   1   2   3   41.47    0.89
   1   2   3   41.68    0.88
   2  -2   3    3.72    0.20
  -2  -2  -3    3.78    0.19
  -2   2  -3    3.91    0.16
   2   2   3    3.37    0.15
  -2   2  -3    3.73    0.19
   2   2   3    3.58    0.19
   3  -2   3  129.75    2.68
  -3  -2  -3  130.68    2.66
  -3   2  -3  131.71    2.61
   3   2   3  135.22    2.65
  -3   2  -3  130.52    2.70
   3   2   3  130.15    2.69
   4  -2   3   14.06    0.47
  -4  -2  -3   13.55    0.46
  -4   2  -3   12.90    0.42
  -4   2  -3   11.89    0.43
   4   2   3   12.75    0.47
   5  -2   3   10.83    0.43
  -5  -2  -3   10.60    0.44
   5   2   3   11.13    0.46
  -5   2  -3   11.00    0.40
  -5   2  -3   10.14    0.38
  -6  -2  -3    0.00    0.13
   6  -2   3    0.03    0.12
  -6   2  -3    0.18    0.13
  -6   2  -3    0.20    0.11
   6   2   3    0.38    0.16
  -7  -2  -3    5.06    0.36
   7  -2   3    5.45    0.36
  -7   2  -3    5.04    0.34
   7   2   3    6.01    0.39
  -7   2  -3    5.60    0.30
  -8  -2  -3    2.80    0.32
   8  -2   3    2.82    0.32
  -8   2  -3    3.55    0.25
  -8   2  -3    3.23    0.30
   8   2   3    3.41    0.34
   9  -2   3    0.51    0.24
  -9  -2  -3    0.23    0.22
   9   2   3    0.28    0.23
  -9   2  -3    0.61    0.21
 -10  -2  -3   -0.22    0.17
  10  -2   3   -0.06    0.21
  10   2   3    0.17    0.24
 -10   2  -3    0.10    0.18
  11  -2   3    2.12    0.37
 -11  -2  -3    2.25    0.36
  11   2   3    2.11    0.38
 -11   2  -3    2.40    0.37
  12  -2   3    7.60    0.55
 -12  -2  -3    8.45    0.59
  12   2   3    7.29    0.61
 -12   2  -3    8.07    0.58
  13  -2   3    0.22    0.31
 -13  -2  -3    0.16    0.25
  13   2   3    0.68    0.35
 -13   2  -3   -0.02    0.26
  13  -3  -3    0.27    0.28
 -13  -3   3    0.11    0.26
 -13   3   3   -0.25    0.22
  13   3  -3   -0.09    0.25
  12  -3  -3    2.78    0.39
 -12  -3   3    3.26    0.44
  12   3  -3    2.83    0.44
 -12   3   3    3.45    0.45
  11  -3  -3    0.80    0.27
 -11  -3   3    0.58    0.26
  11   3  -3    1.51    0.34
 -11   3   3    0.81    0.26
  10  -3  -3   12.91    0.63
 -10  -3   3   14.05    0.69
  10   3  -3   14.35    0.71
 -10   3   3   13.30    0.65
   9  -3  -3    0.56    0.23
  -9  -3   3    0.51    0.23
  -9   3   3    0.63    0.22
   9   3  -3    0.46    0.25
  -8  -3   3    1.63    0.27
   8  -3  -3    1.60    0.22
   8  -3  -3    1.79    0.26
  -8   3   3    1.57    0.26
   8   3  -3    1.17    0.26
   7  -3  -3    1.76    0.22
   7  -3  -3    1.86    0.24
  -7  -3   3    1.71    0.25
   7   3  -3    1.65    0.25
  -7   3   3    1.39    0.22
  -6  -3   3   12.95    0.53
   6  -3  -3   14.68    0.52
  -6   3   3   14.91    0.53
  -6   3   3   14.28    0.53
   6   3  -3   14.54    0.37
   6   3  -3   13.76    0.56
   5  -3  -3    5.08    0.28
  -5  -3   3    4.79    0.30
  -5   3   3    4.79    0.28
  -5   3   3    5.10    0.30
   5   3  -3    5.41    0.21
   5   3  -3    4.60    0.31
  -4  -3   3    5.77    0.31
   4  -3  -3    5.93    0.29
   4   3  -3    5.53    0.31
  -4   3   3    4.81    0.29
  -4   3   3    5.15    0.29
   4   3  -3    5.07    0.23
   3  -3  -3   60.48    1.31
  -3  -3   3   60.49    1.32
   3   3  -3   60.53    1.38
  -3   3   3   61.51    1.33
  -3   3   3   60.13    1.40
   3   3  -3   61.99    1.32
   2  -3  -3    0.26    0.08
  -2  -3   3    0.51    0.09
  -2   3   3    0.15    0.12
   2   3  -3    0.16    0.10
  -2   3   3    0.14    0.08
   2   3  -3    0.19    0.09
  -1  -3   3    3.33    0.15
   1  -3  -3    3.03    0.16
   1   3  -3    3.21    0.19
  -1   3   3    2.79    0.19
  -1   3   3    3.06    0.17
   1   3  -3    3.08    0.20
   0  -3   3    4.00    0.21
   0   3   3    3.92    0.19
   0   3   3    3.48    0.17
   0   3   3    3.28    0.21
   0   3  -3    3.48    0.21
   0   3  -3    3.51    0.13
   1  -3   3   21.81    0.58
   1   3   3   22.37    0.56
  -1   3  -3   22.59    0.61
   1   3   3   22.57    0.57
   1   3   3   22.46    0.57
  -1   3  -3   23.07    0.49
   2  -3   3    7.25    0.29
   2   3   3    7.41    0.29
  -2   3  -3    7.26    0.31
   2   3   3    6.53    0.25
  -2   3  -3    7.32    0.23
   2   3   3    7.33    0.30
  -3  -3  -3   18.03    0.54
   3  -3   3   17.56    0.53
  -3   3  -3   17.40    0.47
   3   3   3   18.31    0.55
  -3   3  -3   17.92    0.54
   3   3   3   18.12    0.45
   4  -3   3   21.70    0.63
  -4  -3  -3   19.93    0.63
   4   3   3   20.38    0.65
  -4   3  -3   21.68    0.57
   4   3   3   19.82    0.48
  -4   3  -3   19.70    0.62
   5  -3   3   23.66    0.71
  -5  -3  -3   23.29    0.71
   5   3   3   23.40    0.73
  -5   3  -3   23.86    0.69
  -5   3  -3   23.90    0.66
   6  -3   3    4.34    0.31
  -6  -3  -3    4.72    0.32
   6   3   3    3.91    0.32
  -6   3  -3    4.10    0.28
  -6   3  -3    4.41    0.29
  -7  -3  -3    0.23    0.17
   7  -3   3    0.31    0.19
  -7   3  -3    0.32    0.16
  -7   3  -3    0.59    0.16
   7   3   3    0.30    0.19
  -8  -3  -3    4.75    0.39
   8  -3   3    4.85    0.38
   8   3   3    5.63    0.43
  -8   3  -3    5.38    0.34
  -8   3  -3    5.19    0.38
   9  -3   3    1.35    0.29
  -9  -3  -3    0.87    0.26
  -9   3  -3    1.14    0.25
   9   3   3    1.41    0.30
 -10  -3  -3    0.02    0.21
  10  -3   3   -0.18    0.22
  10   3   3    0.26    0.25
 -10   3  -3   -0.05    0.18
 -11  -3  -3    0.73    0.28
  11  -3   3    0.68    0.29
  11   3   3    0.79    0.28
 -11   3  -3    0.59    0.25
  12  -3   3   -0.10    0.23
 -12  -3  -3    0.09    0.24
  12   3   3    0.36    0.29
 -12   3  -3   -0.24    0.20
 -13  -3  -3    1.50    0.37
  13  -3   3    1.27    0.37
 -13   3  -3    1.64    0.38
  13   3   3    2.07    0.45
 -13  -4   3    0.52    0.29
  13   4  -3    0.48    0.34
 -13   4   3    0.64    0.33
  12  -4  -3    0.05    0.23
 -12  -4   3   -0.12    0.26
 -12   4   3   -0.51    0.18
  12   4  -3    0.31    0.30
  11  -4  -3   -0.22    0.21
 -11  -4   3   -0.09    0.21
  11   4  -3    0.47    0.29
 -11   4   3    0.59    0.26
 -10  -4   3    0.80    0.28
  10  -4  -3    0.68    0.24
  10   4  -3    0.13    0.24
 -10   4   3    0.01    0.22
  -9  -4   3   24.31    0.91
   9  -4  -3   25.78    0.88
   9  -4  -3   25.49    0.85
  -9   4   3   25.79    0.90
   9   4  -3   27.67    0.98
   8  -4  -3    7.21    0.43
  -8  -4   3    7.15    0.46
   8  -4  -3    7.93    0.43
  -8   4   3    7.34    0.45
   8   4  -3    7.34    0.49
  -7  -4   3    4.33    0.35
   7  -4  -3    4.55    0.33
  -7   4   3    4.55    0.34
  -7   4   3    4.50    0.34
   7   4  -3    5.03    0.38
   6  -4  -3    0.17    0.14
  -6  -4   3    0.02    0.15
  -6   4   3    0.15    0.13
   6   4  -3    0.17    0.17
  -6   4   3    0.11    0.16
  -5  -4   3   12.24    0.48
   5  -4  -3   11.93    0.45
  -5   4   3   12.41    0.46
  -5   4   3   12.40    0.50
   5   4  -3   12.69    0.38
   5   4  -3   11.68    0.50
  -4  -4   3    0.80    0.16
   4  -4  -3    0.48    0.13
  -4   4   3    0.95    0.15
  -4   4   3    0.46    0.15
   4   4  -3    0.62    0.17
   4   4  -3    0.81    0.12
  -3  -4   3   82.05    1.73
   3  -4  -3   81.90    1.74
   3   4  -3   81.03    1.75
  -3   4   3   80.53    1.85
  -3   4   3   82.35    1.73
   3   4  -3   79.61    1.81
   2  -4  -3    1.83    0.16
  -2  -4   3    2.05    0.16
  -2   4   3    1.48    0.19
  -2   4   3    1.77    0.16
   2   4  -3    1.96    0.20
   2   4  -3    1.67    0.17
   1  -4  -3   48.44    1.09
  -1  -4   3   51.13    1.04
  -1   4   3   47.14    1.17
  -1   4   3   49.21    1.07
   1   4  -3   47.36    1.13
   1   4  -3   49.03    1.15
   0  -4   3    8.20    0.33
   0   4   3    8.24    0.35
   0   4  -3    8.35    0.36
   0   4   3    8.65    0.30
   0   4   3    7.72    0.30
   0   4  -3    8.31    0.25
   1  -4   3    3.51    0.23
   1   4   3    3.09    0.22
  -1   4  -3    3.96    0.16
  -1   4  -3    3.71    0.27
   1   4   3    3.86    0.24
   1   4   3    3.43    0.21
   2  -4   3   28.76    0.75
  -2   4  -3   28.10    0.79
  -2   4  -3   28.76    0.65
   2   4   3   28.59    0.73
   2   4   3   28.31    0.76
   2   4   3   28.40    0.73
   3  -4   3   10.08    0.38
  -3  -4  -3    9.31    0.39
   3   4   3    9.12    0.39
  -3   4  -3    8.97    0.40
   3   4   3    9.13    0.33
  -3   4  -3    9.55    0.32
  -4  -4  -3   17.90    0.59
   4  -4   3   17.76    0.59
  -4   4  -3   19.29    0.53
   4   4   3   18.49    0.48
   4   4   3   18.12    0.61
  -4   4  -3   18.70    0.62
  -5  -4  -3    0.46    0.17
   5  -4   3    0.40    0.16
  -5   4  -3    0.06    0.15
   5   4   3    0.25    0.15
  -5   4  -3    0.23    0.13
   5   4   3    0.24    0.08
  -6  -4  -3   74.43    1.78
   6  -4   3   74.94    1.78
  -6   4  -3   76.01    1.79
   6   4   3   75.67    1.82
  -6   4  -3   77.07    1.71
  -7  -4  -3   13.88    0.61
   7  -4   3   13.68    0.59
   7   4   3   13.11    0.60
  -7   4  -3   14.93    0.56
  -7   4  -3   14.71    0.57
  -8  -4  -3    5.71    0.44
   8  -4   3    4.88    0.40
  -8   4  -3    5.00    0.36
   8   4   3    5.24    0.43
  -8   4  -3    4.60    0.36
   9  -4   3    0.81    0.27
  -9  -4  -3    0.70    0.26
  -9   4  -3    0.62    0.22
  -9   4  -3    0.24    0.20
   9   4   3    0.62    0.26
  10  -4   3    1.67    0.32
 -10  -4  -3    2.23    0.36
 -10   4  -3    2.38    0.33
  10   4   3    2.32    0.38
  11  -4   3   -0.16    0.23
 -11  -4  -3    0.14    0.24
  11   4   3   -0.01    0.26
 -11   4  -3    0.37    0.23
  12  -4   3    0.82    0.33
 -12  -4  -3    0.53    0.29
  12   4   3    0.46    0.33
 -12   4  -3    0.68    0.29
  13  -4   3    0.52    0.32
 -13  -4  -3    0.77    0.34
  13   4   3    0.31    0.31
 -13   4  -3    0.30    0.28
 -13  -5   3    0.42    0.30
  13   5  -3    0.13    0.30
 -13   5   3    0.12    0.27
 -12  -5   3    2.65    0.43
 -12   5   3    2.94    0.43
  12   5  -3    3.13    0.49
  11  -5  -3    0.26    0.25
 -11  -5   3    0.02    0.23
  11   5  -3   -0.26    0.25
 -11   5   3    0.43    0.25
  10  -5  -3    0.58    0.25
 -10  -5   3    0.43    0.26
 -10   5   3    0.30    0.23
  10   5  -3    0.17    0.24
   9  -5  -3    1.41    0.29
  -9  -5   3    1.54    0.32
   9  -5  -3    2.27    0.31
  -9   5   3    1.50    0.28
   9   5  -3    0.99    0.30
   8  -5  -3    0.18    0.19
  -8  -5   3    0.29    0.23
   8   5  -3   -0.05    0.21
  -8   5   3    0.26    0.21
  -8   5   3    0.26    0.19
  -7  -5   3    3.92    0.35
   7  -5  -3    4.03    0.33
   7   5  -3    3.31    0.36
  -7   5   3    3.40    0.31
  -7   5   3    3.32    0.34
  -6  -5   3    3.89    0.32
   6  -5  -3    4.31    0.31
   6   5  -3    4.75    0.38
  -6   5   3    4.46    0.31
  -6   5   3    4.33    0.36
  -5  -5   3   15.15    0.56
   5  -5  -3   14.81    0.53
   5   5  -3   16.46    0.63
   5   5  -3   15.49    0.48
  -5   5   3   14.74    0.53
  -5   5   3   16.25    0.63
  -4  -5   3    0.22    0.14
   4  -5  -3    0.35    0.13
   4   5  -3    0.32    0.12
  -4   5   3    0.38    0.17
   4   5  -3    0.35    0.15
  -4   5   3    0.75    0.15
  -3  -5   3    1.19    0.17
   3  -5  -3    2.09    0.19
   3   5  -3    1.74    0.22
   3   5  -3    1.77    0.19
  -3   5   3    1.61    0.23
  -3   5   3    1.61    0.17
   2  -5  -3   11.50    0.41
  -2  -5   3   11.61    0.39
   2   5  -3   12.01    0.46
  -2   5   3   12.26    0.40
   2   5  -3   11.62    0.44
  -2   5   3   11.09    0.47
   1  -5  -3   38.89    0.95
  -1  -5   3   40.26    0.89
  -1   5   3   38.22    1.04
   1   5  -3   40.58    1.01
   1   5  -3   39.13    1.01
  -1   5   3   39.03    0.92
   0  -5  -3    2.81    0.21
   0  -5   3    2.95    0.23
   0   5  -3    2.68    0.16
   0   5  -3    2.64    0.23
   0   5   3    2.93    0.24
   0   5   3    2.73    0.20
   1  -5   3   18.57    0.58
   1   5   3   18.56    0.53
  -1   5  -3   18.47    0.46
  -1   5  -3   18.84    0.62
   1   5   3   17.93    0.56
   1   5   3   18.08    0.58
   2  -5   3    2.50    0.22
   2   5   3    2.46    0.20
   2   5   3    2.44    0.21
  -2   5  -3    3.18    0.26
  -2   5  -3    2.46    0.16
   2   5   3    2.78    0.22
   3  -5   3   27.70    0.79
  -3  -5  -3   27.84    0.78
  -3   5  -3   29.05    0.70
   3   5   3   29.42    0.83
  -3   5  -3   28.34    0.85
   3   5   3   28.95    0.76
   4  -5   3    0.28    0.14
  -4  -5  -3    0.46    0.16
   4   5   3    0.11    0.11
  -4   5  -3    0.11    0.16
  -4   5  -3    0.42    0.11
   4   5   3    0.19    0.14
   5  -5   3    1.11    0.20
  -5  -5  -3    1.76    0.23
   5   5   3    1.65    0.15
  -5   5  -3    1.61    0.24
  -5   5  -3    1.63    0.19
   5   5   3    1.64    0.24
   6  -5   3   11.09    0.52
  -6  -5  -3   11.38    0.53
  -6   5  -3   10.96    0.45
   6   5   3   10.32    0.52
  -6   5  -3   11.04    0.54
   7  -5   3   12.13    0.56
  -7  -5  -3   14.74    0.62
  -7   5  -3   14.25    0.54
  -7   5  -3   13.66    0.60
   7   5   3   13.97    0.63
  -8  -5  -3   17.39    0.73
   8  -5   3   18.11    0.73
  -8   5  -3   18.57    0.69
   8   5   3   18.52    0.78
  -8   5  -3   18.86    0.73
   9  -5   3    3.12    0.36
  -9  -5  -3    3.59    0.40
   9   5   3    2.53    0.37
  -9   5  -3    3.08    0.34
  -9   5  -3    3.06    0.35
  10  -5   3    0.08    0.23
 -10  -5  -3    0.24    0.24
 -10   5  -3    0.11    0.19
  10   5   3    0.07    0.25
 -11  -5  -3    0.15    0.25
  11  -5   3    0.14    0.26
  11   5   3    0.33    0.29
 -11   5  -3   -0.10    0.21
 -12  -5  -3    0.04    0.26
  12  -5   3    0.11    0.29
 -12   5  -3    0.05    0.25
  12   5   3   -0.39    0.25
  13  -5   3   -0.04    0.29
 -13  -5  -3   -0.13    0.26
  13   5   3    0.18    0.29
 -12  -6   3    1.00    0.33
 -12   6   3    0.68    0.29
  12   6  -3    0.24    0.33
 -11  -6   3    0.73    0.30
  11   6  -3    0.47    0.31
 -11   6   3    0.71    0.27
  10  -6  -3    0.57    0.26
 -10  -6   3    0.19    0.25
  10   6  -3    1.12    0.32
 -10   6   3    0.53    0.24
   9  -6  -3   -0.06    0.19
  -9  -6   3    0.09    0.23
  -9   6   3    0.23    0.20
   9   6  -3    0.25    0.23
  -9   6   3   -0.07    0.21
  -8  -6   3    2.25    0.32
   8  -6  -3    1.74    0.29
   8   6  -3    1.62    0.31
  -8   6   3    2.43    0.34
  -8   6   3    2.07    0.29
   7  -6  -3    0.10    0.19
  -7  -6   3    0.08    0.20
  -7   6   3    0.49    0.20
   7   6  -3    0.02    0.19
  -7   6   3    0.10    0.21
  -6  -6   3    4.00    0.34
   6  -6  -3    4.20    0.32
  -6   6   3    4.25    0.31
   6   6  -3    3.70    0.38
  -6   6   3    4.62    0.39
  -5  -6   3    3.26    0.29
   5  -6  -3    3.28    0.27
  -5   6   3    3.46    0.34
   5   6  -3    3.36    0.25
  -5   6   3    3.66    0.27
   5   6  -3    3.30    0.34
   4  -6  -3    2.32    0.23
  -4  -6   3    2.18    0.22
   4   6  -3    1.33    0.24
  -4   6   3    1.46    0.26
   4   6  -3    1.99    0.21
  -4   6   3    1.82    0.20
   3  -6  -3   34.33    0.91
  -3  -6   3   34.94    0.89
  -3   6   3   33.49    0.87
  -3   6   3   34.07    1.03
   3   6  -3   35.72    0.94
   3   6  -3   35.03    1.00
   2  -6  -3    0.09    0.12
  -2  -6   3    0.12    0.11
  -2   6   3    0.01    0.15
   2   6  -3   -0.12    0.12
   2   6  -3    0.12    0.13
  -2   6   3   -0.01    0.09
  -1  -6   3   26.91    0.66
   1  -6  -3   25.53    0.73
  -1   6   3   24.77    0.68
  -1   6   3   26.04    0.82
   1   6  -3   27.03    0.80
   0  -6   3   15.36    0.56
   0  -6  -3   16.17    0.54
   0   6  -3   16.68    0.60
   0   6  -3   16.03    0.44
   0   6   3   15.70    0.49
   0   6   3   15.56    0.59
   1  -6   3    0.26    0.14
   1   6   3    0.04    0.14
   1   6   3    0.42    0.13
  -1   6  -3    0.16    0.15
  -1   6  -3    0.19    0.08
   1   6   3    0.31    0.14
   2  -6   3   13.39    0.51
  -2   6  -3   13.71    0.40
   2   6   3   14.35    0.48
   2   6   3   13.32    0.52
  -2   6  -3   13.44    0.56
   2   6   3   13.83    0.51
   3  -6   3    3.04    0.26
  -3  -6  -3    2.78    0.24
  -3   6  -3    2.66    0.28
  -3   6  -3    3.22    0.20
   3   6   3    2.94    0.27
   3   6   3    2.75    0.23
  -4  -6  -3    5.81    0.36
   4  -6   3    6.71    0.38
   4   6   3    6.23    0.31
   4   6   3    6.00    0.40
  -4   6  -3    5.35    0.40
  -4   6  -3    6.21    0.29
  -5  -6  -3    2.45    0.27
   5  -6   3    1.83    0.26
   5   6   3    1.92    0.19
   5   6   3    2.01    0.28
  -5   6  -3    2.03    0.28
  -5   6  -3    2.15    0.20
   6  -6   3    1.11    0.24
  -6  -6  -3    1.01    0.25
   6   6   3    0.99    0.27
  -6   6  -3    1.75    0.29
  -6   6  -3    1.26    0.20
  -7  -6  -3    1.42    0.28
   7  -6   3    1.26    0.28
  -7   6  -3    1.04    0.27
   7   6   3    1.30    0.29
  -7   6  -3    2.06    0.24
  -8  -6  -3    0.28    0.22
   8  -6   3    0.40    0.23
  -8   6  -3    0.14    0.17
  -8   6  -3    0.31    0.23
   8   6   3    0.38    0.25
   9  -6   3    5.22    0.46
  -9  -6  -3    4.96    0.45
   9   6   3    6.31    0.51
  -9   6  -3    5.82    0.47
  -9   6  -3    5.24    0.40
  10  -6   3    0.12    0.25
 -10  -6  -3   -0.09    0.22
  10   6   3    0.03    0.24
  11  -6   3    0.42    0.29
 -11  -6  -3    0.60    0.29
  11   6   3   -0.02    0.28
  12  -6   3    0.24    0.29
 -12  -6  -3    0.02    0.28
  12   6   3    0.33    0.34
 -12  -7   3    0.22    0.29
  12   7  -3    0.26    0.32
 -11  -7   3    4.20    0.48
  11   7  -3    3.10    0.49
 -10  -7   3    2.21    0.38
  10  -7  -3    2.71    0.39
  10   7  -3    1.93    0.40
   9  -7  -3    4.18    0.40
  -9  -7   3    3.62    0.42
  -9   7   3    3.59    0.37
   9   7  -3    4.32    0.48
  -9   7   3    4.09    0.44
   8  -7  -3   -0.01    0.21
  -8  -7   3    0.23    0.23
   8   7  -3    0.04    0.24
  -8   7   3    0.51    0.26
  -8   7   3    0.22    0.19
   7  -7  -3    5.39    0.41
  -7  -7   3    5.24    0.41
  -7   7   3    5.06    0.46
   7   7  -3    5.69    0.47
  -7   7   3    4.88    0.36
   6  -7  -3    0.20    0.18
  -6  -7   3    0.20    0.20
   6   7  -3    0.24    0.22
  -6   7   3   -0.14    0.21
  -6   7   3    0.22    0.15
   5  -7  -3    6.10    0.37
  -5  -7   3    5.02    0.36
  -5   7   3    5.24    0.43
  -5   7   3    5.47    0.34
   5   7  -3    5.56    0.42
   5   7  -3    6.28    0.36
   4  -7  -3    8.68    0.43
  -4  -7   3    9.25    0.43
   4   7  -3    8.90    0.44
  -4   7   3    9.00    0.51
   4   7  -3    8.94    0.49
  -4   7   3    8.75    0.40
  -3  -7   3    4.77    0.30
   3  -7  -3    5.39    0.34
  -3   7   3    4.85    0.29
   3   7  -3    5.41    0.37
   3   7  -3    5.40    0.36
  -3   7   3    4.82    0.40
  -2  -7   3    0.35    0.14
   2  -7  -3    0.48    0.16
   2   7  -3    0.26    0.16
  -2   7   3    0.82    0.22
   2   7  -3    0.34    0.18
  -2   7   3    0.37    0.14
   1  -7  -3   -0.21    0.11
  -1  -7   3    0.08    0.10
  -1  -7   3    0.14    0.14
  -1   7   3   -0.17    0.15
  -1   7   3    0.11    0.11
   1   7  -3    0.04    0.15
   0  -7  -3    1.43    0.21
   0  -7   3    1.53    0.23
   0   7   3    1.60    0.18
   0   7  -3    1.69    0.16
   0   7  -3    1.64    0.25
   0   7   3    2.16    0.27
   1  -7   3   14.03    0.54
   1   7   3   13.83    0.56
   1   7   3   13.75    0.49
   1   7   3   13.05    0.52
  -1   7  -3   13.98    0.41
  -1   7  -3   14.26    0.60
   2  -7   3    3.67    0.30
  -2   7  -3    3.25    0.20
   2   7   3    3.53    0.29
  -2   7  -3    3.57    0.33
   2   7   3    3.43    0.27
   3  -7   3   18.25    0.66
  -3  -7  -3   16.10    0.60
  -3   7  -3   18.67    0.73
   3   7   3   18.24    0.63
  -3   7  -3   18.27    0.52
   3   7   3   18.99    0.69
  -4  -7  -3    1.05    0.22
   4  -7   3    0.89    0.22
  -4   7  -3    1.28    0.28
  -4   7  -3    1.11    0.16
   4   7   3    0.96    0.24
   4   7   3    0.77    0.19
  -5  -7  -3    3.95    0.34
   5  -7   3    3.46    0.33
   5   7   3    3.62    0.37
  -5   7  -3    3.63    0.38
   6  -7   3    7.15    0.45
  -6  -7  -3    7.23    0.45
   6   7   3    6.18    0.47
  -6   7  -3    6.68    0.47
   7  -7   3    1.73    0.30
  -7  -7  -3    1.08    0.27
  -7   7  -3    1.38    0.31
   7   7   3    1.91    0.34
  -8  -7  -3    0.69    0.25
   8  -7   3    0.77    0.27
  -8   7  -3    0.72    0.27
   8   7   3    0.89    0.30
  -9  -7  -3    0.64    0.29
   9  -7   3    1.19    0.31
  -9   7  -3    0.64    0.29
   9   7   3    0.76    0.29
 -10  -7  -3    4.64    0.47
  10  -7   3    3.93    0.45
 -10   7  -3    4.05    0.46
  10   7   3    4.13    0.51
  11  -7   3    2.56    0.42
 -11  -7  -3    2.29    0.41
  11   7   3    2.23    0.43
 -12  -7  -3    1.38    0.39
  12   7   3    1.94    0.44
 -11  -8   3    0.23    0.30
  11   8  -3    0.48    0.36
 -10  -8   3    3.73    0.46
  10  -8  -3    4.32    0.48
  10   8  -3    2.93    0.48
  -9  -8   3    0.97    0.31
  -9   8   3    0.45    0.28
   9   8  -3    0.37    0.27
  -8  -8   3    0.29    0.24
   8   8  -3    0.52    0.29
  -8   8   3    0.34    0.29
  -7  -8   3    0.88    0.26
   7  -8  -3    2.03    0.31
  -7   8   3    2.04    0.37
   7   8  -3    1.28    0.32
   6  -8  -3   -0.24    0.19
  -6  -8   3    0.18    0.20
  -6   8   3    0.20    0.24
   6   8  -3    0.23    0.22
  -5  -8   3   -0.27    0.16
   5  -8  -3    0.36    0.20
  -5   8   3    0.46    0.26
  -5   8   3    0.05    0.15
   5   8  -3   -0.04    0.20
   4  -8  -3    2.95    0.29
  -4  -8   3    1.97    0.25
   4   8  -3    2.15    0.32
   4   8  -3    2.81    0.29
  -4   8   3    2.63    0.25
  -4   8   3    2.32    0.35
   3  -8  -3    5.19    0.36
  -3  -8   3    4.56    0.32
   3   8  -3    5.44    0.42
  -3   8   3    5.12    0.31
  -3   8   3    4.82    0.43
   3   8  -3    5.14    0.38
   2  -8  -3    0.19    0.16
  -2  -8   3    0.22    0.15
  -2   8   3    0.06    0.13
   2   8  -3    0.00    0.18
  -2   8   3   -0.13    0.20
   2   8  -3    0.18    0.18
  -1  -8   3   15.63    0.64
  -1  -8   3   16.54    0.51
   1  -8  -3   16.28    0.61
   1   8  -3   15.42    0.66
  -1   8   3   16.47    0.54
  -1   8   3   16.70    0.70
   0  -8   3    0.34    0.20
   0  -8  -3    0.14    0.16
   0   8   3    0.21    0.20
   0   8   3    0.30    0.15
   0   8  -3    0.39    0.20
   1  -8   3    1.54    0.25
  -1  -8  -3    1.11    0.23
  -1   8  -3    1.06    0.27
   1   8   3    1.34    0.26
   1   8   3    1.53    0.21
   2  -8   3    7.14    0.43
   2   8   3    6.52    0.42
  -2   8  -3    5.37    0.43
   2   8   3    7.07    0.43
   2   8   3    6.98    0.38
  -3  -8  -3   16.15    0.61
   3  -8   3   17.45    0.68
  -3   8  -3   18.61    0.76
   3   8   3   17.04    0.65
   3   8   3   17.98    0.70
  -4  -8  -3    8.91    0.46
   4  -8   3    8.84    0.50
   4   8   3    9.16    0.51
  -4   8  -3    8.81    0.54
   4   8   3    9.14    0.46
  -5  -8  -3    0.24    0.20
   5  -8   3    0.20    0.21
   5   8   3    0.31    0.23
  -5   8  -3    0.76    0.27
  -6  -8  -3    0.10    0.18
   6  -8   3    0.09    0.21
   6   8   3    0.35    0.24
  -6   8  -3    0.14    0.22
  -7  -8  -3    1.02    0.27
   7  -8   3    1.20    0.29
   7   8   3    1.31    0.31
  -7   8  -3    1.60    0.35
  -8  -8  -3    2.18    0.35
   8  -8   3    2.23    0.36
   8   8   3    1.92    0.39
  -8   8  -3    2.65    0.41
  -9  -8  -3    0.30    0.26
   9  -8   3    0.48    0.30
   9   8   3   -0.02    0.27
  -9   8  -3    0.38    0.29
 -10  -8  -3   -0.09    0.25
  10  -8   3   -0.13    0.27
 -10   8  -3    0.10    0.28
  10   8   3   -0.16    0.29
 -11  -8  -3    0.26    0.31
  11   8   3    0.10    0.30
  10  -9  -3    0.08    0.27
 -10  -9   3    0.36    0.28
  10   9  -3    0.15    0.33
  -9  -9   3    1.11    0.32
  -9   9   3    2.36    0.44
   9   9  -3    1.71    0.41
  -8  -9   3    0.38    0.25
  -8   9   3    0.35    0.32
   8   9  -3    0.03    0.26
  -7  -9   3    1.75    0.31
   7   9  -3    1.51    0.35
  -7   9   3    1.71    0.37
  -6  -9   3    0.32    0.22
   6  -9  -3    0.53    0.23
  -6   9   3   -0.20    0.24
   6   9  -3    0.04    0.24
  -5  -9   3    0.17    0.18
   5  -9  -3    0.43    0.21
   5   9  -3    0.00    0.20
  -5   9   3    0.25    0.23
   4  -9  -3   -0.04    0.19
  -4  -9   3   -0.09    0.17
   4   9  -3   -0.23    0.21
  -4   9   3   -0.12    0.21
   4   9  -3    0.19    0.20
   3  -9  -3    4.22    0.36
   3   9  -3    4.07    0.38
   3   9  -3    4.40    0.41
  -3   9   3    4.06    0.43
   2  -9  -3   11.80    0.54
  -2  -9   3   10.69    0.56
  -2   9   3   11.07    0.62
   2   9  -3   11.42    0.59
   1  -9  -3    0.89    0.23
  -1  -9   3    0.41    0.20
   1   9  -3    0.41    0.23
  -1   9   3    0.76    0.26
   0  -9   3    1.08    0.25
   0  -9  -3    1.18    0.25
   0   9   3    0.92    0.19
   0   9   3    1.03    0.27
   0   9  -3    0.84    0.25
  -1  -9  -3    2.62    0.31
   1  -9   3    3.41    0.35
   1   9   3    3.03    0.28
  -1   9  -3    3.47    0.38
   1   9   3    3.19    0.35
  -2  -9  -3   10.47    0.47
   2  -9   3   10.56    0.55
  -2   9  -3   11.77    0.62
   2   9   3   11.39    0.59
   2   9   3    8.99    0.52
  -3  -9  -3    1.81    0.26
   3  -9   3    1.48    0.29
   3   9   3    1.73    0.30
  -3   9  -3    1.80    0.35
   3   9   3    1.28    0.28
  -4  -9  -3    4.56    0.37
   4  -9   3    4.61    0.40
   4   9   3    4.23    0.36
  -4   9  -3    4.55    0.47
   4   9   3    4.36    0.41
   5  -9   3    1.71    0.31
  -5  -9  -3    2.35    0.31
  -5   9  -3    2.53    0.40
   5   9   3    2.61    0.37
  -6  -9  -3    0.52    0.22
   6  -9   3    0.10    0.22
  -6   9  -3   -0.09    0.25
   6   9   3    0.21    0.25
  -7  -9  -3    2.53    0.35
   7  -9   3    2.78    0.39
   7   9   3    2.86    0.43
  -7   9  -3    3.17    0.44
  -8  -9  -3    1.39    0.34
   8  -9   3    1.90    0.37
   8   9   3    1.82    0.39
  -8   9  -3    2.33    0.43
   9  -9   3    0.75    0.33
  -9  -9  -3    0.58    0.29
   9   9   3    0.98    0.36
  -9   9  -3    1.21    0.38
 -10  -9  -3    0.39    0.27
 -10   9  -3    1.01    0.38
  10   9   3    0.30    0.34
  -9  10   3   -0.18    0.32
   9  10  -3    0.31    0.34
  -8  10   3    0.42    0.34
   8  10  -3    0.14    0.30
   7  10  -3    0.07    0.29
  -7  10   3   -0.36    0.27
  -6  10   3    0.33    0.31
   6  10  -3    0.35    0.28
   5  10  -3    1.06    0.33
  -5  10   3    1.52    0.38
   4 -10  -3    0.81    0.26
   4  10  -3    0.73    0.29
  -4  10   3    1.34    0.35
   3 -10  -3    0.72    0.26
  -3 -10   3    1.22    0.31
  -3  10   3    1.50    0.36
   3  10  -3    0.99    0.29
  -2 -10   3    5.32    0.46
   2 -10  -3    6.14    0.46
  -2  10   3    5.98    0.52
   2  10  -3    5.18    0.46
   1 -10  -3    2.32    0.31
  -1 -10   3    1.77    0.33
   1  10  -3    1.76    0.33
  -1  10   3    1.50    0.35
   0 -10   3    3.42    0.38
   0 -10  -3    4.29    0.38
   0  10  -3    3.21    0.39
   0  10   3    1.99    0.35
   1 -10   3   -0.12    0.21
  -1 -10  -3   -0.19    0.18
  -1  10  -3   -0.32    0.22
   1  10   3    0.04    0.21
  -2 -10  -3    5.06    0.44
   2 -10   3    5.70    0.44
   2  10   3    5.12    0.45
  -2  10  -3    5.41    0.50
  -3 -10  -3    0.39    0.21
   3 -10   3    0.33    0.24
   3  10   3    0.24    0.23
   3  10   3    0.13    0.24
  -3  10  -3    0.46    0.28
   4 -10   3    4.60    0.43
  -4 -10  -3    5.16    0.40
   4  10   3    4.69    0.45
  -4  10  -3    3.74    0.47
   5 -10   3    1.12    0.30
  -5 -10  -3    0.81    0.26
   5  10   3    1.16    0.30
  -5  10  -3    1.12    0.35
   6 -10   3    0.52    0.27
  -6 -10  -3    1.19    0.27
   6  10   3    0.67    0.30
  -6  10  -3    0.41    0.31
  -7 -10  -3    0.34    0.26
   7 -10   3    0.64    0.31
   7  10   3    0.52    0.30
  -7  10  -3    0.35    0.31
  -8 -10  -3    2.38    0.38
  -8  10  -3    2.31    0.46
   8  10   3    2.95    0.48
  -9 -10  -3    0.61    0.30
   9  10   3    0.37    0.33
  -9  10  -3    0.86    0.38
  -8  11   3    0.43    0.37
   8  11  -3    0.04    0.30
   7  11  -3    0.04    0.30
  -7  11   3    0.55    0.36
   6  11  -3    3.12    0.48
  -6  11   3    1.46    0.40
  -5  11   3    0.38    0.31
   5  11  -3    0.18    0.27
  -4 -11   3    1.85    0.40
  -4  11   3    2.81    0.46
   3 -11  -3    6.87    0.49
  -3 -11   3    7.12    0.57
  -3  11   3    6.41    0.58
   3  11  -3    6.96    0.55
  -2 -11   3    2.20    0.38
   2 -11  -3    2.05    0.33
  -2  11   3    3.21    0.45
   2  11  -3    3.45    0.42
  -1 -11   3    0.40    0.27
   1 -11  -3    0.53    0.25
   1  11  -3    0.43    0.28
  -1  11   3    0.62    0.31
   0 -11  -3    2.44    0.35
   0 -11   3    2.89    0.39
   0  11  -3    3.34    0.45
   0  11   3    2.72    0.41
   1 -11   3    1.15    0.30
  -1 -11  -3    0.43    0.27
  -1  11  -3    0.89    0.33
   1  11   3    0.68    0.29
  -2 -11  -3    3.48    0.41
   2 -11   3    3.89    0.43
  -2  11  -3    5.03    0.53
   2  11   3    4.56    0.47
  -3 -11  -3   10.64    0.64
   3 -11   3   10.97    0.63
   3  11   3   11.75    0.65
  -3  11  -3   11.46    0.72
   4 -11   3    0.20    0.25
   4  11   3   -0.32    0.21
  -4  11  -3    0.57    0.31
   5 -11   3    1.46    0.33
   5  11   3    1.39    0.35
  -5  11  -3    1.16    0.38
   6 -11   3   -0.13    0.26
   6  11   3    0.06    0.27
  -6  11  -3    0.20    0.30
   7  11   3    0.28    0.28
  -7  11  -3    0.75    0.39
   8  11   3    0.50    0.35
  -8  11  -3    0.90    0.39
   7  12  -3    4.38    0.58
  -7  12   3    3.43    0.59
  -6  12   3    0.11    0.36
   6  12  -3   -0.09    0.29
  -5 -12   3    0.75    0.35
  -5  12   3    0.33    0.34
  -4 -12   3    0.70    0.33
  -4  12   3    0.32    0.32
  -3 -12   3    0.34    0.28
  -3  12   3    0.02    0.30
   3  12  -3   -0.28    0.24
  -2 -12   3   -0.04    0.24
  -2  12   3    0.24    0.31
   2  12  -3    0.09    0.27
  -1 -12   3    0.80    0.31
   1 -12  -3    1.08    0.30
   1  12  -3    1.27    0.36
  -1  12   3    1.46    0.39
   0 -12  -3    1.06    0.31
   0 -12   3    1.21    0.33
   0  12   3    1.17    0.36
  -1 -12  -3    1.19    0.33
   1 -12   3    0.96    0.31
   1  12   3    1.19    0.36
  -1  12  -3    1.21    0.34
  -2 -12  -3    0.15    0.24
   2 -12   3    0.11    0.25
   2  12   3    0.43    0.29
  -2  12  -3    0.37    0.32
   3 -12   3    4.75    0.49
  -3 -12  -3    4.70    0.50
  -3  12  -3    5.41    0.58
  -4 -12  -3    0.13    0.29
   4 -12   3   -0.03    0.25
  -4  12  -3    0.19    0.29
   5  12   3    0.08    0.29
  -5  12  -3    0.98    0.38
  -6  12  -3    0.27    0.36
   6  12   3   -0.17    0.29
   7  12   3    2.30    0.47
  -7  12  -3    1.87    0.47
  -5 -13   3   -0.15    0.33
  -5  13   3    0.17    0.35
  -4 -13   3    0.69    0.37
  -4  13   3    0.82    0.40
  -3 -13   3    0.47    0.35
  -3  13   3    0.28    0.37
  -2 -13   3    0.46    0.32
   2  13  -3   -0.15    0.28
  -2  13   3    0.67    0.36
  -1 -13   3    0.16    0.30
  -1  13   3    0.56    0.34
   1  13  -3    0.51    0.34
   0 -13   3    0.98    0.34
   0  13  -3    1.14    0.39
   0  13   3    0.55    0.36
   1 -13   3    0.26    0.29
  -1 -13  -3    0.23    0.30
  -1  13  -3    0.19    0.32
   1  13   3    0.23    0.32
   2 -13   3    0.94    0.36
  -2 -13  -3    0.42    0.32
  -2  13  -3    1.60    0.42
   2  13   3    0.69    0.35
  -3 -13  -3    0.62    0.35
  -3  13  -3    1.49    0.44
  -4 -13  -3    3.00    0.49
  -4  13  -3    2.35    0.50
  -5  13  -3   -0.04    0.34
 -14   0   4    3.56    0.52
  14   0  -4    4.22    0.52
 -13   0   4    0.31    0.27
  13   0  -4   -0.05    0.27
  12   0  -4    3.73    0.43
 -12   0   4    2.65    0.41
  11   0  -4    0.27    0.24
 -11   0   4    0.11    0.20
 -10   0   4   58.74    1.61
  10   0  -4   57.10    1.57
   9   0  -4    0.30    0.21
  -9   0   4    0.06    0.17
  -8   0   4    0.00    0.15
   8   0  -4   -0.16    0.14
   7   0  -4    0.29    0.16
   7   0  -4    0.44    0.11
  -7   0   4    0.53    0.17
  -6   0   4   65.94    1.56
   6   0  -4   66.41    1.54
   6   0  -4   67.46    1.44
   5   0  -4    0.11    0.12
   5   0  -4    0.08    0.09
  -5   0   4    0.03    0.13
   4   0  -4   28.21    0.72
  -4   0   4   28.32    0.73
   4   0  -4   28.81    0.67
  -3   0   4    0.01    0.07
   3   0  -4    0.08    0.08
   3   0  -4    0.06    0.06
   2   0  -4  388.24    7.97
  -2   0   4  394.81    7.67
   2   0  -4  387.87    7.79
   1   0  -4    0.02    0.03
  -1   0   4   -0.07    0.03
   1   0  -4    0.04    0.04
   1   0   4    0.05    0.05
   1   0   4    0.06    0.04
  -1   0  -4    0.06    0.04
  -2   0  -4   21.44    0.51
  -2   0  -4   21.44    0.48
   2   0   4   21.48    0.53
  -3   0  -4    0.12    0.05
   3   0   4    0.12    0.08
  -3   0  -4   -0.01    0.07
  -4   0  -4    1.09    0.16
   4   0   4    0.84    0.14
  -4   0  -4    0.79    0.08
  -5   0  -4    0.21    0.14
  -5   0  -4   -0.08    0.07
   5   0   4    0.01    0.12
  -6   0  -4    2.43    0.23
   6   0   4    2.26    0.14
   6   0   4    2.94    0.26
  -7   0  -4    0.22    0.16
   7   0   4    0.20    0.16
  -8   0  -4    0.71    0.22
   8   0   4    0.74    0.24
   9   0   4    0.10    0.19
  -9   0  -4    0.16    0.18
  10   0   4    8.18    0.54
 -10   0  -4    8.41    0.53
  11   0   4   -0.28    0.22
 -11   0  -4   -0.26    0.17
 -12   0  -4   16.06    0.79
  12   0   4   12.98    0.74
 -13   0  -4   -0.12    0.24
  13   0   4    0.14    0.27
  14   0   4    0.11    0.33
 -14   0  -4    0.34    0.30
  14  -1  -4    0.80    0.33
 -14  -1   4    0.87    0.35
  14   1  -4    0.28    0.33
 -14   1   4    0.82    0.34
 -13  -1   4    1.02    0.35
  13  -1  -4    1.01    0.33
  13   1  -4    1.39    0.36
 -13   1   4    1.42    0.35
 -12  -1   4    0.95    0.31
  12  -1  -4    0.36    0.26
  12   1  -4    0.43    0.29
 -12   1   4    0.32    0.26
  11  -1  -4    1.34    0.31
 -11  -1   4    1.20    0.29
  11   1  -4    1.66    0.34
 -11   1   4    1.80    0.35
 -10  -1   4    1.05    0.27
  10  -1  -4    1.16    0.27
  10   1  -4    0.73    0.26
 -10   1   4    1.00    0.28
   9  -1  -4    2.46    0.31
  -9  -1   4    2.39    0.32
  -9   1   4    2.25    0.31
   9   1  -4    2.73    0.33
  -8  -1   4    8.50    0.47
   8  -1  -4    8.11    0.44
   8  -1  -4    8.73    0.37
   8   1  -4    8.44    0.47
  -8   1   4    9.29    0.49
  -7  -1   4    1.18    0.21
   7  -1  -4    0.93    0.15
   7  -1  -4    1.00    0.20
   7   1  -4    1.24    0.21
  -7   1   4    0.96    0.21
   7   1  -4    1.02    0.12
  -6  -1   4    0.44    0.15
   6  -1  -4    0.75    0.13
   6  -1  -4    0.55    0.16
   6   1  -4    0.49    0.10
   6   1  -4    0.31    0.15
  -6   1   4    0.48    0.15
   5  -1  -4    4.45    0.25
   5  -1  -4    4.80    0.28
  -5  -1   4    4.66    0.29
  -5   1   4    4.19    0.28
   5   1  -4    4.58    0.30
   5   1  -4    4.71    0.21
   4  -1  -4    2.71    0.19
  -4  -1   4    2.23    0.19
   4  -1  -4    2.56    0.18
   4   1  -4    2.83    0.21
  -4   1   4    3.03    0.22
   4   1  -4    3.32    0.17
  -3  -1   4    7.01    0.27
   3  -1  -4    6.62    0.24
   3  -1  -4    6.78    0.25
   3   1  -4    6.67    0.27
   3   1  -4    6.82    0.22
  -3   1   4    6.34    0.27
   2  -1  -4   42.14    0.86
   2  -1  -4   39.78    0.91
  -2  -1   4   40.47    0.89
   2   1  -4   40.81    0.90
   2   1  -4   42.67    0.89
  -2   1   4   41.14    0.90
   1  -1  -4   44.22    0.91
   1  -1  -4   44.21    0.95
  -1  -1   4   44.13    0.90
   1   1  -4   43.79    0.93
  -1   1   4   44.58    0.92
   1   1  -4   44.60    0.94
   0  -1   4    0.68    0.04
   0  -1   4    0.75    0.07
   0  -1  -4    0.68    0.07
   0   1   4    0.84    0.07
   0   1   4    0.72    0.05
   0   1  -4    0.66    0.07
   1  -1   4  239.52    4.66
  -1  -1  -4  244.30    4.88
   1   1   4  240.24    4.79
  -1   1  -4  233.70    4.70
   1   1   4  241.62    4.84
  -1   1  -4  239.61    4.94
  -2  -1  -4    1.64    0.14
  -2  -1  -4    1.50    0.09
   2  -1   4    2.74    0.17
  -2   1  -4    2.06    0.14
   2   1   4    1.74    0.14
  -2   1  -4    1.83    0.14
  -3  -1  -4   20.43    0.55
   3  -1   4   20.90    0.56
  -3   1  -4   20.36    0.51
   3   1   4   20.39    0.55
  -3   1  -4   19.66    0.51
   4  -1   4    5.07    0.29
  -4  -1  -4    4.52    0.27
  -4   1  -4    3.89    0.25
  -4   1  -4    4.68    0.22
   4   1   4    4.81    0.27
  -5  -1  -4   15.30    0.53
   5  -1   4   15.59    0.53
  -5   1  -4   15.37    0.44
  -5   1  -4   15.99    0.52
   5   1   4   16.11    0.55
   6  -1   4    0.16    0.13
  -6  -1  -4    0.05    0.12
  -6   1  -4    0.18    0.13
  -6   1  -4    0.01    0.08
   6   1   4   -0.09    0.11
   7  -1   4    0.22    0.17
  -7  -1  -4    0.29    0.17
  -7   1  -4    0.32    0.16
  -7   1  -4    0.35    0.11
   7   1   4    0.10    0.15
  -8  -1  -4    0.99    0.24
   8  -1   4    0.93    0.25
   8   1   4    0.93    0.24
  -8   1  -4    1.04    0.23
  -9  -1  -4    0.33    0.21
   9  -1   4    0.00    0.21
  -9   1  -4    0.18    0.18
   9   1   4    0.02    0.19
 -10  -1  -4    1.53    0.31
  10  -1   4    1.38    0.31
  10   1   4    1.04    0.28
 -10   1  -4    1.55    0.29
 -11  -1  -4    1.18    0.31
  11  -1   4    0.82    0.27
 -11   1  -4    1.18    0.30
  11   1   4    1.41    0.34
  12  -1   4    0.21    0.27
 -12  -1  -4    0.56    0.27
 -12   1  -4    0.87    0.30
  12   1   4    0.61    0.30
  13  -1   4    0.81    0.32
 -13  -1  -4    1.20    0.34
  13   1   4    1.12    0.38
 -13   1  -4    1.01    0.33
 -14  -1  -4    0.03    0.27
  14  -1   4    0.05    0.31
 -14   1  -4    0.18    0.28
  14   1   4    0.55    0.36
  14  -2  -4    3.22    0.46
 -14  -2   4    3.14    0.50
  14   2  -4    2.59    0.47
 -14   2   4    2.59    0.49
  13  -2  -4    0.17    0.25
 -13  -2   4    0.23    0.27
 -13   2   4    0.07    0.24
  13   2  -4    0.36    0.29
  12  -2  -4    0.28    0.25
 -12  -2   4   -0.03    0.20
  12   2  -4   -0.02    0.25
 -12   2   4   -0.38    0.20
 -11  -2   4    0.54    0.28
  11  -2  -4    0.20    0.24
 -11   2   4    0.48    0.24
  11   2  -4    0.17    0.23
 -10  -2   4    0.36    0.23
  10  -2  -4    0.94    0.27
  10   2  -4    0.71    0.27
 -10   2   4    1.06    0.27
  -9  -2   4   17.38    0.72
   9  -2  -4   15.61    0.65
  -9   2   4   16.19    0.68
   9   2  -4   15.79    0.68
   8  -2  -4    6.79    0.41
   8  -2  -4    7.13    0.38
  -8  -2   4    6.67    0.43
   8   2  -4    6.56    0.42
  -8   2   4    7.17    0.43
   7  -2  -4   28.42    0.84
   7  -2  -4   29.87    0.81
  -7  -2   4   28.80    0.88
   7   2  -4   30.13    0.90
  -7   2   4   28.58    0.87
   6  -2  -4   87.47    1.92
  -6  -2   4   87.08    1.96
   6  -2  -4   86.42    1.92
   6   2  -4   84.99    1.97
  -6   2   4   88.28    1.95
   6   2  -4   88.20    1.79
   5  -2  -4    1.06    0.15
   5  -2  -4    0.70    0.14
  -5  -2   4    0.82    0.17
   5   2  -4    1.00    0.11
   5   2  -4    1.12    0.19
  -5   2   4    0.67    0.15
   4  -2  -4    2.68    0.20
  -4  -2   4    2.79    0.21
   4   2  -4    2.40    0.21
  -4   2   4    3.03    0.23
   4   2  -4    2.83    0.18
  -4   2   4    2.29    0.19
  -3  -2   4    2.70    0.19
   3  -2  -4    3.52    0.18
   3   2  -4    3.81    0.23
  -3   2   4    3.15    0.22
   3   2  -4    3.06    0.17
  -3   2   4    3.41    0.21
  -2  -2   4    9.79    0.30
   2  -2  -4   10.33    0.28
  -2   2   4   10.59    0.34
  -2   2   4    9.92    0.32
   2   2  -4   10.36    0.34
   2   2  -4    9.80    0.30
   1  -2  -4  568.86   11.39
  -1  -2   4  583.38   11.24
   1   2  -4  569.81   11.64
   1   2  -4  579.96   11.69
  -1   2   4  575.80   11.67
  -1   2   4  588.88   11.43
   0  -2   4    0.95    0.06
   0  -2   4    0.84    0.11
   0   2  -4    0.82    0.11
   0   2   4    0.72    0.10
   0   2   4    0.83    0.08
   0   2   4    0.90    0.09
   1  -2   4   29.42    0.71
   1   2   4   31.38    0.70
   1   2   4   31.74    0.70
  -1   2  -4   31.71    0.64
   1   2   4   31.09    0.70
  -1   2  -4   30.08    0.73
   2  -2   4    5.03    0.23
   2   2   4    4.97    0.22
  -2   2  -4    4.51    0.22
  -2   2  -4    4.83    0.18
   2   2   4    4.56    0.17
   2   2   4    4.00    0.21
  -3  -2  -4   30.67    0.64
   3  -2   4   30.52    0.75
   3   2   4   29.66    0.76
  -3   2  -4   29.64    0.70
  -3   2  -4   29.21    0.74
   4  -2   4   40.84    1.00
  -4  -2  -4   40.81    0.99
  -4   2  -4   40.02    0.94
  -4   2  -4   41.07    0.97
   4   2   4   37.99    0.99
   5  -2   4    8.95    0.39
  -5  -2  -4    9.26    0.41
   5   2   4    8.40    0.40
  -5   2  -4    8.15    0.36
  -5   2  -4    8.72    0.34
   6  -2   4    9.13    0.42
  -6  -2  -4    8.41    0.42
  -6   2  -4    8.60    0.39
   6   2   4    9.29    0.43
  -6   2  -4    8.95    0.36
   7  -2   4    0.77    0.20
  -7  -2  -4    0.60    0.19
  -7   2  -4    0.71    0.18
  -7   2  -4    0.69    0.15
   7   2   4    0.85    0.20
  -8  -2  -4    4.73    0.38
   8  -2   4    5.00    0.37
   8   2   4    4.16    0.38
  -8   2  -4    4.83    0.36
  -8   2  -4    4.64    0.30
   9  -2   4   10.49    0.55
  -9  -2  -4    9.96    0.55
   9   2   4    9.78    0.55
  -9   2  -4   10.30    0.52
  10  -2   4   -0.06    0.22
 -10  -2  -4    0.36    0.21
  10   2   4    0.35    0.23
 -10   2  -4   -0.05    0.19
  11  -2   4    1.10    0.31
 -11  -2  -4    0.78    0.27
  11   2   4    1.19    0.33
 -11   2  -4    1.40    0.32
  12  -2   4    0.84    0.32
 -12  -2  -4    0.89    0.31
  12   2   4    0.77    0.33
 -12   2  -4    0.76    0.29
  13  -2   4   -0.01    0.28
 -13  -2  -4   -0.04    0.25
 -13   2  -4   -0.03    0.26
  13   2   4    0.04    0.30
 -13  -3   4    4.46    0.52
  13  -3  -4    3.35    0.44
  13   3  -4    3.85    0.51
 -13   3   4    3.41    0.49
  12  -3  -4    0.27    0.26
 -12  -3   4    0.28    0.26
 -12   3   4    0.30    0.25
  12   3  -4    0.29    0.26
 -11  -3   4    0.51    0.26
  11  -3  -4    0.33    0.23
 -11   3   4   -0.04    0.22
  11   3  -4    0.91    0.31
 -10  -3   4    0.51    0.25
  10  -3  -4    0.28    0.22
 -10   3   4    0.65    0.25
  10   3  -4    0.02    0.24
   9  -3  -4   13.48    0.61
  -9  -3   4   13.67    0.64
  -9   3   4   14.61    0.65
   9   3  -4   13.34    0.66
   8  -3  -4    0.41    0.19
  -8  -3   4   -0.01    0.17
   8  -3  -4    0.15    0.15
  -8   3   4    0.32    0.20
   8   3  -4    0.08    0.20
   7  -3  -4   30.02    0.88
  -7  -3   4   30.40    0.94
   7  -3  -4   31.23    0.88
  -7   3   4   32.40    0.93
   7   3  -4   30.53    0.94
  -6  -3   4    0.78    0.19
   6  -3  -4    1.55    0.19
   6   3  -4    1.69    0.12
  -6   3   4    1.35    0.19
  -6   3   4    1.31    0.20
   6   3  -4    1.32    0.22
   5  -3  -4   10.75    0.41
  -5  -3   4   11.02    0.44
  -5   3   4   10.35    0.42
   5   3  -4   10.70    0.45
   5   3  -4   11.45    0.34
  -5   3   4    9.72    0.42
  -4  -3   4   44.00    1.05
   4  -3  -4   44.04    1.01
   4   3  -4   44.24    0.98
  -4   3   4   42.22    1.08
  -4   3   4   43.96    1.05
   4   3  -4   43.54    1.09
  -3  -3   4    0.16    0.11
   3  -3  -4    0.26    0.10
   3   3  -4    0.05    0.12
   3   3  -4    0.18    0.10
  -3   3   4    0.36    0.11
  -3   3   4    0.02    0.12
   2  -3  -4   16.00    0.43
  -2  -3   4   16.76    0.44
   2   3  -4   15.96    0.49
   2   3  -4   16.28    0.46
  -2   3   4   16.53    0.46
  -2   3   4   16.36    0.51
   1  -3  -4    5.24    0.20
  -1  -3   4    5.42    0.19
  -1   3   4    5.44    0.22
  -1   3   4    5.40    0.25
   1   3  -4    5.35    0.24
   1   3  -4    4.93    0.24
   0  -3   4    1.48    0.14
   0   3  -4    1.75    0.09
   0   3   4    1.62    0.15
   0   3   4    1.86    0.14
   0   3  -4    1.69    0.15
   0   3   4    1.69    0.13
   1  -3   4    9.00    0.32
   1   3   4    8.86    0.31
  -1   3  -4    9.37    0.23
   1   3   4    8.44    0.30
   1   3   4    9.39    0.31
  -1   3  -4    8.29    0.33
   2  -3   4   48.86    1.12
   2   3   4   49.32    1.08
   2   3   4   49.86    1.12
   2   3   4   47.31    1.10
  -2   3  -4   49.22    1.15
  -2   3  -4   50.20    1.02
   3  -3   4    0.30    0.12
  -3  -3  -4    0.29    0.13
   3   3   4    0.12    0.12
   3   3   4    0.10    0.08
  -3   3  -4    0.18    0.13
  -3   3  -4    0.27    0.10
   4  -3   4  314.34    6.41
  -4  -3  -4  325.37    6.36
  -4   3  -4  327.75    6.52
  -4   3  -4  329.30    6.28
   4   3   4  325.70    6.43
  -5  -3  -4    3.57    0.27
   5  -3   4    3.99    0.29
  -5   3  -4    3.81    0.26
  -5   3  -4    3.53    0.24
   5   3   4    4.25    0.29
  -6  -3  -4   17.24    0.61
   6  -3   4   16.39    0.60
  -6   3  -4   16.47    0.55
  -6   3  -4   15.80    0.55
   6   3   4   14.99    0.60
   7  -3   4    5.06    0.37
  -7  -3  -4    4.57    0.35
  -7   3  -4    5.63    0.33
   7   3   4    4.77    0.37
  -8  -3  -4    6.03    0.45
   8  -3   4    6.82    0.45
  -8   3  -4    6.45    0.37
  -8   3  -4    7.00    0.42
   8   3   4    6.80    0.47
   9  -3   4    7.82    0.50
  -9  -3  -4    7.23    0.49
   9   3   4    8.19    0.51
  -9   3  -4    8.29    0.49
  10  -3   4    1.52    0.31
 -10  -3  -4    1.33    0.29
 -10   3  -4    0.98    0.26
  10   3   4    1.63    0.32
 -11  -3  -4    1.85    0.36
  11  -3   4    1.55    0.34
  11   3   4    1.06    0.33
 -11   3  -4    1.50    0.32
  12  -3   4    1.63    0.37
 -12  -3  -4    1.63    0.35
  12   3   4    0.79    0.35
 -12   3  -4    1.42    0.35
 -13  -3  -4    5.28    0.56
  13  -3   4    4.48    0.52
  13   3   4    4.29    0.54
 -13   3  -4    5.31    0.54
 -13  -4   4    0.49    0.32
 -13   4   4    0.02    0.26
  13   4  -4    0.56    0.32
 -12  -4   4    1.22    0.36
  12  -4  -4    0.99    0.31
 -12   4   4    1.15    0.33
  12   4  -4    1.61    0.37
  11  -4  -4    0.22    0.23
 -11  -4   4    0.30    0.25
 -11   4   4   -0.07    0.21
  11   4  -4    0.12    0.26
 -10  -4   4    0.07    0.21
  10  -4  -4   -0.09    0.19
 -10   4   4   -0.03    0.21
  10   4  -4   -0.04    0.23
  -9  -4   4   10.21    0.57
   9  -4  -4    9.59    0.52
   9  -4  -4   10.29    0.52
   9   4  -4   10.26    0.59
  -9   4   4   10.78    0.56
  -8  -4   4    0.13    0.19
   8  -4  -4    0.15    0.18
   8  -4  -4   -0.11    0.17
   8   4  -4    0.16    0.21
  -8   4   4    0.15    0.19
   7  -4  -4    0.88    0.21
  -7  -4   4    0.67    0.21
   7   4  -4    1.09    0.25
  -7   4   4    1.02    0.22
  -7   4   4    1.14    0.22
   6  -4  -4    1.52    0.21
  -6  -4   4    1.02    0.20
  -6   4   4    1.63    0.21
  -6   4   4    1.25    0.22
   6   4  -4    1.83    0.15
   6   4  -4    1.16    0.23
   5  -4  -4    0.49    0.14
  -5  -4   4    1.05    0.18
   5   4  -4    0.57    0.11
  -5   4   4    0.63    0.15
  -5   4   4    0.54    0.17
   5   4  -4    0.34    0.16
  -4  -4   4    1.73    0.19
   4  -4  -4    2.04    0.18
  -4   4   4    1.47    0.21
  -4   4   4    1.60    0.18
   4   4  -4    1.60    0.21
   4   4  -4    2.11    0.17
  -3  -4   4   40.94    0.96
   3  -4  -4   40.50    0.95
   3   4  -4   40.11    1.03
  -3   4   4   40.11    1.06
   3   4  -4   40.39    0.97
  -3   4   4   41.13    0.97
  -2  -4   4    0.02    0.10
   2  -4  -4    0.20    0.10
   2   4  -4    0.47    0.15
  -2   4   4    0.45    0.16
  -2   4   4    0.08    0.10
   2   4  -4    0.18    0.12
  -1  -4   4    5.69    0.23
   1  -4  -4    6.81    0.27
  -1   4   4    6.44    0.26
   1   4  -4    4.85    0.29
   1   4  -4    6.47    0.30
  -1   4   4    5.56    0.32
   0  -4   4   21.95    0.63
   0   4   4   22.77    0.59
   0   4   4   23.35    0.59
   0   4   4   21.94    0.64
   0   4  -4   22.63    0.65
   0   4  -4   23.37    0.51
   1  -4   4   11.47    0.42
   1   4   4   11.35    0.41
  -1   4  -4   12.28    0.44
   1   4   4   11.68    0.40
   1   4   4   11.99    0.39
  -1   4  -4   11.59    0.30
   2  -4   4    6.27    0.31
   2   4   4    6.31    0.30
   2   4   4    5.63    0.28
   2   4   4    6.20    0.31
  -2   4  -4    5.90    0.34
  -2   4  -4    6.17    0.22
  -3  -4  -4   11.13    0.43
   3  -4   4   10.56    0.41
  -3   4  -4   11.65    0.35
   3   4   4   10.79    0.36
  -3   4  -4   10.09    0.45
   3   4   4   11.76    0.45
   4  -4   4    1.26    0.19
  -4  -4  -4    1.68    0.20
   4   4   4    1.87    0.14
   4   4   4    2.05    0.22
  -4   4  -4    1.81    0.16
  -4   4  -4    1.88    0.21
  -5  -4  -4   23.13    0.73
   5  -4   4   23.31    0.73
  -5   4  -4   23.53    0.74
   5   4   4   24.06    0.76
  -5   4  -4   23.71    0.66
  -6  -4  -4    2.70    0.28
   6  -4   4    3.38    0.29
   6   4   4    3.04    0.30
  -6   4  -4    3.34    0.26
  -6   4  -4    3.07    0.29
   7  -4   4    7.90    0.46
  -7  -4  -4    7.32    0.46
  -7   4  -4    8.15    0.41
   7   4   4    7.68    0.46
  -7   4  -4    8.19    0.43
   8  -4   4    8.60    0.48
  -8  -4  -4    7.45    0.47
   8   4   4    8.22    0.52
  -8   4  -4    7.73    0.44
  -8   4  -4    7.72    0.43
   9  -4   4    0.06    0.22
  -9  -4  -4   -0.17    0.19
   9   4   4    0.49    0.24
  -9   4  -4    0.16    0.19
  -9   4  -4    0.05    0.18
 -10  -4  -4    1.58    0.32
  10  -4   4    1.88    0.34
 -10   4  -4    1.76    0.30
  10   4   4    1.18    0.32
  11  -4   4    0.62    0.29
 -11  -4  -4    0.74    0.30
 -11   4  -4    0.01    0.23
  11   4   4    0.77    0.30
 -12  -4  -4   -0.16    0.25
  12  -4   4   -0.20    0.26
  12   4   4    0.33    0.30
 -12   4  -4    0.28    0.25
  13  -4   4    2.56    0.45
 -13  -4  -4    3.13    0.47
 -13   4  -4    3.24    0.46
  13   4   4    3.08    0.50
 -13  -5   4    1.42    0.38
 -13   5   4    1.30    0.37
  13   5  -4    1.72    0.43
 -12  -5   4    1.31    0.35
  12   5  -4    0.98    0.35
 -12   5   4    0.64    0.28
 -11  -5   4    1.03    0.32
  11  -5  -4    0.61    0.27
  11   5  -4    0.40    0.28
 -11   5   4    0.59    0.27
  10  -5  -4   -0.08    0.22
 -10  -5   4    0.22    0.23
 -10   5   4    0.25    0.22
  10   5  -4   -0.04    0.25
   9  -5  -4   23.59    0.84
   9  -5  -4   23.79    0.85
  -9  -5   4   22.58    0.88
  -9   5   4   23.41    0.86
   9   5  -4   23.52    0.93
  -8  -5   4    0.62    0.24
   8  -5  -4    0.67    0.22
  -8   5   4    0.48    0.23
  -8   5   4    0.87    0.23
   8   5  -4    0.41    0.22
  -7  -5   4    0.45    0.20
   7  -5  -4    0.39    0.20
  -7   5   4    0.42    0.22
  -7   5   4    0.72    0.21
   7   5  -4    0.42    0.23
   6  -5  -4    3.41    0.28
  -6  -5   4    2.91    0.29
   6   5  -4    2.61    0.30
  -6   5   4    2.96    0.27
  -6   5   4    2.52    0.29
  -5  -5   4    0.32    0.16
   5  -5  -4    0.50    0.15
   5   5  -4    0.33    0.13
   5   5  -4    0.44    0.18
  -5   5   4    0.58    0.20
  -5   5   4    0.88    0.17
   4  -5  -4   22.89    0.66
  -4  -5   4   23.36    0.68
   4   5  -4   23.41    0.75
  -4   5   4   23.45    0.68
   4   5  -4   23.64    0.66
  -4   5   4   22.87    0.76
  -3  -5   4   68.43    1.48
   3  -5  -4   66.89    1.49
   3   5  -4   66.55    1.58
  -3   5   4   67.65    1.49
   3   5  -4   67.00    1.53
  -3   5   4   66.72    1.63
  -2  -5   4    8.61    0.33
   2  -5  -4    9.53    0.35
   2   5  -4    9.08    0.39
  -2   5   4    8.87    0.42
   2   5  -4    8.64    0.39
  -2   5   4    8.82    0.34
   1  -5  -4   30.19    0.77
  -1  -5   4   30.43    0.71
   1   5  -4   30.25    0.84
  -1   5   4   30.03    0.76
  -1   5   4   29.96    0.86
   1   5  -4   30.07    0.83
   0  -5   4    2.04    0.20
   0   5   4    1.55    0.20
   0   5   4    2.19    0.18
   0   5  -4    2.25    0.23
   0   5   4    2.35    0.19
   0   5  -4    2.24    0.15
   1  -5   4    0.07    0.12
   1   5   4    0.22    0.14
   1   5   4    0.01    0.11
   1   5   4    0.23    0.13
  -1   5  -4    0.11    0.07
  -1   5  -4    0.06    0.14
   2  -5   4   14.13    0.51
  -2   5  -4   14.05    0.54
   2   5   4   14.81    0.49
   2   5   4   14.53    0.50
  -2   5  -4   15.32    0.39
   2   5   4   13.86    0.47
   3  -5   4    1.05    0.18
  -3  -5  -4    1.28    0.18
   3   5   4    0.89    0.18
   3   5   4    1.06    0.16
  -3   5  -4    0.89    0.20
  -3   5  -4    1.28    0.13
  -4  -5  -4    0.23    0.14
   4  -5   4    0.23    0.13
   4   5   4   -0.07    0.10
  -4   5  -4    0.02    0.14
   4   5   4    0.15    0.14
  -4   5  -4    0.01    0.10
  -5  -5  -4    0.97    0.20
   5  -5   4    1.25    0.22
   5   5   4    0.66    0.20
  -5   5  -4    1.65    0.18
  -5   5  -4    1.35    0.23
   5   5   4    0.96    0.14
  -6  -5  -4    7.38    0.46
   6  -5   4    8.54    0.46
   6   5   4    9.06    0.49
  -6   5  -4    8.40    0.40
  -6   5  -4    9.57    0.50
   7  -5   4    0.37    0.21
  -7  -5  -4    0.10    0.18
   7   5   4    0.24    0.21
  -7   5  -4    0.69    0.22
  -7   5  -4    0.62    0.18
  -8  -5  -4    5.58    0.44
   8  -5   4    6.41    0.46
   8   5   4    6.09    0.46
  -8   5  -4    6.66    0.44
  -8   5  -4    5.54    0.40
   9  -5   4    4.62    0.43
  -9  -5  -4    4.29    0.43
  -9   5  -4    4.11    0.37
   9   5   4    3.98    0.43
  -9   5  -4    3.91    0.37
 -10  -5  -4   -0.26    0.20
  10  -5   4    0.04    0.24
  10   5   4    0.24    0.25
 -10   5  -4    0.13    0.20
  11  -5   4    1.00    0.31
 -11  -5  -4    0.62    0.29
 -11   5  -4    1.08    0.29
  11   5   4    0.40    0.29
  12  -5   4    0.14    0.28
 -12  -5  -4    0.25    0.27
  12   5   4   -0.30    0.27
  13  -5   4    0.62    0.35
 -13  -5  -4    0.32    0.32
  13   5   4    0.69    0.36
 -12  -6   4    1.83    0.40
 -12   6   4    1.64    0.36
  12   6  -4    1.43    0.39
 -11  -6   4    0.66    0.30
 -11   6   4    0.00    0.23
  11   6  -4    0.75    0.34
 -10  -6   4    6.07    0.52
  10  -6  -4    5.94    0.46
 -10   6   4    6.19    0.48
  10   6  -4    6.08    0.55
   9  -6  -4    0.19    0.21
  -9  -6   4    0.30    0.24
   9  -6  -4    0.15    0.21
   9   6  -4    0.06    0.24
  -9   6   4    0.04    0.19
  -8  -6   4    8.99    0.53
   8  -6  -4    8.29    0.48
  -8   6   4    7.52    0.50
  -8   6   4    8.14    0.47
   8   6  -4    7.58    0.54
  -7  -6   4    0.21    0.21
   7  -6  -4    0.54    0.21
  -7   6   4    0.15    0.20
   7   6  -4    0.23    0.21
  -7   6   4   -0.04    0.15
   6  -6  -4   10.42    0.48
  -6  -6   4   10.27    0.50
   6   6  -4    9.89    0.56
  -6   6   4   10.09    0.47
  -6   6   4   11.44    0.58
  -5  -6   4    4.27    0.32
   5  -6  -4    4.08    0.31
  -5   6   4    4.47    0.30
  -5   6   4    3.96    0.37
   5   6  -4    4.13    0.36
   5   6  -4    3.94    0.28
   4  -6  -4    9.66    0.41
  -4  -6   4    9.02    0.41
  -4   6   4    9.63    0.41
   4   6  -4    9.78    0.49
   4   6  -4    9.95    0.42
  -4   6   4    9.84    0.52
  -3  -6   4   -0.05    0.11
   3  -6  -4    0.34    0.13
   3   6  -4   -0.05    0.13
   3   6  -4    0.06    0.14
  -3   6   4    0.23    0.16
  -3   6   4    0.15    0.11
  -2  -6   4   19.61    0.55
   2  -6  -4   19.14    0.59
  -2   6   4   19.47    0.69
   2   6  -4   19.14    0.64
  -2   6   4   19.27    0.57
   2   6  -4   18.82    0.66
  -1  -6   4    9.87    0.44
  -1  -6   4   10.64    0.35
   1  -6  -4   11.15    0.42
   1   6  -4    9.53    0.45
  -1   6   4    9.78    0.46
  -1   6   4   10.91    0.39
   0  -6  -4    0.69    0.15
   0  -6   4    0.53    0.16
   0   6  -4    0.50    0.16
   0   6   4    0.67    0.18
   0   6   4    0.66    0.13
   0   6  -4    0.49    0.10
   1  -6   4   36.83    0.96
  -1   6  -4   36.68    1.02
  -1   6  -4   34.83    0.78
   1   6   4   35.37    0.97
   1   6   4   33.98    0.89
   1   6   4   34.80    0.93
   2  -6   4    7.28    0.37
   2   6   4    7.53    0.35
   2   6   4    8.16    0.37
  -2   6  -4    6.82    0.39
   2   6   4    6.82    0.35
  -2   6  -4    7.41    0.26
   3  -6   4    9.87    0.44
  -3  -6  -4    8.66    0.40
  -3   6  -4    8.47    0.45
  -3   6  -4    9.54    0.32
   3   6   4    9.23    0.39
   3   6   4    8.58    0.43
  -4  -6  -4   23.37    0.73
   4  -6   4   23.56    0.76
  -4   6  -4   23.30    0.82
   4   6   4   23.14    0.67
   4   6   4   24.26    0.79
  -4   6  -4   23.49    0.63
  -5  -6  -4    2.83    0.29
   5  -6   4    2.71    0.29
  -5   6  -4    2.63    0.31
   5   6   4    3.18    0.32
  -5   6  -4    2.73    0.22
  -6  -6  -4    1.01    0.24
   6  -6   4    0.80    0.22
   6   6   4    1.01    0.26
  -6   6  -4    0.73    0.25
  -6   6  -4    1.14    0.19
   7  -6   4    3.92    0.38
  -7  -6  -4    3.87    0.37
   7   6   4    4.47    0.41
  -7   6  -4    3.89    0.30
  -7   6  -4    3.96    0.38
   8  -6   4   21.75    0.84
  -8  -6  -4   20.44    0.82
  -8   6  -4   21.46    0.83
  -8   6  -4   21.04    0.74
   8   6   4   21.09    0.86
   9  -6   4    0.69    0.27
  -9  -6  -4    0.23    0.25
   9   6   4    0.18    0.25
  -9   6  -4    0.28    0.24
 -10  -6  -4    0.54    0.27
  10  -6   4    0.87    0.30
  10   6   4    0.75    0.31
  11  -6   4   -0.06    0.26
 -11  -6  -4    0.10    0.26
  11   6   4    0.32    0.29
 -12  -6  -4    2.00    0.41
  12  -6   4    1.07    0.36
  12   6   4    1.55    0.42
 -12  -7   4    0.24    0.29
  12   7  -4   -0.36    0.29
 -11  -7   4    3.33    0.45
  11   7  -4    2.74    0.48
  10  -7  -4    0.48    0.25
 -10  -7   4    0.54    0.28
  10   7  -4    0.39    0.31
  -9  -7   4    0.49    0.26
   9   7  -4    0.89    0.32
  -9   7   4    0.45    0.28
  -9   7   4    0.28    0.21
   8  -7  -4    0.47    0.23
  -8   7   4    0.60    0.21
   8   7  -4    0.32    0.24
  -8   7   4    0.28    0.25
   7  -7  -4    0.28    0.21
  -7  -7   4    0.14    0.19
   7   7  -4    0.28    0.24
  -7   7   4    0.48    0.25
  -7   7   4    0.37    0.19
  -6  -7   4    1.62    0.26
   6  -7  -4    1.25    0.24
  -6   7   4    1.75    0.24
   6   7  -4    1.69    0.31
  -6   7   4    1.64    0.32
   5  -7  -4    4.08    0.32
  -5  -7   4    3.86    0.31
  -5   7   4    3.77    0.30
  -5   7   4    3.82    0.38
   5   7  -4    4.38    0.31
   5   7  -4    3.92    0.37
   4  -7  -4    1.60    0.22
  -4  -7   4    2.01    0.24
   4   7  -4    1.96    0.25
   4   7  -4    1.21    0.25
  -4   7   4    1.72    0.21
  -4   7   4    1.50    0.29
   3  -7  -4   11.75    0.48
  -3  -7   4   12.51    0.47
  -3   7   4   12.05    0.46
   3   7  -4   11.52    0.54
  -3   7   4   11.97    0.59
   3   7  -4   11.47    0.51
  -2  -7   4    1.02    0.16
   2  -7  -4    1.11    0.19
  -2   7   4    0.99    0.23
   2   7  -4    0.96    0.21
  -2   7   4    0.86    0.16
   2   7  -4    0.89    0.20
  -1  -7   4    1.24    0.15
   1  -7  -4    0.94    0.18
  -1  -7   4    0.88    0.20
  -1   7   4    0.86    0.16
   1   7  -4    0.86    0.21
  -1   7   4    1.27    0.25
   0  -7  -4    1.82    0.22
   0  -7   4    1.18    0.21
   0   7  -4    1.36    0.24
   0   7   4    1.78    0.19
   0   7  -4    1.79    0.15
   0   7   4    2.21    0.26
   1  -7   4    0.68    0.18
   1   7   4    0.97    0.17
  -1   7  -4    0.96    0.12
  -1   7  -4    0.83    0.22
   1   7   4    0.87    0.21
   1   7   4    0.88    0.19
   2  -7   4   14.48    0.56
   2   7   4   14.34    0.52
   2   7   4   14.08    0.55
  -2   7  -4   14.48    0.63
  -2   7  -4   14.29    0.41
   2   7   4   14.69    0.57
   3  -7   4    4.00    0.33
  -3  -7  -4    3.28    0.28
   3   7   4    4.02    0.33
   3   7   4    3.46    0.29
  -3   7  -4    3.42    0.36
   4  -7   4    5.34    0.38
  -4  -7  -4    4.52    0.34
   4   7   4    4.59    0.31
   4   7   4    5.12    0.39
  -4   7  -4    4.46    0.39
   5  -7   4    1.48    0.27
  -5  -7  -4    0.96    0.23
   5   7   4    0.89    0.24
  -5   7  -4    0.85    0.26
   6  -7   4    4.25    0.38
  -6  -7  -4    5.05    0.38
  -6   7  -4    5.76    0.44
   6   7   4    4.20    0.40
  -7  -7  -4    0.21    0.21
   7  -7   4    0.14    0.21
   7   7   4    0.18    0.22
  -7   7  -4   -0.21    0.20
   8  -7   4    0.30    0.25
  -8  -7  -4   -0.05    0.21
  -8   7  -4   -0.08    0.22
   8   7   4   -0.30    0.21
   9  -7   4    5.36    0.48
  -9  -7  -4    4.60    0.46
   9   7   4    4.72    0.50
  -9   7  -4    5.61    0.49
  10  -7   4    0.23    0.28
 -10  -7  -4    0.67    0.28
  10   7   4    0.06    0.26
  11  -7   4    1.40    0.37
 -11  -7  -4    0.94    0.33
  11   7   4    0.97    0.35
 -12  -7  -4    0.63    0.31
  12   7   4    0.43    0.35
 -11  -8   4    0.60    0.33
  11   8  -4    0.77    0.37
 -10  -8   4    0.23    0.27
  10  -8  -4    0.51    0.29
  10   8  -4    0.74    0.34
  -9  -8   4    1.76    0.35
   9   8  -4    1.24    0.35
  -9   8   4    1.57    0.37
  -8  -8   4    0.54    0.25
   8   8  -4    0.58    0.28
  -8   8   4    0.36    0.27
  -7  -8   4    1.24    0.27
   7  -8  -4    1.00    0.25
  -7   8   4    0.91    0.30
   7   8  -4    0.66    0.28
  -6  -8   4    8.57    0.48
   6  -8  -4    9.13    0.48
  -6   8   4    9.12    0.47
   6   8  -4    9.16    0.58
  -6   8   4    9.32    0.60
   5  -8  -4    0.72    0.22
  -5  -8   4    0.83    0.22
  -5   8   4    0.94    0.20
   5   8  -4    0.46    0.23
  -5   8   4    0.25    0.26
   4  -8  -4    0.07    0.16
  -4  -8   4    0.31    0.18
   4   8  -4   -0.13    0.17
  -4   8   4    0.30    0.16
  -4   8   4   -0.14    0.22
   4   8  -4   -0.01    0.19
  -3  -8   4    0.35    0.16
   3  -8  -4    0.34    0.18
  -3   8   4    0.14    0.21
   3   8  -4    0.44    0.21
   3   8  -4    0.28    0.19
  -3   8   4    0.32    0.16
   2  -8  -4    2.28    0.25
  -2  -8   4    1.94    0.21
  -2  -8   4    1.61    0.28
   2   8  -4    2.14    0.28
  -2   8   4    1.76    0.21
  -2   8   4    1.14    0.27
  -1  -8   4    5.34    0.40
   1  -8  -4    5.25    0.35
  -1  -8   4    5.45    0.28
  -1   8   4    4.48    0.39
   1   8  -4    4.47    0.39
  -1   8   4    4.66    0.31
   0  -8   4   12.39    0.56
   0  -8  -4   12.91    0.54
   0   8   4   13.07    0.49
   0   8  -4   13.26    0.62
   0   8   4   13.74    0.62
   1  -8   4    1.45    0.25
  -1  -8  -4    0.89    0.21
  -1   8  -4    0.87    0.24
   1   8   4    1.21    0.26
   1   8   4    0.96    0.19
   2  -8   4    1.46    0.26
   2   8   4    0.91    0.23
  -2   8  -4    1.36    0.28
   2   8   4    1.22    0.25
   2   8   4    1.70    0.23
   3  -8   4    5.96    0.42
  -3  -8  -4    6.07    0.38
   3   8   4    6.54    0.42
   3   8   4    6.72    0.41
  -3   8  -4    6.39    0.47
   4  -8   4    4.28    0.37
  -4  -8  -4    3.65    0.32
   4   8   4    3.75    0.32
  -4   8  -4    4.46    0.42
   4   8   4    3.83    0.37
  -5  -8  -4   10.54    0.53
   5  -8   4    9.56    0.53
   5   8   4   10.07    0.57
  -5   8  -4   10.50    0.61
   6  -8   4    0.21    0.22
  -6  -8  -4    0.11    0.20
  -6   8  -4   -0.13    0.22
   6   8   4   -0.07    0.20
  -7  -8  -4   -0.08    0.20
   7  -8   4    0.40    0.25
   7   8   4    0.58    0.28
  -7   8  -4    0.38    0.26
   8  -8   4    0.56    0.27
  -8  -8  -4    0.53    0.26
  -8   8  -4    0.79    0.31
   8   8   4    1.42    0.36
  -9  -8  -4    2.09    0.37
   9  -8   4    2.85    0.42
   9   8   4    1.71    0.40
  -9   8  -4    2.25    0.40
 -10  -8  -4    2.40    0.42
  10  -8   4    2.88    0.43
 -10   8  -4    2.38    0.42
  10   8   4    2.08    0.43
 -11  -8  -4    2.02    0.42
  11   8   4    2.58    0.48
  10  -9  -4   -0.02    0.27
 -10  -9   4    0.35    0.28
  10   9  -4    0.02    0.29
  -9  -9   4    1.01    0.31
   9   9  -4    0.67    0.34
  -9   9   4    1.32    0.36
  -8  -9   4    0.16    0.23
  -8   9   4    0.01    0.27
   8   9  -4   -0.13    0.28
  -7  -9   4    3.72    0.38
  -7   9   4    3.69    0.48
   7   9  -4    3.58    0.46
  -6  -9   4    1.65    0.28
  -6   9   4    1.33    0.35
   6   9  -4    1.72    0.36
   5  -9  -4    0.49    0.23
  -5  -9   4    0.75    0.23
  -5   9   4    0.83    0.29
   5   9  -4    0.94    0.29
  -4  -9   4    0.46    0.19
   4  -9  -4    0.24    0.20
   4   9  -4    0.31    0.23
  -4   9   4    0.53    0.27
   4   9  -4    0.34    0.23
   3  -9  -4    2.59    0.30
  -3   9   4    1.86    0.35
   3   9  -4    3.31    0.37
   3   9  -4    1.89    0.30
  -2  -9   4    4.20    0.40
   2  -9  -4    4.55    0.36
   2   9  -4    5.16    0.42
  -2   9   4    3.77    0.41
  -1  -9   4    5.11    0.41
   1  -9  -4    4.65    0.36
  -1   9   4    5.36    0.34
   1   9  -4    4.70    0.42
  -1   9   4    5.47    0.46
   0  -9   4    3.57    0.35
   0  -9  -4    4.20    0.35
   0   9  -4    4.57    0.41
   0   9   4    4.16    0.41
   0   9   4    3.48    0.28
   1  -9   4    2.67    0.32
  -1  -9  -4    2.56    0.31
   1   9   4    2.76    0.28
  -1   9  -4    2.73    0.36
   1   9   4    2.61    0.34
   2  -9   4    6.69    0.46
  -2  -9  -4    7.32    0.40
  -2   9  -4    6.32    0.48
   2   9   4    7.19    0.46
   2   9   4    6.68    0.46
   3  -9   4    0.34    0.22
  -3  -9  -4    0.06    0.18
   3   9   4    0.28    0.22
  -3   9  -4    0.58    0.27
   3   9   4   -0.01    0.20
   4  -9   4   -0.03    0.21
  -4  -9  -4    0.20    0.19
   4   9   4    0.15    0.23
  -4   9  -4    0.13    0.23
   4   9   4    0.40    0.22
   5  -9   4    1.05    0.28
  -5  -9  -4    1.31    0.27
  -5   9  -4    1.23    0.33
   5   9   4    1.20    0.30
   6  -9   4   -0.06    0.22
  -6  -9  -4    0.01    0.20
   6   9   4   -0.15    0.21
  -6   9  -4    0.31    0.26
  -7  -9  -4    0.70    0.26
   7  -9   4    0.56    0.27
  -7   9  -4    0.77    0.31
   7   9   4    1.01    0.33
  -8  -9  -4    0.10    0.24
   8  -9   4   -0.09    0.25
  -8   9  -4   -0.24    0.26
   8   9   4    0.20    0.25
   9  -9   4    1.82    0.39
  -9  -9  -4    1.86    0.37
  -9   9  -4    2.36    0.45
   9   9   4    1.89    0.43
 -10  -9  -4    0.06    0.26
 -10   9  -4    0.52    0.34
  10   9   4   -0.54    0.25
   9  10  -4    1.78    0.42
  -9  10   4    1.74    0.46
  -8  10   4   -0.52    0.27
   8  10  -4    0.00    0.27
   7  10  -4   -0.19    0.27
  -7  10   4    0.07    0.31
   6  10  -4    0.32    0.28
  -6  10   4    0.12    0.27
   5  10  -4    0.73    0.28
  -5  10   4    0.49    0.28
   4 -10  -4    0.29    0.20
   4  10  -4    0.10    0.24
   4  10  -4   -0.17    0.20
  -4  10   4    0.25    0.27
  -3 -10   4    0.40    0.27
   3 -10  -4    0.72    0.24
  -3  10   4    0.87    0.32
   3  10  -4    0.77    0.27
   2 -10  -4    3.80    0.37
  -2 -10   4    3.06    0.38
   2  10  -4    4.28    0.43
  -2  10   4    3.21    0.43
   1 -10  -4    1.49    0.28
  -1 -10   4    1.50    0.32
   1  10  -4    1.92    0.34
  -1  10   4    1.22    0.32
   0 -10   4    2.38    0.35
   0 -10  -4    2.05    0.30
   0  10  -4    3.03    0.39
   0  10   4    2.47    0.36
   1 -10   4    1.25    0.29
  -1 -10  -4    1.00    0.25
  -1  10  -4    1.33    0.32
   1  10   4    0.99    0.29
   2 -10   4    0.62    0.26
  -2 -10  -4    0.89    0.26
   2  10   4    0.77    0.28
  -2  10  -4    0.62    0.27
   3 -10   4    1.49    0.31
  -3 -10  -4    0.82    0.23
   3  10   4    1.40    0.30
  -3  10  -4    0.71    0.28
   3  10   4    1.43    0.31
   4 -10   4    0.08    0.22
  -4 -10  -4    0.02    0.19
  -4  10  -4    0.11    0.25
   4  10   4    0.10    0.23
   5 -10   4    1.89    0.35
  -5 -10  -4    0.77    0.24
   5  10   4    1.36    0.33
  -5  10  -4    0.78    0.32
   6 -10   4    4.18    0.45
  -6 -10  -4    4.21    0.40
   6  10   4    3.26    0.45
  -6  10  -4    4.42    0.51
  -7 -10  -4   -0.10    0.21
   7 -10   4   -0.39    0.24
  -7  10  -4   -0.22    0.27
   7  10   4    0.37    0.28
  -8 -10  -4    0.02    0.24
   8 -10   4   -0.10    0.26
  -8  10  -4    0.01    0.31
   8  10   4   -0.07    0.28
  -9 -10  -4    0.67    0.31
  -9  10  -4    0.42    0.35
   9  10   4    0.51    0.36
   8  11  -4    0.54    0.35
  -8  11   4    1.23    0.42
   7  11  -4    3.29    0.50
  -7  11   4    3.41    0.54
  -6  11   4    0.88    0.36
   6  11  -4    1.06    0.35
   5  11  -4    9.55    0.66
  -5  11   4    8.33    0.69
  -4 -11   4    3.54    0.47
  -4  11   4    4.40    0.52
  -3 -11   4    5.10    0.52
   3  11  -4    6.11    0.51
  -3  11   4    5.85    0.58
   2 -11  -4   11.87    0.60
  -2 -11   4    9.31    0.62
   2  11  -4   12.40    0.69
  -2  11   4   12.96    0.75
   1 -11  -4    0.20    0.22
  -1 -11   4    0.34    0.27
   1  11  -4    0.60    0.27
  -1  11   4    0.23    0.27
   0 -11  -4    0.35    0.23
   0 -11   4    0.45    0.27
   0  11   4    0.12    0.25
   0  11  -4    0.00    0.24
   1 -11   4    5.36    0.46
  -1 -11  -4    6.52    0.50
  -1  11  -4    5.51    0.53
   1  11   4    5.80    0.51
  -2 -11  -4    0.89    0.31
   2 -11   4    0.84    0.30
  -2  11  -4    1.06    0.33
   2  11   4    1.03    0.32
  -3 -11  -4    0.56    0.28
   3 -11   4   -0.07    0.23
  -3  11  -4    0.99    0.33
   3  11   4    0.29    0.27
   4 -11   4   -0.20    0.23
  -4  11  -4    0.21    0.29
   4  11   4   -0.36    0.21
   5 -11   4    0.82    0.32
  -5  11  -4    1.85    0.42
   5  11   4    1.30    0.34
   6 -11   4    0.13    0.28
   6  11   4    0.06    0.28
  -6  11  -4    0.05    0.29
  -7  11  -4    0.51    0.36
   7  11   4    0.93    0.34
   8  11   4    0.34    0.33
  -8  11  -4   -0.09    0.33
  -7  12   4   -0.21    0.36
   7  12  -4    0.42    0.35
  -6  12   4    1.80    0.48
   6  12  -4    2.15    0.46
  -5 -12   4    1.31    0.40
  -5  12   4    0.94    0.40
  -4 -12   4    7.85    0.64
  -4  12   4    7.50    0.69
  -3 -12   4    3.61    0.49
   3  12  -4    4.33    0.49
  -3  12   4    4.25    0.54
  -2 -12   4    0.80    0.32
   2  12  -4    0.74    0.32
  -2  12   4    0.63    0.33
  -1 -12   4    1.52    0.36
   1 -12  -4    1.83    0.33
   1  12  -4    1.56    0.37
  -1  12   4    1.54    0.39
   0 -12   4    2.07    0.39
   0 -12  -4    2.10    0.36
   0  12   4    1.77    0.40
   0  12  -4    2.64    0.45
   1 -12   4    0.92    0.31
  -1 -12  -4    0.32    0.27
   1  12   4    0.47    0.31
  -1  12  -4    0.42    0.31
  -2 -12  -4    1.56    0.35
   2 -12   4    1.99    0.37
   2  12   4    1.86    0.39
  -2  12  -4    3.04    0.49
   3 -12   4    0.04    0.25
  -3 -12  -4    0.17    0.29
  -3  12  -4    0.50    0.33
  -4 -12  -4   -0.14    0.28
   4 -12   4   -0.10    0.26
  -4  12  -4    0.31    0.30
   5 -12   4    1.81    0.39
   5  12   4    2.40    0.44
  -5  12  -4    2.02    0.46
  -6  12  -4    0.65    0.38
   6  12   4    1.56    0.41
   7  12   4   -0.05    0.30
  -7  12  -4    0.14    0.33
  -5 -13   4   -0.43    0.31
  -5  13   4    0.45    0.39
  -4 -13   4    0.11    0.31
  -4  13   4   -0.09    0.34
  -3 -13   4   -0.14    0.29
  -3  13   4   -0.12    0.32
  -2 -13   4    0.17    0.31
   2  13  -4    0.29    0.31
  -2  13   4    0.39    0.35
  -1 -13   4    0.26    0.30
  -1  13   4    0.60    0.36
   1  13  -4   -0.12    0.26
   0 -13   4    0.14    0.29
   0  13   4   -0.27    0.28
   0  13  -4    0.64    0.34
  -1 -13  -4    0.50    0.29
   1 -13   4    0.11    0.29
   1  13   4   -0.11    0.29
  -1  13  -4   -0.07    0.27
   2 -13   4   -0.12    0.27
  -2 -13  -4    0.26    0.31
  -2  13  -4    0.19    0.33
   2  13   4    0.23    0.32
   3 -13   4    0.58    0.31
  -3 -13  -4    0.80    0.32
  -3  13  -4    0.61    0.37
  -4 -13  -4    1.71    0.42
  -4  13  -4    0.95    0.41
 -14   0   5    0.29    0.29
  14   0  -5    0.61    0.34
 -13   0   5    1.53    0.36
  13   0  -5    1.30    0.36
  12   0  -5   -0.04    0.24
 -12   0   5    0.37    0.25
  11   0  -5    6.06    0.49
 -11   0   5    6.30    0.52
 -10   0   5    0.89    0.26
  10   0  -5    1.20    0.28
   9   0  -5   21.68    0.80
  -9   0   5   22.85    0.82
  -8   0   5    0.08    0.16
   8   0  -5    0.31    0.18
  -7   0   5    0.76    0.19
   7   0  -5    0.63    0.13
   7   0  -5    0.77    0.17
  -6   0   5    0.29    0.13
   6   0  -5    0.21    0.10
   6   0  -5    0.31    0.15
   5   0  -5    8.82    0.37
   5   0  -5    9.28    0.32
  -5   0   5    9.23    0.40
   4   0  -5    0.06    0.10
  -4   0   5    0.14    0.10
   4   0  -5    0.12    0.08
   3   0  -5   17.04    0.44
   3   0  -5   16.35    0.44
   2   0  -5    0.18    0.07
  -2   0   5    0.20    0.07
   1   0  -5    9.36    0.26
   1   0  -5    9.06    0.22
  -1   0   5    9.35    0.25
   0   0   5    0.02    0.03
   0   0  -5    0.02    0.04
   0   0   5    0.05    0.03
   1   0   5   71.44    1.42
  -1   0  -5   68.83    1.43
   1   0   5   70.31    1.40
  -2   0  -5    0.16    0.08
   2   0   5   -0.02    0.07
  -2   0  -5   -0.01    0.06
  -3   0  -5   18.04    0.48
  -3   0  -5   18.20    0.41
   3   0   5   16.55    0.49
  -4   0  -5   -0.01    0.06
   4   0   5    0.21    0.12
  -4   0  -5    0.22    0.12
  -5   0  -5    0.30    0.07
  -5   0  -5    0.30    0.13
   5   0   5    0.57    0.16
  -6   0  -5    0.13    0.13
   6   0   5   -0.04    0.12
  -6   0  -5    0.11    0.07
  -7   0  -5   15.49    0.60
   7   0   5   16.92    0.63
   8   0   5   -0.01    0.17
  -8   0  -5   -0.13    0.15
   9   0   5    3.05    0.36
  -9   0  -5    2.97    0.33
  10   0   5   -0.02    0.22
 -10   0  -5    0.23    0.21
 -11   0  -5   -0.02    0.19
  11   0   5   -0.02    0.22
  12   0   5    0.56    0.30
 -12   0  -5    0.42    0.28
 -13   0  -5   -0.03    0.22
  13   0   5   -0.06    0.28
  14   0   5   -0.22    0.31
 -14   0  -5   -0.15    0.27
  14  -1  -5    1.45    0.39
 -14  -1   5    1.16    0.37
  14   1  -5    2.33    0.45
 -14   1   5    1.65    0.41
 -13  -1   5    1.90    0.41
  13  -1  -5    1.62    0.37
 -13   1   5    2.08    0.39
  13   1  -5    2.12    0.41
 -12  -1   5    6.13    0.54
  12  -1  -5    5.35    0.49
 -12   1   5    5.05    0.51
  12   1  -5    6.17    0.53
  11  -1  -5    2.90    0.37
 -11  -1   5    3.49    0.41
 -11   1   5    2.64    0.39
  11   1  -5    2.95    0.39
  10  -1  -5    4.13    0.39
 -10  -1   5    4.54    0.42
 -10   1   5    4.38    0.43
  10   1  -5    4.19    0.41
   9  -1  -5    0.43    0.21
  -9  -1   5    0.34    0.20
  -9   1   5    0.12    0.20
   9   1  -5    0.29    0.21
  -8  -1   5    0.31    0.18
   8  -1  -5    0.29    0.18
   8  -1  -5    0.27    0.14
  -8   1   5    0.11    0.18
   8   1  -5    0.13    0.17
  -7  -1   5    1.45    0.22
   7  -1  -5    1.27    0.16
   7  -1  -5    1.34    0.20
   7   1  -5    1.28    0.13
  -7   1   5    1.19    0.22
   7   1  -5    1.17    0.21
   6  -1  -5   19.19    0.61
  -6  -1   5   19.50    0.64
   6  -1  -5   19.69    0.56
  -6   1   5   19.51    0.64
   6   1  -5   18.69    0.50
   6   1  -5   18.95    0.62
   5  -1  -5   84.44    1.83
   5  -1  -5   85.80    1.82
  -5  -1   5   87.42    1.86
  -5   1   5   81.86    1.85
   5   1  -5   84.22    1.76
   5   1  -5   84.42    1.85
   4  -1  -5   54.75    1.22
  -4  -1   5   54.57    1.23
   4  -1  -5   55.26    1.20
  -4   1   5   55.04    1.24
   4   1  -5   52.68    1.23
   4   1  -5   53.87    1.16
   3  -1  -5   13.81    0.38
   3  -1  -5   14.05    0.40
  -3  -1   5   14.10    0.41
  -3   1   5   14.03    0.42
   3   1  -5   14.14    0.37
   3   1  -5   13.29    0.41
   2  -1  -5  608.22   12.33
   2  -1  -5  617.32   12.00
  -2  -1   5  610.00   12.00
  -2   1   5  603.02   11.84
   2   1  -5  590.54   11.98
   2   1  -5  623.31   12.34
  -1  -1   5   76.15    1.50
   1  -1  -5   77.31    1.60
   1  -1  -5   75.37    1.57
   1   1  -5   75.53    1.57
   1   1  -5   75.58    1.54
  -1   1   5   76.00    1.53
   0  -1   5    4.14    0.11
   0  -1  -5    3.96    0.15
   0  -1   5    3.98    0.15
   0   1   5    4.19    0.16
   0   1   5    4.11    0.12
   0   1  -5    3.96    0.17
   1  -1   5  586.39   11.69
  -1  -1  -5  592.90   11.87
   1   1   5  583.07   11.64
  -1   1  -5  607.79   11.57
   1   1   5  598.84   11.69
  -1   1  -5  584.76   11.90
   2  -1   5  252.76    5.41
  -2  -1  -5  265.92    5.15
  -2  -1  -5  263.35    5.38
  -2   1  -5  278.49    5.12
  -2   1  -5  268.85    5.47
   2   1   5  272.07    5.31
  -3  -1  -5    2.29    0.17
   3  -1   5    2.38    0.18
  -3   1  -5    2.31    0.15
   3   1   5    2.13    0.17
  -3   1  -5    2.49    0.17
   4  -1   5    8.81    0.36
  -4  -1  -5    8.48    0.35
  -4   1  -5    7.63    0.29
  -4   1  -5    8.70    0.34
   4   1   5    7.99    0.36
   5  -1   5    0.17    0.14
  -5  -1  -5    0.03    0.12
   5   1   5    0.10    0.13
  -5   1  -5   -0.05    0.08
  -5   1  -5   -0.07    0.11
  -6  -1  -5    0.14    0.13
   6  -1   5   -0.09    0.12
  -6   1  -5    0.10    0.12
   6   1   5    0.16    0.15
  -6   1  -5    0.18    0.09
   7  -1   5    0.64    0.20
  -7  -1  -5    0.35    0.17
  -7   1  -5    0.61    0.13
  -7   1  -5    0.25    0.16
   7   1   5    0.73    0.19
   8  -1   5    0.97    0.24
  -8  -1  -5    0.84    0.23
   8   1   5    0.47    0.21
  -8   1  -5    0.93    0.23
  -9  -1  -5    3.65    0.36
   9  -1   5    3.58    0.38
  -9   1  -5    3.80    0.36
   9   1   5    2.92    0.36
 -10  -1  -5   23.34    0.89
  10  -1   5   24.31    0.92
 -10   1  -5   22.82    0.87
  10   1   5   21.67    0.89
  11  -1   5    0.20    0.25
 -11  -1  -5    0.34    0.25
 -11   1  -5    0.16    0.21
  11   1   5    0.16    0.24
  12  -1   5   -0.20    0.25
 -12  -1  -5    0.25    0.26
  12   1   5   -0.53    0.23
 -12   1  -5    0.46    0.27
  13  -1   5    0.03    0.29
 -13  -1  -5    0.76    0.32
  13   1   5    0.90    0.36
 -13   1  -5    0.55    0.31
 -14  -2   5    0.99    0.38
 -14   2   5    0.81    0.34
  14   2  -5    1.08    0.38
  13  -2  -5    0.98    0.31
 -13  -2   5    0.01    0.25
 -13   2   5    0.20    0.29
  13   2  -5   -0.13    0.26
 -12  -2   5    2.46    0.41
  12  -2  -5    2.33    0.37
  12   2  -5    2.75    0.42
 -12   2   5    2.58    0.42
 -11  -2   5    0.74    0.26
  11  -2  -5    0.69    0.28
 -11   2   5    0.56    0.24
  11   2  -5    0.58    0.27
 -10  -2   5    0.44    0.25
  10  -2  -5    0.37    0.22
  10   2  -5    0.16    0.22
 -10   2   5    0.39    0.22
  -9  -2   5    2.64    0.33
   9  -2  -5    2.77    0.31
  -9   2   5    2.47    0.32
   9   2  -5    2.84    0.35
   8  -2  -5    1.28    0.23
   8  -2  -5    0.74    0.18
  -8  -2   5    0.53    0.21
  -8   2   5    0.85    0.22
   8   2  -5    0.78    0.23
   7  -2  -5   40.40    1.03
   7  -2  -5   40.50    1.06
  -7  -2   5   40.60    1.12
  -7   2   5   40.87    1.11
   7   2  -5   39.95    1.11
   6  -2  -5   30.09    0.83
   6  -2  -5   30.48    0.83
  -6  -2   5   30.79    0.88
   6   2  -5   30.57    0.88
   6   2  -5   31.88    0.73
  -6   2   5   31.78    0.88
   5  -2  -5    7.18    0.33
  -5  -2   5    7.48    0.36
   5  -2  -5    7.44    0.32
   5   2  -5    6.98    0.35
   5   2  -5    7.99    0.28
  -5   2   5    7.28    0.35
  -4  -2   5   32.38    0.82
   4  -2  -5   32.87    0.82
   4  -2  -5   33.00    0.78
   4   2  -5   32.04    0.84
  -4   2   5   31.57    0.82
   4   2  -5   32.56    0.75
   3  -2  -5  335.00    6.91
  -3  -2   5  347.58    6.74
   3   2  -5  353.29    6.90
   3   2  -5  340.59    6.71
  -3   2   5  339.10    6.82
  -3   2   5  343.88    6.63
   2  -2  -5   39.13    0.83
  -2  -2   5   39.24    0.86
   2   2  -5   39.45    0.88
  -2   2   5   38.87    0.92
  -2   2   5   38.80    0.88
   2   2  -5   39.46    0.90
  -1  -2   5  131.98    2.50
   1  -2  -5  124.00    2.52
  -1   2   5  129.03    2.64
  -1   2   5  131.47    2.55
   1   2  -5  128.22    2.62
   1   2  -5  127.59    2.58
   0  -2   5  161.32    3.22
   0   2   5  161.99    3.17
   0   2   5  166.74    3.28
   0   2   5  160.92    3.18
   0   2  -5  162.62    3.28
   1  -2   5  177.82    3.56
   1   2   5  180.05    3.60
  -1   2  -5  180.92    3.54
   1   2   5  181.86    3.54
   1   2   5  178.55    3.52
  -1   2  -5  181.30    3.63
   2  -2   5    1.43    0.14
  -2  -2  -5    1.49    0.10
  -2   2  -5    1.17    0.13
  -2   2  -5    1.47    0.10
   2   2   5    1.48    0.14
   2   2   5    1.38    0.13
  -3  -2  -5   84.74    1.79
  -3  -2  -5   86.02    1.71
   3  -2   5   83.13    1.80
   3   2   5   84.57    1.81
  -3   2  -5   85.34    1.81
  -3   2  -5   83.98    1.72
   4  -2   5  104.72    2.22
  -4  -2  -5  106.36    2.21
  -4   2  -5  103.52    2.14
   4   2   5  100.85    2.22
  -4   2  -5  104.22    2.20
  -5  -2  -5    4.44    0.29
   5  -2   5    3.95    0.29
  -5   2  -5    3.90    0.24
   5   2   5    4.16    0.29
  -5   2  -5    4.42    0.26
  -6  -2  -5    2.33    0.25
   6  -2   5    2.52    0.25
  -6   2  -5    2.84    0.22
  -6   2  -5    2.68    0.23
   6   2   5    2.75    0.27
  -7  -2  -5    1.86    0.26
   7  -2   5    2.59    0.29
  -7   2  -5    2.05    0.20
   7   2   5    2.01    0.27
  -7   2  -5    2.42    0.26
  -8  -2  -5    4.43    0.38
   8  -2   5    4.10    0.37
  -8   2  -5    4.02    0.33
  -8   2  -5    4.46    0.29
   8   2   5    4.44    0.39
   9  -2   5    0.62    0.25
  -9  -2  -5    0.67    0.23
  -9   2  -5    0.66    0.22
   9   2   5    0.36    0.23
 -10  -2  -5    0.21    0.20
  10  -2   5    0.72    0.28
 -10   2  -5    0.72    0.24
  10   2   5    0.93    0.30
  11  -2   5    0.41    0.27
 -11  -2  -5    0.23    0.23
 -11   2  -5    0.22    0.22
  11   2   5   -0.02    0.23
  12  -2   5    2.39    0.40
 -12  -2  -5    2.14    0.38
 -12   2  -5    2.25    0.39
  12   2   5    2.53    0.42
 -13  -2  -5    1.02    0.34
  13  -2   5    0.93    0.33
  13   2   5    1.19    0.38
 -13   2  -5    0.93    0.33
 -13  -3   5    0.40    0.28
 -13   3   5   -0.07    0.25
  13   3  -5    0.31    0.30
  12  -3  -5    9.31    0.59
 -12  -3   5    9.46    0.63
  12   3  -5   10.05    0.65
 -12   3   5    8.73    0.62
  11  -3  -5    0.48    0.25
 -11  -3   5    0.12    0.23
  11   3  -5    0.28    0.26
 -11   3   5    0.24    0.25
  10  -3  -5    3.56    0.37
 -10  -3   5    4.11    0.43
  10   3  -5    3.02    0.39
 -10   3   5    3.19    0.38
   9  -3  -5    8.93    0.46
  -9  -3   5    9.45    0.55
   9  -3  -5    9.80    0.50
   9   3  -5    8.35    0.53
  -9   3   5    9.06    0.53
  -8  -3   5   14.59    0.63
   8  -3  -5   15.47    0.58
   8  -3  -5   14.34    0.58
   8   3  -5   14.02    0.63
  -8   3   5   14.62    0.62
   7  -3  -5    9.55    0.43
  -7  -3   5    8.86    0.46
   7  -3  -5    7.79    0.41
  -7   3   5    9.95    0.48
   7   3  -5    9.85    0.50
  -6  -3   5   20.82    0.69
   6  -3  -5   21.59    0.67
   6  -3  -5   20.74    0.64
   6   3  -5   20.67    0.71
   6   3  -5   23.28    0.56
  -6   3   5   21.37    0.69
   5  -3  -5    8.82    0.35
  -5  -3   5    7.96    0.38
  -5   3   5    8.93    0.40
  -5   3   5    8.65    0.38
   5   3  -5    8.85    0.30
   5   3  -5    8.68    0.40
  -4  -3   5  115.03    2.38
   4  -3  -5  113.29    2.35
  -4   3   5  113.22    2.39
   4   3  -5  112.01    2.44
  -4   3   5  113.92    2.47
   4   3  -5  118.90    2.37
   3  -3  -5    0.38    0.10
  -3  -3   5    0.48    0.12
   3   3  -5    0.49    0.15
   3   3  -5    0.47    0.12
  -3   3   5    0.66    0.15
  -3   3   5    0.42    0.13
   2  -3  -5   53.14    1.13
  -2  -3   5   53.81    1.13
   2   3  -5   52.70    1.19
  -2   3   5   52.84    1.17
  -2   3   5   53.94    1.25
  -1  -3   5    0.12    0.06
   1  -3  -5    0.22    0.07
  -1   3   5    0.14    0.10
  -1   3   5    0.17    0.09
   1   3  -5    0.01    0.09
   1   3  -5    0.06    0.08
   0  -3   5    3.09    0.11
   0  -3   5    2.50    0.19
   0   3  -5    2.92    0.21
   0   3   5    3.27    0.17
   0   3   5    2.99    0.17
   0   3   5    3.30    0.19
   1  -3   5   60.01    1.34
  -1   3  -5   60.59    1.38
   1   3   5   61.69    1.31
  -1   3  -5   62.95    1.22
   1   3   5   62.79    1.32
   1   3   5   61.09    1.34
   2  -3   5   30.64    0.79
   2   3   5   31.81    0.78
   2   3   5   32.22    0.75
  -2   3  -5   31.76    0.81
  -2   3  -5   32.12    0.69
   2   3   5   32.78    0.79
  -3  -3  -5   24.78    0.69
   3  -3   5   25.14    0.69
   3   3   5   24.89    0.69
  -3   3  -5   24.38    0.60
  -3   3  -5   24.71    0.70
   3   3   5   24.78    0.59
  -4  -3  -5   44.75    1.09
  -4  -3  -5   43.49    0.93
   4  -3   5   43.56    1.09
  -4   3  -5   45.02    1.01
  -4   3  -5   42.17    1.07
   4   3   5   44.44    1.10
  -5  -3  -5    2.52    0.24
   5  -3   5    2.33    0.24
  -5   3  -5    2.44    0.20
  -5   3  -5    2.33    0.22
   5   3   5    1.85    0.23
   6  -3   5    4.58    0.32
  -6  -3  -5    3.85    0.31
  -6   3  -5    4.41    0.30
   6   3   5    4.21    0.32
  -6   3  -5    4.71    0.29
  -7  -3  -5    4.40    0.36
   7  -3   5    3.93    0.34
   7   3   5    3.81    0.34
  -7   3  -5    5.06    0.32
  -7   3  -5    4.19    0.31
   8  -3   5    0.81    0.23
  -8  -3  -5    0.64    0.23
  -8   3  -5    0.66    0.19
   8   3   5    0.47    0.22
  -8   3  -5    0.53    0.20
   9  -3   5    3.72    0.38
  -9  -3  -5    1.97    0.33
  -9   3  -5    2.88    0.32
   9   3   5    3.10    0.39
  10  -3   5   11.87    0.64
 -10  -3  -5   12.66    0.65
  10   3   5   11.34    0.65
 -10   3  -5   12.63    0.61
 -11  -3  -5    0.73    0.28
  11  -3   5    0.35    0.27
 -11   3  -5    1.10    0.29
  11   3   5    0.47    0.30
  12  -3   5    0.28    0.29
 -12  -3  -5    0.07    0.24
 -12   3  -5    0.33    0.24
  12   3   5    0.42    0.32
  13  -3   5    0.09    0.28
 -13  -3  -5    0.09    0.27
  13   3   5    0.99    0.37
 -13   3  -5    0.09    0.25
 -13  -4   5    0.51    0.32
 -13   4   5    0.07    0.29
  13   4  -5    0.14    0.32
 -12  -4   5    0.28    0.29
 -12   4   5   -0.02    0.24
  12   4  -5    0.02    0.28
  11  -4  -5    1.08    0.29
 -11  -4   5    1.18    0.33
 -11   4   5    0.86    0.27
  11   4  -5    1.22    0.35
  10  -4  -5    4.20    0.39
 -10  -4   5    3.55    0.41
 -10   4   5    4.03    0.41
  10   4  -5    3.26    0.42
  -9  -4   5    0.60    0.25
   9  -4  -5    0.88    0.25
   9  -4  -5    1.13    0.25
   9   4  -5    0.76    0.28
  -9   4   5    0.96    0.25
  -8  -4   5    0.39    0.21
   8  -4  -5    0.04    0.17
   8  -4  -5    0.13    0.18
   8   4  -5    0.28    0.21
  -8   4   5    0.58    0.21
   7  -4  -5   21.95    0.72
   7  -4  -5   23.92    0.78
  -7  -4   5   24.47    0.81
  -7   4   5   23.63    0.77
   7   4  -5   23.35    0.82
   6  -4  -5    0.05    0.14
  -6  -4   5    0.04    0.14
  -6   4   5    0.14    0.16
   6   4  -5    0.20    0.16
  -6   4   5   -0.03    0.13
   6   4  -5    0.11    0.09
  -5  -4   5    0.06    0.13
   5  -4  -5   -0.04    0.11
  -5   4   5   -0.06    0.13
   5   4  -5    0.03    0.09
   5   4  -5    0.16    0.13
  -5   4   5    0.22    0.13
   4  -4  -5    0.18    0.11
  -4  -4   5    0.18    0.12
   4   4  -5    0.22    0.11
   4   4  -5    0.25    0.13
  -4   4   5    0.15    0.11
  -4   4   5    0.00    0.14
   3  -4  -5    1.06    0.13
  -3  -4   5    1.18    0.16
   3   4  -5    0.87    0.15
   3   4  -5    0.98    0.18
  -3   4   5    0.89    0.14
  -3   4   5    0.58    0.17
   2  -4  -5   63.69    1.36
  -2  -4   5   63.41    1.34
   2   4  -5   64.83    1.44
  -2   4   5   63.38    1.49
   2   4  -5   62.82    1.45
  -2   4   5   62.48    1.38
   1  -4  -5   67.05    1.42
  -1  -4   5   70.31    1.37
   1   4  -5   63.40    1.49
  -1   4   5   67.34    1.53
  -1   4   5   64.62    1.42
   1   4  -5   66.32    1.49
   0  -4   5    2.10    0.19
   0   4   5    1.88    0.16
   0   4   5    1.98    0.16
   0   4  -5    1.69    0.19
   0   4  -5    1.79    0.12
   0   4   5    1.72    0.19
   1  -4   5    6.36    0.31
  -1   4  -5    6.17    0.18
   1   4   5    5.87    0.28
  -1   4  -5    6.63    0.34
   1   4   5    5.98    0.28
   1   4   5    6.24    0.30
   2  -4   5   90.08    1.97
   2   4   5   91.98    1.93
   2   4   5   90.50    1.94
  -2   4  -5   89.74    2.02
   2   4   5   90.76    1.95
  -2   4  -5   93.55    1.81
   3  -4   5   80.40    1.82
  -3  -4  -5   82.20    1.80
   3   4   5   82.34    1.75
  -3   4  -5   80.21    1.86
  -3   4  -5   84.03    1.69
   3   4   5   85.56    1.83
   4  -4   5    1.13    0.18
  -4  -4  -5    1.00    0.18
   4   4   5    0.86    0.18
  -4   4  -5    0.91    0.18
   4   4   5    1.29    0.12
  -4   4  -5    1.37    0.14
  -5  -4  -5   96.82    1.88
   5  -4   5   90.48    2.07
  -5  -4  -5   90.45    2.06
  -5   4  -5   92.25    1.96
  -5   4  -5   89.56    2.09
   5   4   5   92.11    2.10
  -6  -4  -5    9.66    0.48
   6  -4   5   10.53    0.49
  -6   4  -5   11.95    0.51
   6   4   5   11.13    0.53
  -6   4  -5   10.89    0.44
  -7  -4  -5    5.50    0.39
   7  -4   5    5.99    0.41
  -7   4  -5    4.31    0.32
   7   4   5    4.80    0.39
  -7   4  -5    5.24    0.36
  -8  -4  -5    3.38    0.36
   8  -4   5    3.41    0.35
   8   4   5    3.25    0.37
  -8   4  -5    4.00    0.33
  -8   4  -5    2.83    0.30
  -9  -4  -5    8.51    0.55
   9  -4   5    7.38    0.49
   9   4   5    8.22    0.55
  -9   4  -5    8.46    0.48
  -9   4  -5    9.28    0.47
  10  -4   5    2.74    0.38
 -10  -4  -5    3.03    0.39
 -10   4  -5    3.89    0.38
  10   4   5    3.35    0.43
 -11  -4  -5    4.89    0.48
  11  -4   5    4.47    0.46
  11   4   5    4.76    0.52
 -11   4  -5    4.84    0.45
  12  -4   5    1.98    0.40
 -12  -4  -5    2.49    0.42
  12   4   5    2.81    0.46
 -12   4  -5    3.37    0.43
  13  -4   5    1.33    0.39
 -13  -4  -5    1.39    0.39
 -13   4  -5    1.30    0.36
  13   4   5    1.15    0.40
 -13  -5   5    0.38    0.32
 -13   5   5    0.68    0.32
  13   5  -5    0.97    0.39
 -12  -5   5    1.01    0.33
 -12   5   5    1.06    0.32
  12   5  -5    1.06    0.36
 -11  -5   5    0.85    0.32
  11   5  -5    0.83    0.33
 -11   5   5    1.04    0.29
  10  -5  -5    7.87    0.50
 -10  -5   5    7.70    0.55
 -10   5   5    7.37    0.49
  10   5  -5    7.62    0.57
  -9  -5   5    1.94    0.32
   9  -5  -5    2.63    0.31
   9  -5  -5    2.43    0.33
   9   5  -5    2.60    0.38
  -9   5   5    2.11    0.32
   8  -5  -5    3.08    0.30
  -8  -5   5    2.46    0.33
   8  -5  -5    2.27    0.30
   8   5  -5    2.76    0.35
  -8   5   5    2.14    0.30
  -7  -5   5    5.28    0.39
   7  -5  -5    4.45    0.33
   7   5  -5    4.40    0.39
  -7   5   5    4.23    0.37
  -7   5   5    5.04    0.36
  -6  -5   5    0.67    0.20
   6  -5  -5    0.57    0.17
  -6   5   5    0.60    0.20
  -6   5   5    0.77    0.19
   6   5  -5    0.85    0.23
  -5  -5   5    3.50    0.28
   5  -5  -5    3.80    0.27
  -5   5   5    3.20    0.31
   5   5  -5    3.38    0.24
  -5   5   5    3.65    0.27
   5   5  -5    2.96    0.30
   4  -5  -5    9.82    0.39
  -4  -5   5    9.83    0.41
  -4   5   5   10.26    0.48
  -4   5   5   10.99    0.42
   4   5  -5   10.06    0.39
   4   5  -5   10.38    0.47
   3  -5  -5   15.75    0.48
  -3  -5   5   15.22    0.49
   3   5  -5   14.35    0.55
  -3   5   5   15.09    0.59
  -3   5   5   15.39    0.50
   3   5  -5   16.57    0.53
  -2  -5   5   32.15    0.78
   2  -5  -5   32.32    0.81
  -2   5   5   33.60    0.83
   2   5  -5   31.87    0.87
  -2   5   5   33.18    0.93
   2   5  -5   32.83    0.89
   1  -5  -5   10.05    0.36
  -1  -5   5   10.30    0.32
   1   5  -5   10.34    0.42
  -1   5   5    9.89    0.44
   1   5  -5   10.00    0.42
  -1   5   5    9.15    0.36
   0  -5   5   34.45    0.91
   0   5   5   34.51    0.85
   0   5  -5   34.85    0.75
   0   5  -5   35.81    0.95
   0   5   5   34.72    0.93
   0   5   5   33.98    0.86
   1  -5   5   35.37    0.92
   1   5   5   36.63    0.89
   1   5   5   34.39    0.92
   1   5   5   36.39    0.90
  -1   5  -5   35.18    0.75
  -1   5  -5   35.44    0.97
   2  -5   5    5.96    0.33
  -2   5  -5    5.84    0.34
   2   5   5    5.89    0.31
  -2   5  -5    6.29    0.21
   2   5   5    6.23    0.32
   2   5   5    6.65    0.33
   3  -5   5    0.71    0.17
  -3  -5  -5    0.80    0.17
  -3   5  -5    0.82    0.11
   3   5   5    0.48    0.16
  -3   5  -5    0.56    0.16
   3   5   5    0.39    0.13
   4  -5   5    4.88    0.32
  -4  -5  -5    4.46    0.30
  -4   5  -5    4.10    0.23
   4   5   5    4.65    0.33
   4   5   5    3.98    0.24
  -4   5  -5    4.18    0.31
  -5  -5  -5   51.75    1.32
   5  -5   5   51.51    1.33
   5   5   5   52.27    1.16
  -5   5  -5   52.54    1.37
  -5   5  -5   51.22    1.20
   5   5   5   52.58    1.36
   6  -5   5   38.90    1.10
  -6  -5  -5   37.10    1.07
   6   5   5   37.90    1.12
  -6   5  -5   37.30    0.97
  -6   5  -5   38.58    1.11
   7  -5   5    0.63    0.24
  -7  -5  -5    0.76    0.24
   7   5   5    0.17    0.22
  -7   5  -5    0.56    0.18
  -7   5  -5    0.29    0.20
  -8  -5  -5   23.71    0.87
   8  -5   5   21.89    0.84
  -8   5  -5   23.01    0.81
   8   5   5   21.84    0.87
  -8   5  -5   22.46    0.77
   9  -5   5    5.73    0.47
  -9  -5  -5    6.65    0.51
  -9   5  -5    6.01    0.43
   9   5   5    6.22    0.50
  -9   5  -5    5.97    0.42
 -10  -5  -5    0.02    0.22
  10  -5   5   -0.27    0.23
  10   5   5    0.16    0.26
 -10   5  -5   -0.06    0.18
 -11  -5  -5    1.06    0.32
  11  -5   5    0.36    0.28
  11   5   5    0.45    0.30
 -11   5  -5    0.28    0.23
 -12  -5  -5    0.06    0.28
  12  -5   5    0.04    0.28
  12   5   5    0.31    0.32
 -13  -5  -5    1.02    0.35
  13  -5   5    1.09    0.38
  13   5   5    0.78    0.39
 -12  -6   5    0.45    0.29
  12   6  -5    0.46    0.34
 -12   6   5    0.56    0.29
 -11  -6   5    0.13    0.28
  11   6  -5    0.34    0.29
 -11   6   5    0.77    0.29
  10  -6  -5   -0.11    0.22
 -10  -6   5    0.13    0.23
 -10   6   5    0.05    0.21
  10   6  -5    0.27    0.29
  -9  -6   5    7.00    0.50
   9  -6  -5    5.85    0.46
   9  -6  -5    5.93    0.44
  -9   6   5    6.10    0.45
   9   6  -5    7.43    0.55
  -8  -6   5    0.80    0.25
   8  -6  -5    1.43    0.26
  -8   6   5    1.64    0.27
   8   6  -5    1.47    0.33
  -8   6   5    1.13    0.28
  -7  -6   5    0.11    0.20
   7  -6  -5    0.19    0.19
  -7   6   5    0.05    0.21
   7   6  -5    0.22    0.21
  -7   6   5    0.01    0.16
   6  -6  -5    1.32    0.23
  -6  -6   5    1.76    0.26
   6   6  -5    1.19    0.27
  -6   6   5    1.86    0.29
  -6   6   5    1.78    0.24
   5  -6  -5    4.21    0.30
  -5  -6   5    4.30    0.31
   5   6  -5    4.41    0.29
   5   6  -5    4.37    0.36
  -5   6   5    4.47    0.39
  -5   6   5    3.94    0.30
  -4  -6   5   -0.18    0.12
   4  -6  -5    0.23    0.13
   4   6  -5    0.17    0.14
  -4   6   5   -0.10    0.16
   4   6  -5    0.00    0.15
  -4   6   5    0.16    0.12
  -3  -6   5    2.01    0.20
   3  -6  -5    2.35    0.21
   3   6  -5    1.76    0.24
   3   6  -5    2.02    0.22
  -3   6   5    1.87    0.20
  -3   6   5    1.99    0.26
  -2  -6   5    2.88    0.21
   2  -6  -5    2.74    0.22
   2   6  -5    3.11    0.26
   2   6  -5    2.74    0.26
  -2   6   5    2.74    0.21
  -2   6   5    2.64    0.28
   1  -6  -5   12.52    0.44
  -1  -6   5   12.67    0.38
  -1  -6   5   12.20    0.49
   1   6  -5   12.21    0.50
  -1   6   5   13.19    0.44
  -1   6   5   12.57    0.53
   0  -6  -5    7.55    0.34
   0  -6   5    7.02    0.37
   0   6  -5    7.23    0.40
   0   6   5    8.08    0.41
   0   6  -5    7.71    0.26
   0   6   5    8.34    0.35
   1  -6   5    6.39    0.36
  -1   6  -5    6.47    0.38
   1   6   5    7.28    0.33
   1   6   5    7.41    0.35
   1   6   5    7.17    0.38
  -1   6  -5    7.00    0.24
   2  -6   5    0.44    0.15
   2   6   5    0.49    0.15
  -2   6  -5    0.60    0.09
   2   6   5    0.47    0.15
  -2   6  -5    0.36    0.16
   2   6   5    0.47    0.15
  -3  -6  -5   20.10    0.65
   3  -6   5   20.48    0.68
   3   6   5   20.10    0.68
   3   6   5   19.70    0.63
  -3   6  -5   21.18    0.54
  -3   6  -5   21.08    0.74
  -4  -6  -5    6.20    0.37
   4  -6   5    7.45    0.40
  -4   6  -5    7.86    0.31
  -4   6  -5    7.29    0.44
   4   6   5    7.56    0.43
   4   6   5    6.93    0.34
   5  -6   5   17.23    0.65
  -5  -6  -5   16.28    0.64
  -5   6  -5   16.52    0.68
  -5   6  -5   16.31    0.52
   5   6   5   16.79    0.66
   6  -6   5    0.53    0.22
  -6  -6  -5    0.31    0.20
  -6   6  -5    0.25    0.15
  -6   6  -5    0.50    0.22
   6   6   5    0.85    0.24
   7  -6   5    0.14    0.21
  -7  -6  -5    0.29    0.22
   7   6   5    0.31    0.23
  -7   6  -5    0.24    0.22
  -7   6  -5    0.10    0.15
   8  -6   5   12.05    0.62
  -8  -6  -5   11.23    0.61
  -8   6  -5   13.80    0.64
   8   6   5   11.14    0.64
  -9  -6  -5    7.44    0.53
   9  -6   5    6.77    0.51
   9   6   5    7.06    0.56
  -9   6  -5    7.14    0.50
 -10  -6  -5    0.62    0.27
  10  -6   5   -0.02    0.26
  10   6   5    0.82    0.31
 -11  -6  -5    0.92    0.34
  11  -6   5    1.41    0.36
  11   6   5    1.54    0.37
 -12  -6  -5    0.09    0.27
  12  -6   5    0.28    0.31
  12   6   5   -0.03    0.27
 -12  -7   5    2.19    0.43
  12   7  -5    2.57    0.50
 -11  -7   5    0.07    0.26
  11   7  -5    0.08    0.29
  10  -7  -5    0.27    0.25
 -10  -7   5    0.66    0.29
 -10   7   5    0.70    0.26
  10   7  -5    0.14    0.28
  -9  -7   5    0.97    0.28
   9  -7  -5    1.63    0.33
   9   7  -5    1.13    0.34
  -9   7   5    0.77    0.26
   8  -7  -5    0.62    0.24
  -8  -7   5    0.20    0.22
  -8   7   5    0.28    0.26
   8   7  -5    0.65    0.26
  -8   7   5    0.36    0.21
  -7  -7   5    1.41    0.27
   7  -7  -5    1.81    0.28
  -7   7   5    2.43    0.36
  -7   7   5    2.16    0.28
   7   7  -5    1.75    0.34
  -6  -7   5    0.68    0.22
   6  -7  -5    1.19    0.22
  -6   7   5    1.42    0.24
   6   7  -5    0.96    0.28
  -6   7   5    1.07    0.29
   5  -7  -5    4.96    0.34
  -5  -7   5    4.65    0.34
  -5   7   5    5.21    0.44
   5   7  -5    4.53    0.40
  -5   7   5    5.10    0.33
   5   7  -5    4.78    0.33
  -4  -7   5    0.95    0.19
   4  -7  -5    0.81    0.19
   4   7  -5    0.84    0.21
   4   7  -5    0.91    0.23
  -4   7   5    0.70    0.18
  -4   7   5    0.61    0.24
   3  -7  -5   20.11    0.64
  -3  -7   5   19.44    0.61
   3   7  -5   20.50    0.73
   3   7  -5   20.00    0.69
  -3   7   5   18.84    0.62
  -3   7   5   18.42    0.74
  -2  -7   5    2.89    0.21
   2  -7  -5    2.36    0.23
  -2   7   5    2.57    0.23
   2   7  -5    3.13    0.29
   2   7  -5    2.64    0.28
  -2   7   5    2.35    0.30
  -1  -7   5   17.23    0.49
   1  -7  -5   16.80    0.57
  -1  -7   5   17.03    0.64
   1   7  -5   16.40    0.64
  -1   7   5   16.47    0.65
  -1   7   5   15.88    0.54
   0  -7  -5    8.19    0.39
   0  -7   5    8.66    0.45
   0   7   5    8.04    0.37
   0   7  -5    7.39    0.43
   0   7   5    7.64    0.45
   1  -7   5    1.06    0.21
   1   7   5    1.26    0.19
  -1   7  -5    1.26    0.12
   1   7   5    1.26    0.20
   1   7   5    0.94    0.21
  -1   7  -5    1.10    0.24
   2  -7   5    1.35    0.23
   2   7   5    1.05    0.19
  -2   7  -5    1.13    0.24
   2   7   5    1.26    0.22
   2   7   5    0.95    0.21
  -3  -7  -5    4.60    0.32
   3  -7   5    4.31    0.34
   3   7   5    4.78    0.32
   3   7   5    4.86    0.37
  -3   7  -5    4.19    0.37
  -4  -7  -5    1.15    0.23
   4  -7   5    1.49    0.25
   4   7   5    1.19    0.20
  -4   7  -5    1.25    0.27
   4   7   5    1.52    0.26
   5  -7   5   11.92    0.56
  -5  -7  -5   10.93    0.52
  -5   7  -5   10.41    0.56
   5   7   5   10.97    0.56
   6  -7   5    0.11    0.21
  -6  -7  -5    0.29    0.20
  -6   7  -5    0.63    0.24
   6   7   5    0.34    0.23
  -7  -7  -5    1.28    0.28
   7  -7   5    1.12    0.29
  -7   7  -5    1.75    0.33
   7   7   5    1.26    0.31
  -8  -7  -5    2.03    0.34
   8  -7   5    1.98    0.34
  -8   7  -5    2.22    0.36
   8   7   5    2.09    0.36
   9  -7   5    5.03    0.48
  -9  -7  -5    4.34    0.46
  -9   7  -5    4.45    0.45
   9   7   5    5.39    0.53
  10  -7   5    0.31    0.29
 -10  -7  -5    0.13    0.25
  10   7   5    0.03    0.28
 -11  -7  -5    0.33    0.29
  11  -7   5    0.61    0.33
  11   7   5    0.59    0.34
 -12  -7  -5    0.74    0.35
  12  -7   5    0.36    0.32
  12   7   5    0.36    0.35
 -11  -8   5    8.68    0.64
  11   8  -5    9.85    0.73
 -10  -8   5    0.58    0.30
  10  -8  -5    0.94    0.33
  10   8  -5    0.95    0.34
  -9  -8   5    0.90    0.29
   9  -8  -5    0.83    0.31
   9   8  -5    1.01    0.33
  -8  -8   5    2.80    0.36
  -8   8   5    2.72    0.42
   8   8  -5    2.31    0.41
  -7  -8   5    0.22    0.21
   7   8  -5    0.25    0.25
  -7   8   5   -0.04    0.24
   6  -8  -5    4.41    0.36
  -6  -8   5    4.38    0.36
  -6   8   5    3.96    0.45
   6   8  -5    4.22    0.44
  -6   8   5    4.28    0.34
  -5  -8   5    8.39    0.45
   5  -8  -5    8.03    0.44
  -5   8   5    7.83    0.56
  -5   8   5    7.94    0.43
   5   8  -5    8.06    0.53
   5   8  -5    8.88    0.47
  -4  -8   5    0.57    0.18
   4  -8  -5    0.30    0.18
   4   8  -5    0.54    0.24
  -4   8   5    0.54    0.18
  -4   8   5    0.39    0.26
   4   8  -5    0.80    0.22
   3  -8  -5    2.58    0.27
  -3  -8   5    2.24    0.23
   3   8  -5    2.04    0.30
   3   8  -5    1.83    0.27
  -3   8   5    2.08    0.33
  -3   8   5    1.74    0.23
  -2  -8   5    2.55    0.23
  -2  -8   5    2.83    0.33
   2  -8  -5    2.53    0.27
   2   8  -5    2.63    0.31
  -2   8   5    3.71    0.38
  -2   8   5    2.69    0.25
   1  -8  -5    4.32    0.32
  -1  -8   5    4.66    0.26
  -1  -8   5    3.50    0.34
   1   8  -5    4.26    0.36
  -1   8   5    4.84    0.41
  -1   8   5    4.01    0.30
   0  -8   5    0.99    0.23
   0  -8  -5    1.09    0.21
   0   8   5    0.95    0.19
   0   8  -5    0.81    0.23
   0   8   5    0.80    0.24
  -1  -8  -5    0.04    0.15
   1  -8   5    0.07    0.17
   1   8   5    0.02    0.14
  -1   8  -5   -0.01    0.18
   1   8   5   -0.01    0.18
   2  -8   5    4.36    0.36
   2   8   5    3.97    0.32
   2   8   5    4.01    0.34
   2   8   5    4.45    0.36
  -2   8  -5    4.45    0.41
  -3  -8  -5   10.01    0.48
   3  -8   5   10.34    0.53
   3   8   5    9.51    0.52
  -3   8  -5    9.59    0.56
   3   8   5   10.70    0.51
   4  -8   5    1.62    0.27
  -4  -8  -5    1.38    0.25
   4   8   5    1.21    0.27
  -4   8  -5    1.70    0.32
   4   8   5    1.14    0.23
   5  -8   5    4.31    0.39
  -5  -8  -5    4.45    0.38
  -5   8  -5    4.54    0.45
   5   8   5    4.85    0.42
  -6  -8  -5    1.52    0.28
   6  -8   5    0.99    0.28
   6   8   5    0.86    0.29
  -6   8  -5    1.81    0.34
  -7  -8  -5    7.57    0.49
   7  -8   5    7.24    0.52
   7   8   5    8.21    0.55
  -7   8  -5    8.01    0.57
   8  -8   5    0.78    0.29
  -8  -8  -5    0.48    0.26
   8   8   5    0.66    0.29
  -8   8  -5    0.43    0.29
   9  -8   5    0.01    0.27
  -9  -8  -5    0.65    0.28
   9   8   5   -0.28    0.24
  -9   8  -5    0.45    0.29
  10  -8   5    8.94    0.64
 -10  -8  -5    8.94    0.64
  10   8   5    9.99    0.69
 -10   8  -5   10.15    0.67
 -11  -8  -5    2.15    0.41
  11  -8   5    1.76    0.42
  11   8   5    1.70    0.44
 -10  -9   5    0.90    0.32
  10  -9  -5    0.50    0.32
  10   9  -5    0.42    0.35
  -9  -9   5   -0.08    0.24
   9  -9  -5   -0.05    0.24
   9   9  -5   -0.06    0.28
  -8  -9   5    4.07    0.42
   8   9  -5    4.27    0.50
  -8   9   5    4.26    0.51
  -7  -9   5    1.24    0.29
   7   9  -5    1.46    0.35
  -7   9   5    1.57    0.37
  -6  -9   5    5.15    0.40
   6   9  -5    3.78    0.44
  -6   9   5    3.12    0.43
   5  -9  -5    0.70    0.24
  -5  -9   5    0.74    0.22
   5   9  -5    0.95    0.28
  -5   9   5    0.63    0.29
   4  -9  -5    7.65    0.44
  -4   9   5    6.64    0.54
   4   9  -5    7.23    0.53
   4   9  -5    8.15    0.50
   3  -9  -5    0.56    0.22
  -3   9   5    0.45    0.25
   3   9  -5    0.42    0.23
   3   9  -5    0.59    0.26
   2  -9  -5    2.25    0.28
  -2  -9   5    2.12    0.32
   2   9  -5    2.24    0.32
  -2   9   5    2.31    0.25
  -2   9   5    2.35    0.36
  -1  -9   5    1.67    0.30
   1  -9  -5    2.05    0.27
  -1   9   5    1.38    0.22
   1   9  -5    1.48    0.29
  -1   9   5    2.22    0.34
   0  -9   5   25.96    0.92
   0  -9  -5   28.12    0.89
   0   9   5   27.60    0.82
   0   9  -5   26.35    0.97
   0   9   5   27.47    0.98
   1  -9   5    1.21    0.27
  -1  -9  -5    0.95    0.24
  -1   9  -5    1.05    0.28
   1   9   5    0.95    0.27
   1   9   5    1.26    0.23
   2  -9   5    4.90    0.40
   2   9   5    5.47    0.37
   2   9   5    5.57    0.43
  -2   9  -5    5.56    0.46
   2   9   5    5.83    0.42
   3  -9   5   28.04    0.96
  -3  -9  -5   28.61    0.89
   3   9   5   28.34    0.94
  -3   9  -5   27.80    1.03
   3   9   5   27.57    0.95
   4  -9   5    5.95    0.45
  -4  -9  -5    6.12    0.42
  -4   9  -5    5.64    0.50
   4   9   5    6.17    0.46
   5  -9   5    1.54    0.31
  -5  -9  -5    1.95    0.30
  -5   9  -5    1.15    0.32
   5   9   5    1.68    0.33
   6  -9   5   -0.25    0.19
  -6  -9  -5   -0.31    0.18
   6   9   5   -0.01    0.23
  -6   9  -5   -0.26    0.22
  -7  -9  -5    2.01    0.32
   7  -9   5    2.68    0.38
   7   9   5    2.19    0.40
  -7   9  -5    2.63    0.43
   8  -9   5    0.12    0.29
  -8  -9  -5    0.47    0.26
  -8   9  -5    0.22    0.29
   8   9   5    0.02    0.27
   9  -9   5    0.36    0.30
  -9  -9  -5    0.04    0.24
   9   9   5    0.53    0.34
  -9   9  -5    0.01    0.30
 -10  -9  -5   -0.02    0.28
  10   9   5   -0.02    0.28
 -10   9  -5    0.10    0.32
   9 -10  -5    1.99    0.43
   9  10  -5    1.76    0.44
   8  10  -5    0.40    0.31
  -8  10   5    0.33    0.31
   7  10  -5    4.12    0.50
  -7  10   5    4.17    0.52
  -6  10   5   -0.30    0.26
   6  10  -5    0.68    0.29
  -5  10   5    4.00    0.50
   5  10  -5    4.12    0.46
   4  10  -5    0.46    0.24
   4  10  -5    0.19    0.23
  -4  10   5    0.34    0.26
  -3 -10   5    3.27    0.41
   3 -10  -5    3.10    0.34
   3  10  -5    3.31    0.39
  -3  10   5    2.57    0.41
   2 -10  -5    4.62    0.38
  -2 -10   5    3.96    0.43
   2  10  -5    4.84    0.45
  -2  10   5    3.58    0.44
   1 -10  -5    1.20    0.26
  -1 -10   5    1.15    0.28
   1  10  -5    1.28    0.31
  -1  10   5    1.38    0.33
   0 -10  -5    0.00    0.19
   0 -10   5   -0.01    0.22
   0  10  -5    0.25    0.22
   0  10   5    0.16    0.24
   1 -10   5    1.66    0.31
  -1 -10  -5    1.93    0.30
   1  10   5    2.45    0.37
  -1  10  -5    1.90    0.34
  -2 -10  -5    8.27    0.52
  -2 -10  -5    9.11    0.48
   2 -10   5    8.23    0.52
   2  10   5    9.08    0.56
  -2  10  -5    9.67    0.61
   3 -10   5    9.09    0.56
  -3 -10  -5    9.56    0.51
   3  10   5   10.07    0.57
   3  10   5    9.78    0.57
  -3  10  -5    9.85    0.64
  -4 -10  -5    0.40    0.23
   4 -10   5    1.00    0.29
   4  10   5    0.77    0.28
  -4  10  -5    0.90    0.32
   5 -10   5    0.47    0.26
  -5 -10  -5    0.13    0.21
  -5  10  -5    0.59    0.29
   5  10   5    0.50    0.28
  -6 -10  -5    0.24    0.23
   6 -10   5   -0.15    0.23
   6  10   5    0.21    0.29
  -6  10  -5    0.54    0.30
  -7 -10  -5    1.79    0.34
   7 -10   5    1.79    0.39
   7  10   5    1.73    0.38
   8 -10   5    0.19    0.31
  -8 -10  -5    0.65    0.28
   8  10   5    0.47    0.33
  -8  10  -5    0.51    0.33
  -9 -10  -5    0.02    0.27
  -9  10  -5    0.21    0.34
   9  10   5   -0.14    0.30
  -8  11   5    0.33    0.35
   8  11  -5    0.01    0.33
  -7  11   5    0.66    0.38
   7  11  -5    1.30    0.37
  -6  11   5    1.35    0.42
   6  11  -5    1.41    0.36
  -5  11   5    4.51    0.56
   5  11  -5    4.22    0.51
  -4 -11   5    4.70    0.51
  -4  11   5    5.80    0.59
  -3 -11   5    0.96    0.33
   3  11  -5    0.68    0.29
  -3  11   5    0.24    0.28
   2 -11  -5    0.32    0.22
  -2 -11   5    0.38    0.28
  -2  11   5    0.21    0.29
   2  11  -5    0.24    0.26
   1 -11  -5    1.72    0.32
  -1 -11   5    1.73    0.36
   1  11  -5    2.39    0.39
  -1  11   5    1.60    0.36
   0 -11   5    5.27    0.48
   0 -11  -5    5.58    0.44
   0  11   5    4.13    0.48
   0  11  -5    4.32    0.47
   1 -11   5    1.74    0.34
  -1 -11  -5    2.13    0.34
  -1  11  -5    2.48    0.42
   1  11   5    2.15    0.38
   2 -11   5    4.11    0.44
  -2 -11  -5    4.73    0.45
  -2  11  -5    4.46    0.50
   2  11   5    3.99    0.45
   3 -11   5    0.62    0.28
  -3 -11  -5    0.53    0.28
   3  11   5    0.82    0.30
  -3  11  -5    0.80    0.34
   4 -11   5    0.37    0.27
  -4  11  -5    0.36    0.29
   4  11   5    0.65    0.30
   5 -11   5    1.36    0.35
   5  11   5    1.30    0.35
  -5  11  -5    0.87    0.34
   6 -11   5    0.60    0.31
  -6  11  -5    0.60    0.34
   6  11   5    0.39    0.30
   7 -11   5   -0.59    0.23
  -7  11  -5    0.05    0.33
   7  11   5    0.17    0.30
   8  11   5    0.51    0.34
  -8  11  -5    0.06    0.33
  -7  12   5   -0.11    0.36
   7  12  -5   -0.12    0.30
  -6 -12   5   -0.38    0.27
  -6  12   5   -0.34    0.31
  -5 -12   5    0.14    0.33
  -5  12   5   -0.22    0.32
  -4 -12   5    0.41    0.31
  -4  12   5    0.75    0.39
  -3 -12   5   -0.23    0.27
  -3  12   5    1.07    0.37
   3  12  -5   -0.10    0.27
  -2 -12   5    1.71    0.40
   2  12  -5    1.32    0.37
  -2  12   5    1.68    0.41
  -1 -12   5    0.12    0.26
  -1  12   5    0.04    0.27
   1  12  -5   -0.21    0.26
   0 -12   5    0.51    0.28
   0 -12  -5    0.43    0.27
   0  12  -5    0.67    0.31
   0  12   5    0.62    0.32
  -1 -12  -5    0.55    0.27
   1 -12   5    0.08    0.26
   1  12   5    0.02    0.28
  -1  12  -5   -0.21    0.27
  -2 -12  -5    0.52    0.28
   2 -12   5    0.18    0.27
   2  12   5    0.68    0.31
  -2  12  -5    0.58    0.30
  -3 -12  -5    0.29    0.28
   3 -12   5   -0.07    0.26
  -3  12  -5   -0.01    0.28
  -4 -12  -5    1.42    0.37
   4 -12   5    0.93    0.33
  -4  12  -5    1.11    0.39
   5 -12   5    0.33    0.31
  -5  12  -5   -0.24    0.30
   5  12   5    0.28    0.30
  -6  12  -5    0.05    0.34
   6  12   5    0.32    0.32
   7  12   5    0.25    0.32
  -7  12  -5    0.31    0.36
  -5 -13   5    1.82    0.47
  -5  13   5    3.25    0.58
  -4 -13   5    0.37    0.31
  -4  13   5   -0.52    0.29
  -3 -13   5    1.42    0.41
  -3  13   5    1.07    0.41
  -2 -13   5    0.59    0.32
  -2  13   5    0.24    0.35
   2  13  -5    0.77    0.35
  -1 -13   5    0.76    0.33
   1  13  -5    0.08    0.30
  -1  13   5   -0.30    0.29
   0 -13   5    0.23    0.29
   0  13  -5   -0.07    0.28
   0  13   5    0.52    0.35
   1 -13   5   -0.05    0.26
  -1  13  -5    0.23    0.29
   1  13   5   -0.17    0.30
  -2 -13  -5    0.08    0.29
   2 -13   5    0.44    0.31
   2  13   5    0.21    0.32
  -2  13  -5   -0.24    0.30
  -3 -13  -5    0.28    0.30
   3 -13   5    0.75    0.33
  -3  13  -5    0.46    0.37
  -4 -13  -5    1.31    0.39
  -4  13  -5    0.14    0.35
 -14   0   6    0.41    0.33
  14   0  -6    0.97    0.37
 -13   0   6   -0.12    0.25
  13   0  -6    0.12    0.27
  12   0  -6    6.47    0.52
 -12   0   6    5.24    0.51
  11   0  -6    0.05    0.23
 -11   0   6    0.18    0.23
  10   0  -6    0.40    0.23
 -10   0   6    0.05    0.20
   9   0  -6    0.66    0.22
  -9   0   6    0.75    0.24
   8   0  -6   22.11    0.76
  -8   0   6   23.07    0.79
  -7   0   6   -0.04    0.14
   7   0  -6   -0.01    0.14
   7   0  -6   -0.13    0.09
   6   0  -6   28.94    0.73
  -6   0   6   28.32    0.83
   6   0  -6   29.79    0.81
   5   0  -6    0.18    0.10
   5   0  -6    0.07    0.12
  -5   0   6   -0.02    0.11
  -4   0   6   10.19    0.38
   4   0  -6   10.52    0.34
   4   0  -6   10.31    0.36
   3   0  -6    0.04    0.07
  -3   0   6    0.11    0.09
   3   0  -6    0.07    0.07
   2   0  -6   57.82    1.24
  -2   0   6   58.38    1.22
   2   0  -6   58.80    1.20
   1   0  -6   -0.01    0.04
   1   0  -6    0.01    0.06
  -1   0   6    0.03    0.05
   0   0   6   84.77    1.66
   0   0   6   85.49    1.68
   0   0  -6   83.37    1.72
  -1   0  -6    0.10    0.06
   1   0   6    0.06    0.05
   1   0   6    0.02    0.06
  -2   0  -6   22.62    0.54
   2   0   6   21.58    0.55
  -2   0  -6   22.18    0.51
   3   0   6    0.04    0.08
  -3   0  -6    0.02    0.08
  -3   0  -6    0.03    0.05
  -4   0  -6  170.21    3.43
   4   0   6  170.75    3.50
  -4   0  -6  174.12    3.42
  -5   0  -6   -0.11    0.07
   5   0   6    0.00    0.12
  -5   0  -6    0.19    0.13
   6   0   6    4.37    0.30
  -6   0  -6    4.60    0.30
  -6   0  -6    4.47    0.18
   7   0   6    0.10    0.15
  -7   0  -6    0.02    0.15
   8   0   6    8.84    0.49
  -8   0  -6    8.56    0.46
   9   0   6    0.26    0.22
  -9   0  -6    0.40    0.20
  10   0   6    1.47    0.32
 -10   0  -6    0.95    0.27
 -11   0  -6    0.11    0.22
  11   0   6   -0.05    0.24
 -12   0  -6    0.03    0.22
  12   0   6    0.25    0.28
  13   0   6    0.55    0.33
 -13   0  -6    0.13    0.27
 -14  -1   6   -0.01    0.27
  14  -1  -6    0.26    0.30
  14   1  -6   -0.19    0.28
 -14   1   6    0.11    0.31
  13  -1  -6    0.80    0.31
 -13  -1   6    0.90    0.33
  13   1  -6    1.50    0.38
 -13   1   6    1.12    0.36
 -12  -1   6    4.37    0.49
  12  -1  -6    4.77    0.46
  12   1  -6    4.44    0.47
 -12   1   6    3.58    0.46
 -11  -1   6    5.65    0.49
  11  -1  -6    4.42    0.42
 -11   1   6    5.30    0.49
  11   1  -6    4.34    0.44
 -10  -1   6    3.98    0.41
  10  -1  -6    4.00    0.38
 -10   1   6    4.96    0.43
  10   1  -6    4.47    0.42
  -9  -1   6   16.40    0.70
   9  -1  -6   16.28    0.66
  -9   1   6   17.17    0.71
   9   1  -6   18.18    0.72
   8  -1  -6    5.37    0.32
   8  -1  -6    5.31    0.37
  -8  -1   6    5.13    0.38
  -8   1   6    5.47    0.40
   8   1  -6    5.79    0.40
  -7  -1   6    3.63    0.31
   7  -1  -6    3.89    0.26
   7  -1  -6    3.83    0.29
   7   1  -6    4.53    0.33
   7   1  -6    4.24    0.23
  -7   1   6    3.45    0.30
  -6  -1   6    5.89    0.34
   6  -1  -6    5.82    0.32
   6  -1  -6    6.57    0.30
  -6   1   6    6.66    0.36
   6   1  -6    5.58    0.25
   6   1  -6    6.18    0.34
   5  -1  -6    0.56    0.13
   5  -1  -6    0.37    0.14
  -5  -1   6    0.27    0.15
   5   1  -6    0.81    0.16
  -5   1   6    0.57    0.15
   4  -1  -6   40.70    0.94
  -4  -1   6   41.13    0.99
   4  -1  -6   41.69    0.97
  -4   1   6   41.16    0.99
   4   1  -6   41.72    0.93
   4   1  -6   40.80    0.98
   3  -1  -6    1.71    0.12
   3  -1  -6    1.86    0.14
  -3  -1   6    1.36    0.13
  -3   1   6    1.31    0.14
   3   1  -6    1.49    0.12
   3   1  -6    1.76    0.14
  -2  -1   6    0.50    0.09
   2   1  -6    0.63    0.09
  -2   1   6    0.65    0.10
   1  -1  -6    1.76    0.12
  -1  -1   6    1.54    0.10
  -1   1   6    1.79    0.13
   1   1  -6    1.81    0.13
   1   1  -6    1.79    0.13
   0  -1   6  220.93    4.36
   0  -1  -6  214.19    4.41
   0  -1   6  220.32    4.45
   0   1   6  219.65    4.39
   0   1   6  218.67    4.29
   0   1  -6  224.27    4.37
  -1  -1  -6  106.19    2.13
   1  -1   6  102.78    2.12
  -1   1  -6  108.48    2.06
  -1   1  -6  105.14    2.16
   1   1   6  104.44    2.10
   1   1   6  106.98    2.10
  -2  -1  -6    0.04    0.05
   2  -1   6    0.05    0.08
   2   1   6    0.30    0.09
   2   1   6    0.00    0.08
  -2   1  -6    0.18    0.07
  -2   1  -6    0.05    0.06
  -3  -1  -6   12.36    0.29
  -3  -1  -6   12.01    0.40
   3  -1   6   12.78    0.40
   3   1   6   11.71    0.39
  -3   1  -6   12.64    0.36
  -3   1  -6   11.99    0.36
   4  -1   6   64.81    1.46
  -4  -1  -6   64.87    1.44
  -4   1  -6   64.37    1.39
  -4   1  -6   65.47    1.41
   4   1   6   64.22    1.46
   5  -1   6    4.67    0.29
  -5  -1  -6    3.91    0.28
  -5   1  -6    4.47    0.22
   5   1   6    4.76    0.31
  -5   1  -6    4.71    0.27
  -6  -1  -6    0.99    0.19
   6  -1   6    0.86    0.19
  -6   1  -6    1.04    0.13
  -6   1  -6    1.19    0.19
   6   1   6    0.88    0.19
   7  -1   6   10.57    0.51
  -7  -1  -6   11.79    0.51
  -7   1  -6   11.55    0.50
   7   1   6   10.76    0.50
  -7   1  -6   11.26    0.37
  -8  -1  -6   40.72    1.19
   8  -1   6   42.77    1.23
   8   1   6   44.15    1.24
  -8   1  -6   42.96    1.18
   9  -1   6    4.62    0.41
  -9  -1  -6    3.49    0.36
   9   1   6    3.81    0.40
  -9   1  -6    4.37    0.38
  10  -1   6    0.78    0.27
 -10  -1  -6    0.37    0.23
  10   1   6    0.97    0.28
 -10   1  -6    1.09    0.27
 -11  -1  -6    3.97    0.43
  11  -1   6    3.65    0.44
  11   1   6    5.45    0.50
 -11   1  -6    4.07    0.43
  12  -1   6    7.84    0.60
 -12  -1  -6    7.46    0.56
 -12   1  -6    7.77    0.56
  12   1   6    8.41    0.61
  13  -1   6    0.95    0.37
 -13  -1  -6    0.56    0.28
  13   1   6    1.01    0.36
 -13   1  -6    0.42    0.29
 -14  -2   6    0.02    0.29
 -14   2   6    0.27    0.32
  14   2  -6    0.50    0.31
  13  -2  -6    0.01    0.26
 -13  -2   6   -0.28    0.25
  13   2  -6   -0.24    0.26
 -13   2   6    0.25    0.28
 -12  -2   6   -0.27    0.22
  12  -2  -6    0.09    0.25
 -12   2   6   -0.07    0.25
  12   2  -6   -0.03    0.24
  11  -2  -6    2.15    0.33
 -11  -2   6    2.13    0.36
 -11   2   6    1.73    0.33
  11   2  -6    2.39    0.38
 -10  -2   6    0.01    0.19
  10  -2  -6   -0.05    0.19
 -10   2   6    0.03    0.21
  10   2  -6    0.30    0.24
  -9  -2   6    0.79    0.24
   9  -2  -6    0.85    0.24
   9   2  -6    0.42    0.22
  -9   2   6    0.57    0.22
  -8  -2   6    0.96    0.24
   8  -2  -6    0.70    0.20
   8  -2  -6    1.28    0.20
   8   2  -6    0.99    0.25
  -8   2   6    1.30    0.25
   7  -2  -6    2.48    0.25
  -7  -2   6    2.38    0.27
   7  -2  -6    2.60    0.23
   7   2  -6    2.58    0.28
  -7   2   6    2.54    0.28
   6  -2  -6    6.05    0.32
  -6  -2   6    5.08    0.33
   6  -2  -6    4.76    0.29
   6   2  -6    5.17    0.34
   6   2  -6    5.17    0.23
  -6   2   6    5.39    0.34
  -5  -2   6   56.24    1.32
   5  -2  -6   57.03    1.32
   5  -2  -6   55.63    1.27
   5   2  -6   56.94    1.22
  -5   2   6   55.71    1.32
   5   2  -6   55.08    1.33
   4  -2  -6    4.94    0.25
  -4  -2   6    5.55    0.28
   4  -2  -6    5.14    0.27
   4   2  -6    5.24    0.30
  -4   2   6    5.42    0.29
   4   2  -6    5.23    0.24
   3  -2  -6   16.76    0.43
   3  -2  -6   16.43    0.50
  -3  -2   6   15.61    0.47
   3   2  -6   16.32    0.45
   3   2  -6   17.71    0.50
  -3   2   6   16.53    0.49
   2  -2  -6    1.23    0.09
  -2  -2   6    0.85    0.10
   2   2  -6    1.01    0.11
   2   2  -6    0.82    0.11
  -2   2   6    1.08    0.12
  -2   2   6    1.05    0.13
   1  -2  -6   64.30    1.29
  -1  -2   6   64.45    1.28
   1   2  -6   64.15    1.36
  -1   2   6   63.13    1.34
  -1   2   6   65.07    1.40
   1   2  -6   64.84    1.38
   0  -2   6    0.17    0.09
   0  -2  -6   -0.02    0.08
   0   2   6    0.13    0.06
   0   2   6    0.24    0.08
   0   2  -6    0.18    0.09
  -1  -2  -6  366.81    7.07
   1  -2   6  344.79    7.16
  -1   2  -6  357.11    7.10
  -1   2  -6  351.83    6.98
   1   2   6  356.85    7.01
   1   2   6  346.15    6.87
   2  -2   6  119.07    2.49
  -2  -2  -6  126.34    2.46
  -2   2  -6  123.51    2.53
   2   2   6  123.22    2.48
  -2   2  -6  123.36    2.39
   2   2   6  117.78    2.46
  -3  -2  -6   -0.02    0.06
   3  -2   6    0.05    0.10
  -3  -2  -6    0.02    0.10
  -3   2  -6    0.19    0.09
  -3   2  -6   -0.01    0.09
   3   2   6    0.21    0.12
   4  -2   6    1.39    0.19
  -4  -2  -6    1.12    0.18
  -4   2  -6    0.86    0.14
  -4   2  -6    1.11    0.15
   4   2   6    0.82    0.16
  -5  -2  -6   17.68    0.58
   5  -2   6   16.68    0.58
  -5   2  -6   17.13    0.52
   5   2   6   17.25    0.59
  -5   2  -6   17.22    0.53
  -6  -2  -6    0.17    0.14
   6  -2   6    0.25    0.15
  -6   2  -6    0.31    0.12
  -6   2  -6    0.26    0.14
   6   2   6    0.34    0.16
   7  -2   6   27.38    0.86
  -7  -2  -6   27.65    0.87
   7   2   6   26.20    0.86
  -7   2  -6   27.02    0.82
  -7   2  -6   28.22    0.75
  -8  -2  -6   11.24    0.55
   8  -2   6   10.76    0.54
  -8   2  -6   10.82    0.52
   8   2   6   10.92    0.55
  -8   2  -6   10.95    0.42
  -9  -2  -6   -0.20    0.18
   9  -2   6   -0.09    0.20
  -9   2  -6   -0.14    0.17
   9   2   6    0.23    0.21
 -10  -2  -6    1.70    0.32
  10  -2   6    1.91    0.33
 -10   2  -6    2.49    0.33
  10   2   6    1.12    0.30
  11  -2   6    0.24    0.23
 -11  -2  -6    0.46    0.25
  11   2   6    0.11    0.25
 -11   2  -6    0.53    0.24
 -12  -2  -6   -0.02    0.21
  12  -2   6    0.59    0.28
 -12   2  -6    0.24    0.26
  12   2   6    0.16    0.29
  13  -2   6    1.61    0.40
 -13  -2  -6    1.02    0.32
 -13   2  -6    1.23    0.36
  13   2   6    0.68    0.36
 -13  -3   6    0.25    0.26
  13   3  -6    0.16    0.28
 -13   3   6   -0.09    0.27
 -12  -3   6    1.92    0.38
  12  -3  -6    1.99    0.36
 -12   3   6    2.49    0.41
  12   3  -6    2.87    0.43
  11  -3  -6    0.43    0.24
 -11  -3   6    0.58    0.28
  11   3  -6    1.35    0.33
 -11   3   6    0.62    0.27
 -10  -3   6    8.33    0.54
  10  -3  -6    6.98    0.46
 -10   3   6    8.01    0.53
  10   3  -6    8.60    0.56
  -9  -3   6    7.76    0.51
   9  -3  -6    8.07    0.46
   9  -3  -6    8.71    0.46
  -9   3   6    6.27    0.45
   9   3  -6    8.18    0.50
   8  -3  -6   16.29    0.62
  -8  -3   6   15.68    0.66
   8  -3  -6   17.18    0.62
   8   3  -6   17.81    0.71
  -8   3   6   16.34    0.67
   7  -3  -6   15.53    0.57
  -7  -3   6   16.39    0.64
   7  -3  -6   16.21    0.59
  -7   3   6   16.17    0.63
   7   3  -6   16.49    0.65
   6  -3  -6   17.78    0.57
   6  -3  -6   17.37    0.60
  -6  -3   6   16.93    0.61
  -6   3   6   17.60    0.62
   6   3  -6   18.49    0.49
   6   3  -6   17.03    0.62
  -5  -3   6    0.25    0.14
   5  -3  -6    0.24    0.11
   5   3  -6    0.41    0.15
  -5   3   6    0.40    0.15
   5   3  -6    0.22    0.10
  -5   3   6    0.28    0.13
   4  -3  -6   25.77    0.66
  -4  -3   6   25.35    0.70
  -4   3   6   25.97    0.75
   4   3  -6   26.47    0.66
   4   3  -6   25.90    0.75
  -4   3   6   26.73    0.72
  -3  -3   6   41.35    0.95
   3  -3  -6   40.96    0.91
  -3   3   6   40.22    0.97
   3   3  -6   40.43    1.00
   3   3  -6   40.97    0.95
  -3   3   6   40.67    1.03
   2  -3  -6    1.17    0.10
  -2  -3   6    0.73    0.10
   2   3  -6    1.10    0.14
  -2   3   6    0.77    0.15
  -2   3   6    1.18    0.14
   2   3  -6    0.88    0.13
  -1  -3   6    3.52    0.14
   1  -3  -6    3.88    0.16
   1   3  -6    3.37    0.21
  -1   3   6    3.55    0.22
   1   3  -6    3.26    0.21
  -1   3   6    3.50    0.20
   0  -3   6   16.08    0.34
   0  -3   6   15.33    0.46
   0   3   6   16.24    0.44
   0   3  -6   15.26    0.47
   0   3   6   15.78    0.41
   0   3   6   15.38    0.46
   1  -3   6    9.84    0.34
   1   3   6    9.71    0.33
   1   3   6    9.00    0.32
   1   3   6    9.29    0.31
  -1   3  -6    9.66    0.36
   2  -3   6    0.38    0.11
   2   3   6    0.36    0.10
  -2   3  -6   -0.01    0.10
   2   3   6    0.39    0.12
   2   3   6    0.28    0.10
  -2   3  -6    0.34    0.07
  -3  -3  -6  119.77    2.46
  -3  -3  -6  122.29    2.40
   3  -3   6  117.26    2.48
  -3   3  -6  116.23    2.51
   3   3   6  118.08    2.48
  -3   3  -6  116.60    2.35
   4  -3   6    5.26    0.30
  -4  -3  -6    5.69    0.33
  -4   3  -6    5.21    0.25
   4   3   6    4.49    0.31
  -4   3  -6    4.84    0.30
  -5  -3  -6   50.81    1.25
   5  -3   6   50.75    1.25
  -5   3  -6   48.95    1.21
  -5   3  -6   49.98    1.16
   5   3   6   48.77    1.25
   6  -3   6    2.23    0.25
  -6  -3  -6    2.64    0.27
  -6   3  -6    2.60    0.23
  -6   3  -6    2.37    0.22
   6   3   6    2.52    0.27
   7  -3   6    4.14    0.35
  -7  -3  -6    3.43    0.32
   7   3   6    3.38    0.33
  -7   3  -6    3.72    0.29
  -7   3  -6    4.35    0.30
  -8  -3  -6    1.21    0.28
   8  -3   6    0.89    0.26
   8   3   6    0.84    0.25
  -8   3  -6    1.06    0.20
  -8   3  -6    1.25    0.23
  -9  -3  -6   11.41    0.60
   9  -3   6   12.05    0.60
  -9   3  -6   10.78    0.55
   9   3   6   10.21    0.58
  10  -3   6    0.93    0.31
 -10  -3  -6    0.35    0.23
 -10   3  -6    0.56    0.23
  10   3   6    0.43    0.24
 -11  -3  -6    1.90    0.34
  11  -3   6    2.46    0.39
  11   3   6    2.25    0.39
 -11   3  -6    1.51    0.32
  12  -3   6    0.30    0.29
 -12  -3  -6    0.58    0.30
  12   3   6    0.30    0.29
 -12   3  -6    0.34    0.27
  13  -3   6   -0.04    0.30
 -13  -3  -6    0.21    0.26
 -13   3  -6    0.05    0.27
  13   3   6    0.35    0.34
 -13  -4   6    0.25    0.30
  13   4  -6   -0.09    0.29
 -13   4   6   -0.04    0.27
 -12  -4   6    3.10    0.46
  12   4  -6    3.17    0.47
 -12   4   6    3.44    0.45
 -11  -4   6    0.61    0.28
  11  -4  -6    0.41    0.26
  11   4  -6    0.72    0.31
 -11   4   6    0.60    0.27
  10  -4  -6    5.86    0.44
 -10  -4   6    5.05    0.45
 -10   4   6    6.41    0.48
  10   4  -6    5.35    0.49
   9  -4  -6    0.06    0.19
  -9  -4   6   -0.05    0.20
   9  -4  -6    0.15    0.19
  -9   4   6    0.41    0.21
   9   4  -6   -0.04    0.20
   8  -4  -6    3.19    0.31
  -8  -4   6    2.89    0.33
   8  -4  -6    3.18    0.30
  -8   4   6    2.78    0.32
   8   4  -6    3.49    0.36
   7  -4  -6    0.17    0.18
   7  -4  -6    0.43    0.17
  -7  -4   6   -0.01    0.17
   7   4  -6    0.26    0.20
  -7   4   6    0.64    0.20
  -6  -4   6    0.61    0.18
   6  -4  -6    0.89    0.18
   6   4  -6    0.80    0.20
  -6   4   6    1.17    0.20
   6   4  -6    0.76    0.13
  -6   4   6    0.71    0.19
   5  -4  -6    8.66    0.36
  -5  -4   6    8.95    0.41
  -5   4   6    8.35    0.41
   5   4  -6    9.68    0.35
  -5   4   6    9.21    0.41
   5   4  -6    8.33    0.43
   4  -4  -6    0.54    0.12
  -4  -4   6    0.31    0.13
  -4   4   6    0.40    0.16
   4   4  -6    0.37    0.12
   4   4  -6    0.32    0.15
  -4   4   6    0.25    0.12
  -3  -4   6   25.37    0.65
   3  -4  -6   23.69    0.62
   3   4  -6   24.40    0.72
  -3   4   6   24.37    0.75
   3   4  -6   25.10    0.67
  -3   4   6   24.01    0.67
  -2  -4   6   26.56    0.63
   2  -4  -6   26.31    0.64
  -2   4   6   24.98    0.75
   2   4  -6   25.14    0.70
   2   4  -6   26.15    0.73
  -2   4   6   25.24    0.67
  -1  -4   6    7.62    0.25
   1  -4  -6    7.95    0.29
  -1   4   6    7.56    0.31
  -1   4   6    7.97    0.36
   1   4  -6    7.47    0.34
   1   4  -6    7.96    0.36
   0  -4   6    1.13    0.08
   0  -4   6    1.11    0.16
   0   4  -6    0.79    0.15
   0   4   6    0.95    0.15
   0   4   6    1.20    0.14
   0   4   6    1.14    0.14
   1  -4   6   26.12    0.71
   1   4   6   25.32    0.69
   1   4   6   25.18    0.67
   1   4   6   25.17    0.66
  -1   4  -6   25.02    0.72
  -1   4  -6   25.18    0.53
   2  -4   6    4.10    0.28
  -2   4  -6    4.92    0.18
   2   4   6    4.34    0.27
   2   4   6    4.65    0.25
  -2   4  -6    4.24    0.30
   2   4   6    4.18    0.27
   3  -4   6    6.30    0.32
  -3  -4  -6    6.16    0.32
   3   4   6    6.28    0.33
   3   4   6    5.77    0.27
  -3   4  -6    6.50    0.24
  -3   4  -6    5.68    0.33
   4  -4   6    0.09    0.13
  -4  -4  -6    0.01    0.12
  -4   4  -6    0.05    0.09
  -4   4  -6    0.22    0.13
   4   4   6    0.05    0.12
  -5  -4  -6   37.51    1.04
   5  -4   6   39.00    1.06
  -5  -4  -6   38.26    0.85
   5   4   6   39.00    1.07
  -5   4  -6   39.37    0.95
  -5   4  -6   40.25    1.06
   6  -4   6   16.50    0.64
  -6  -4  -6   17.21    0.65
  -6   4  -6   18.45    0.59
   6   4   6   18.55    0.69
  -6   4  -6   17.63    0.63
   7  -4   6   10.26    0.53
  -7  -4  -6    9.44    0.52
  -7   4  -6   10.12    0.46
   7   4   6   10.40    0.53
  -7   4  -6   10.28    0.48
   8  -4   6    1.32    0.28
  -8  -4  -6    0.82    0.26
  -8   4  -6    1.11    0.22
  -8   4  -6    1.23    0.23
   8   4   6    1.40    0.30
   9  -4   6    2.65    0.35
  -9  -4  -6    3.33    0.39
   9   4   6    2.30    0.35
  -9   4  -6    2.65    0.31
  10  -4   6    2.43    0.36
 -10  -4  -6    2.96    0.39
 -10   4  -6    3.03    0.35
  10   4   6    1.84    0.37
 -11  -4  -6    2.65    0.41
  11  -4   6    2.96    0.42
  11   4   6    3.18    0.46
 -11   4  -6    3.80    0.41
  12  -4   6    0.59    0.31
 -12  -4  -6    0.04    0.26
  12   4   6    0.42    0.33
 -12   4  -6    0.81    0.29
 -13  -4  -6    0.45    0.28
  13  -4   6    0.12    0.31
 -13   4  -6    0.01    0.26
  13   4   6    0.15    0.32
 -13  -5   6    1.05    0.36
 -13   5   6    0.64    0.31
  13   5  -6    0.53    0.35
 -12  -5   6    0.75    0.31
  12   5  -6    1.03    0.37
 -12   5   6    0.60    0.29
 -11  -5   6    0.27    0.25
  11   5  -6   -0.11    0.27
 -11   5   6    0.42    0.25
  10  -5  -6    0.37    0.23
 -10  -5   6    0.21    0.25
 -10   5   6    0.13    0.21
  10   5  -6   -0.06    0.24
   9  -5  -6   16.32    0.71
  -9  -5   6   17.00    0.74
   9  -5  -6   16.18    0.67
   9   5  -6   16.73    0.77
  -9   5   6   15.63    0.70
  -8  -5   6    0.75    0.25
   8  -5  -6    0.75    0.22
   8  -5  -6    0.81    0.21
   8   5  -6    0.97    0.27
  -8   5   6    0.14    0.19
   7  -5  -6   13.74    0.55
  -7  -5   6   14.49    0.60
   7   5  -6   15.17    0.65
  -7   5   6   14.14    0.63
  -7   5   6   13.08    0.57
  -6  -5   6   23.45    0.77
   6  -5  -6   22.90    0.71
  -6   5   6   24.01    0.83
   6   5  -6   23.38    0.82
   6   5  -6   24.62    0.66
  -6   5   6   22.94    0.75
  -5  -5   6   29.35    0.84
   5  -5  -6   28.25    0.78
   5   5  -6   29.56    0.91
   5   5  -6   29.32    0.78
  -5   5   6   28.05    0.90
  -5   5   6   28.60    0.82
  -4  -5   6    3.26    0.25
   4  -5  -6    3.36    0.23
  -4   5   6    3.43    0.25
   4   5  -6    3.80    0.31
   4   5  -6    3.91    0.26
  -4   5   6    3.68    0.32
  -3  -5   6    4.51    0.26
   3  -5  -6    5.19    0.26
  -3   5   6    4.96    0.28
  -3   5   6    5.46    0.35
   3   5  -6    5.51    0.30
   3   5  -6    4.74    0.31
   2  -5  -6    9.10    0.34
  -2  -5   6    8.69    0.32
   2   5  -6    9.64    0.41
   2   5  -6    9.47    0.41
  -2   5   6    9.35    0.36
  -2   5   6    8.87    0.43
   1  -5  -6   36.32    0.89
  -1  -5   6   36.03    0.97
  -1  -5   6   38.18    0.83
  -1   5   6   36.89    1.00
  -1   5   6   37.63    0.91
   1   5  -6   38.36    0.99
   0  -5   6    6.21    0.33
   0  -5   6    5.66    0.20
   0   5   6    5.45    0.27
   0   5   6    6.00    0.29
   0   5  -6    5.51    0.34
   0   5   6    5.69    0.32
   1  -5   6    4.16    0.29
  -1   5  -6    3.71    0.29
   1   5   6    4.01    0.27
  -1   5  -6    4.02    0.15
   1   5   6    3.73    0.25
   1   5   6    3.68    0.25
   2  -5   6    8.98    0.40
   2   5   6    8.41    0.37
  -2   5  -6    8.31    0.41
   2   5   6    8.20    0.35
   2   5   6    8.87    0.38
  -2   5  -6    8.57    0.25
   3  -5   6   50.47    1.26
   3   5   6   51.80    1.25
  -3   5  -6   51.84    1.10
  -3   5  -6   49.91    1.30
   3   5   6   51.98    1.26
   3   5   6   51.08    1.20
   4  -5   6    5.38    0.34
  -4  -5  -6    4.49    0.32
  -4   5  -6    5.32    0.34
   4   5   6    5.69    0.34
  -4   5  -6    5.19    0.25
   4   5   6    5.03    0.26
   5  -5   6    5.85    0.37
  -5  -5  -6    5.79    0.37
  -5  -5  -6    6.09    0.26
  -5   5  -6    6.19    0.30
   5   5   6    5.81    0.39
  -5   5  -6    6.34    0.40
  -6  -5  -6   21.66    0.76
   6  -5   6   21.42    0.77
  -6   5  -6   23.81    0.79
   6   5   6   22.57    0.80
  -6   5  -6   22.67    0.68
  -7  -5  -6    2.10    0.29
   7  -5   6    1.92    0.29
  -7   5  -6    2.26    0.29
   7   5   6    2.08    0.31
  -7   5  -6    1.46    0.22
   8  -5   6    0.04    0.21
  -8  -5  -6    0.12    0.20
  -8   5  -6    0.12    0.17
   8   5   6    0.71    0.26
  -8   5  -6    0.17    0.20
   9  -5   6    1.89    0.33
  -9  -5  -6    2.00    0.35
  -9   5  -6    2.03    0.29
   9   5   6    1.86    0.35
  -9   5  -6    1.66    0.29
 -10  -5  -6    2.59    0.39
  10  -5   6    2.80    0.39
  10   5   6    2.05    0.37
 -10   5  -6    2.14    0.32
 -11  -5  -6    2.55    0.42
  11   5   6    2.66    0.44
 -12  -5  -6    0.33    0.28
  12  -5   6   -0.09    0.27
  12   5   6    0.14    0.31
 -13  -5  -6    0.16    0.29
  13  -5   6   -0.06    0.30
  13   5   6   -0.30    0.30
 -12  -6   6    0.27    0.27
  12   6  -6    0.07    0.28
 -12   6   6    0.53    0.29
 -11  -6   6    2.05    0.39
 -11   6   6    1.23    0.32
  11   6  -6    1.72    0.39
 -10  -6   6    0.58    0.28
  10  -6  -6    0.16    0.25
 -10   6   6    0.49    0.23
  10   6  -6    0.27    0.26
   9  -6  -6    0.17    0.21
  -9  -6   6    0.15    0.22
   9  -6  -6    0.20    0.22
  -9   6   6    0.15    0.20
   9   6  -6    0.35    0.26
  -8  -6   6    0.75    0.25
   8  -6  -6    0.56    0.23
   8  -6  -6    0.66    0.24
  -8   6   6    0.71    0.23
   8   6  -6    0.94    0.29
   7  -6  -6    0.06    0.17
  -7  -6   6    0.46    0.22
  -7   6   6    0.20    0.21
  -7   6   6    0.15    0.18
   7   6  -6    0.63    0.25
   6  -6  -6    0.92    0.19
  -6  -6   6    1.35    0.24
  -6   6   6    1.90    0.25
   6   6  -6    0.63    0.23
  -6   6   6    1.38    0.29
   5  -6  -6    4.32    0.30
  -5  -6   6    4.56    0.32
  -5   6   6    3.77    0.36
   5   6  -6    4.21    0.37
  -5   6   6    4.59    0.31
   5   6  -6    4.20    0.29
  -4  -6   6    6.22    0.33
   4  -6  -6    6.98    0.34
   4   6  -6    6.60    0.35
  -4   6   6    6.32    0.34
  -4   6   6    6.25    0.41
   4   6  -6    6.07    0.39
   3  -6  -6    1.61    0.18
  -3  -6   6    1.37    0.17
   3   6  -6    0.81    0.20
  -3   6   6    0.97    0.22
   3   6  -6    1.88    0.22
  -3   6   6    2.08    0.21
  -2  -6   6    0.79    0.13
   2  -6  -6    0.91    0.15
  -2   6   6    0.98    0.21
  -2   6   6    0.85    0.15
   2   6  -6    1.04    0.19
   2   6  -6    1.33    0.22
  -1  -6   6    9.38    0.32
  -1  -6   6    9.25    0.44
   1  -6  -6    9.46    0.37
  -1   6   6    8.99    0.44
   1   6  -6    8.89    0.44
  -1   6   6    9.13    0.37
   0  -6  -6    0.95    0.16
   0  -6   6    0.88    0.10
   0  -6   6    0.83    0.18
   0   6  -6    1.20    0.20
   0   6   6    0.89    0.19
   0   6   6    1.03    0.16
   1  -6   6    7.61    0.38
   1   6   6    7.09    0.34
   1   6   6    7.13    0.35
   1   6   6    7.35    0.38
  -1   6  -6    7.30    0.41
  -1   6  -6    7.58    0.23
   2  -6   6    5.74    0.34
   2   6   6    5.69    0.32
  -2   6  -6    5.53    0.20
   2   6   6    5.28    0.32
   2   6   6    5.86    0.33
  -2   6  -6    5.33    0.36
   3  -6   6   16.55    0.62
  -3   6  -6   18.67    0.68
   3   6   6   17.25    0.57
   3   6   6   16.30    0.59
   3   6   6   17.18    0.62
  -3   6  -6   17.55    0.46
  -4  -6  -6   23.66    0.75
   4  -6   6   22.65    0.76
  -4   6  -6   24.45    0.63
  -4   6  -6   23.18    0.82
   4   6   6   23.72    0.68
   4   6   6   23.51    0.78
  -5  -6  -6    2.53    0.30
   5  -6   6    2.35    0.28
  -5   6  -6    2.30    0.20
   5   6   6    1.76    0.27
  -5   6  -6    2.15    0.29
  -6  -6  -6   10.59    0.55
   6  -6   6   11.22    0.55
   6   6   6    9.42    0.53
  -6   6  -6   11.36    0.45
  -6   6  -6   11.00    0.56
  -7  -6  -6    0.52    0.23
   7  -6   6    0.03    0.19
   7   6   6    0.76    0.24
  -7   6  -6    0.24    0.22
   8  -6   6    0.09    0.21
  -8  -6  -6    0.46    0.24
  -8   6  -6    0.61    0.25
   8   6   6    0.08    0.21
   9  -6   6    6.08    0.50
  -9  -6  -6    7.56    0.53
  -9   6  -6    7.02    0.51
   9   6   6    7.04    0.53
  10  -6   6    2.76    0.41
 -10  -6  -6    3.19    0.43
  10   6   6    2.77    0.42
 -11  -6  -6    0.05    0.27
  11  -6   6    0.91    0.33
  11   6   6    0.42    0.32
 -12  -6  -6    0.02    0.28
  12  -6   6    0.24    0.32
  12   6   6    0.45    0.33
 -12  -7   6    0.18    0.28
  12   7  -6   -0.10    0.32
 -11  -7   6    3.22    0.46
  11   7  -6    2.95    0.50
 -10  -7   6   -0.39    0.22
  10  -7  -6    0.07    0.25
 -10   7   6    0.05    0.21
  10   7  -6    0.26    0.30
  -9  -7   6    0.86    0.29
   9  -7  -6    0.92    0.29
  -9   7   6    1.17    0.28
   9   7  -6    0.80    0.30
  -8  -7   6    5.71    0.45
  -8   7   6    6.30    0.43
   8   7  -6    6.15    0.52
  -8   7   6    6.45    0.51
   7  -7  -6    2.43    0.30
  -7  -7   6    3.28    0.35
  -7   7   6    3.68    0.41
   7   7  -6    3.50    0.41
  -7   7   6    3.10    0.32
  -6  -7   6    5.71    0.40
   6  -7  -6    5.54    0.36
  -6   7   6    5.74    0.37
   6   7  -6    6.14    0.47
  -6   7   6    5.97    0.48
  -5  -7   6    3.99    0.32
   5  -7  -6    3.14    0.28
  -5   7   6    3.32    0.29
   5   7  -6    3.01    0.34
   5   7  -6    3.68    0.30
  -5   7   6    2.55    0.35
  -4  -7   6    0.37    0.16
   4  -7  -6    0.97    0.19
   4   7  -6    0.38    0.18
   4   7  -6    0.53    0.21
  -4   7   6    0.45    0.16
  -4   7   6    0.40    0.24
   3  -7  -6    0.08    0.14
  -3  -7   6    0.07    0.14
  -3   7   6    0.05    0.18
   3   7  -6   -0.02    0.15
  -3   7   6    0.17    0.13
   3   7  -6    0.00    0.16
   2  -7  -6   29.71    0.82
  -2  -7   6   29.81    0.75
   2   7  -6   28.84    0.91
  -2   7   6   29.32    0.95
  -2   7   6   28.43    0.81
   2   7  -6   29.04    0.90
  -1  -7   6    1.03    0.14
   1  -7  -6    0.89    0.18
  -1  -7   6    1.07    0.23
  -1   7   6    0.52    0.20
   1   7  -6    0.54    0.20
  -1   7   6    1.00    0.18
   0  -7   6   32.10    0.95
   0  -7  -6   32.33    0.90
   0  -7   6   33.90    0.76
   0   7  -6   34.38    1.02
   0   7   6   31.81    0.98
   0   7   6   32.63    0.88
   1  -7   6    0.51    0.19
   1   7   6    0.53    0.16
   1   7   6    0.53    0.19
  -1   7  -6    0.61    0.20
   1   7   6    0.62    0.17
   2  -7   6   20.21    0.71
   2   7   6   20.13    0.69
   2   7   6   20.24    0.69
  -2   7  -6   19.96    0.76
   2   7   6   19.75    0.66
   3  -7   6    0.91    0.22
  -3  -7  -6    0.37    0.17
  -3   7  -6    0.41    0.21
   3   7   6    0.16    0.17
   3   7   6    0.15    0.19
   4  -7   6   18.06    0.68
  -4  -7  -6   16.20    0.64
   4   7   6   16.72    0.59
  -4   7  -6   18.10    0.74
   4   7   6   16.76    0.66
  -5  -7  -6    4.61    0.37
   5  -7   6    5.31    0.39
  -5   7  -6    4.64    0.41
   5   7   6    5.36    0.43
  -6  -7  -6    7.69    0.46
   6  -7   6    8.45    0.51
  -6   7  -6    7.61    0.51
   6   7   6    8.22    0.50
   7  -7   6    0.71    0.26
  -7  -7  -6    0.54    0.24
   7   7   6    0.24    0.22
  -7   7  -6    0.31    0.24
  -8  -7  -6    2.49    0.36
   8  -7   6    2.99    0.39
  -8   7  -6    2.60    0.38
   8   7   6    3.06    0.42
  -9  -7  -6    0.29    0.27
   9  -7   6    0.33    0.27
   9   7   6   -0.01    0.24
  -9   7  -6    0.41    0.27
  10  -7   6    5.23    0.51
 -10  -7  -6    4.31    0.48
  10   7   6    5.05    0.54
  11  -7   6    0.36    0.32
 -11  -7  -6    0.44    0.32
  11   7   6    0.59    0.34
  12  -7   6    0.26    0.32
 -12  -7  -6    0.17    0.30
  12   7   6    0.96    0.39
 -11  -8   6    0.73    0.34
  11   8  -6    0.74    0.37
  10  -8  -6    2.99    0.44
 -10  -8   6    2.97    0.42
  10   8  -6    3.25    0.50
   9  -8  -6    3.14    0.43
  -9  -8   6    3.71    0.42
   9   8  -6    3.88    0.50
  -8  -8   6    0.45    0.25
   8   8  -6    0.20    0.27
  -8   8   6    0.25    0.26
  -7  -8   6   -0.03    0.19
   7   8  -6    0.32    0.25
  -7   8   6   -0.13    0.23
  -7   8   6    0.07    0.17
  -6  -8   6    0.95    0.25
   6  -8  -6    1.09    0.24
   6   8  -6    0.75    0.27
  -6   8   6    0.70    0.22
  -6   8   6    1.47    0.34
  -5  -8   6    1.56    0.24
   5  -8  -6    1.89    0.26
  -5   8   6    1.64    0.34
   5   8  -6    1.61    0.32
  -5   8   6    2.04    0.25
   5   8  -6    2.17    0.27
   4  -8  -6    0.99    0.21
  -4  -8   6    0.50    0.19
  -4   8   6    0.67    0.19
   4   8  -6    0.46    0.24
   4   8  -6    0.85    0.22
  -4   8   6    0.37    0.25
   3  -8  -6   15.87    0.59
  -3  -8   6   16.14    0.55
  -3   8   6   14.54    0.56
   3   8  -6   15.38    0.64
  -3   8   6   15.99    0.73
   3   8  -6   15.40    0.68
  -2  -8   6    0.14    0.18
   2  -8  -6   -0.08    0.14
  -2  -8   6   -0.06    0.12
  -2   8   6    0.08    0.14
  -2   8   6    0.04    0.19
   2   8  -6   -0.14    0.17
   1  -8  -6    1.76    0.23
  -1  -8   6    1.49    0.27
  -1   8   6    1.35    0.20
  -1   8   6    1.01    0.27
   1   8  -6    1.20    0.26
   0  -8   6   -0.09    0.18
   0  -8  -6    0.24    0.16
   0   8   6   -0.08    0.18
   0   8  -6    0.35    0.21
   0   8   6    0.25    0.15
   1  -8   6    5.81    0.41
  -1   8  -6    5.31    0.43
   1   8   6    4.99    0.38
   1   8   6    5.58    0.36
   2  -8   6    0.67    0.22
   2   8   6    0.41    0.18
  -2   8  -6    0.73    0.25
   2   8   6    0.14    0.18
   2   8   6    0.63    0.21
   3  -8   6    4.63    0.38
  -3  -8  -6    4.68    0.35
   3   8   6    4.85    0.36
  -3   8  -6    5.24    0.43
   3   8   6    5.11    0.38
   4  -8   6    2.85    0.33
  -4  -8  -6    2.93    0.31
  -4   8  -6    2.73    0.36
   4   8   6    2.67    0.28
   4   8   6    3.45    0.36
   5  -8   6    6.00    0.45
  -5  -8  -6    5.75    0.42
  -5   8  -6    5.32    0.46
   5   8   6    6.37    0.45
  -6  -8  -6    0.27    0.21
   6  -8   6    0.43    0.24
  -6   8  -6    0.17    0.22
   6   8   6    0.43    0.23
   7  -8   6    1.51    0.32
  -7  -8  -6    1.11    0.29
  -7   8  -6    1.38    0.32
   7   8   6    0.82    0.28
   8  -8   6    4.92    0.48
  -8  -8  -6    4.75    0.45
   8   8   6    5.48    0.51
  -8   8  -6    5.61    0.51
  -9  -8  -6   -0.05    0.25
   9  -8   6   -0.30    0.24
  -9   8  -6   -0.24    0.26
   9   8   6    0.07    0.25
 -10  -8  -6    0.54    0.29
  10  -8   6    0.40    0.31
 -10   8  -6    0.67    0.32
  10   8   6    0.25    0.29
 -11  -8  -6    1.09    0.36
  11  -8   6    1.03    0.37
  11   8   6    1.37    0.41
 -10  -9   6    3.95    0.47
  10  -9  -6    4.09    0.52
  10   9  -6    4.77    0.59
  -9  -9   6    0.62    0.28
   9  -9  -6    0.54    0.29
   9   9  -6    0.11    0.29
  -8  -9   6    0.54    0.26
  -8   9   6    0.70    0.32
   8   9  -6    0.34    0.31
  -7  -9   6    0.14    0.22
  -7   9   6    0.21    0.30
   7   9  -6    0.97    0.31
  -6  -9   6    0.12    0.20
  -6   9   6    0.15    0.27
   6   9  -6    0.11    0.26
  -5   9   6    0.62    0.29
   5   9  -6    0.06    0.23
   4  -9  -6    4.52    0.36
  -4   9   6    4.39    0.46
   4   9  -6    4.01    0.42
   4   9  -6    4.45    0.39
   3  -9  -6    5.55    0.39
  -3  -9   6    6.93    0.49
   3   9  -6    5.91    0.45
  -3   9   6    5.31    0.48
  -3   9   6    5.57    0.35
   2  -9  -6   10.93    0.52
  -2  -9   6   11.05    0.60
  -2   9   6   11.06    0.63
   2   9  -6   11.09    0.59
  -2   9   6   11.57    0.50
  -1  -9   6    1.66    0.29
   1  -9  -6    1.55    0.25
  -1   9   6    1.80    0.33
   1   9  -6    1.90    0.32
  -1   9   6    1.85    0.24
   0  -9   6    1.14    0.27
   0  -9  -6    0.64    0.22
   0   9   6    0.66    0.20
   0   9   6    1.14    0.29
   0   9  -6    1.14    0.28
  -1  -9  -6    8.66    0.48
   1  -9   6   10.21    0.55
   1   9   6    9.54    0.46
  -1   9  -6    9.24    0.56
   1   9   6    9.57    0.55
   2  -9   6    8.27    0.51
   2   9   6    8.12    0.45
   2   9   6    7.51    0.49
  -2   9  -6    8.50    0.56
   2   9   6    8.11    0.48
   3  -9   6    2.30    0.33
  -3  -9  -6    2.20    0.28
   3   9   6    2.47    0.32
  -3   9  -6    2.05    0.34
   3   9   6    2.28    0.32
   4  -9   6    3.76    0.39
  -4  -9  -6    3.78    0.36
   4   9   6    3.33    0.38
  -4   9  -6    4.26    0.45
  -5  -9  -6    0.05    0.20
   5  -9   6    0.10    0.23
   5   9   6    0.17    0.24
  -5   9  -6   -0.27    0.22
  -6  -9  -6   -0.14    0.19
   6  -9   6    0.19    0.24
   6   9   6   -0.06    0.24
  -6   9  -6    0.23    0.27
  -7  -9  -6    0.09    0.23
   7  -9   6    0.31    0.26
  -7   9  -6    0.16    0.28
   7   9   6   -0.01    0.22
   8  -9   6    1.25    0.35
  -8  -9  -6    1.14    0.32
   8   9   6    2.03    0.40
  -8   9  -6    1.37    0.37
  -9  -9  -6    2.38    0.39
   9  -9   6    2.65    0.44
  -9   9  -6    3.14    0.48
   9   9   6    3.18    0.49
  10  -9   6    0.28    0.33
 -10  -9  -6    0.20    0.29
  10   9   6    0.49    0.32
 -10   9  -6    0.15    0.33
   9 -10  -6    2.30    0.44
   9  10  -6    1.46    0.43
   8  10  -6    0.12    0.30
  -8  10   6    0.24    0.31
   7  10  -6    3.59    0.49
  -7  10   6    3.52    0.51
  -6  10   6    1.08    0.35
   6  10  -6    1.00    0.35
   5  10  -6   -0.02    0.25
  -5  10   6    0.36    0.28
  -4  10   6    1.40    0.36
   4  10  -6    0.68    0.28
   4  10  -6    1.26    0.33
   3 -10  -6   15.71    0.66
  -3 -10   6   14.38    0.72
   3  10  -6   14.96    0.72
  -3  10   6   14.75    0.78
   2 -10  -6    6.92    0.46
  -2 -10   6    5.21    0.48
   2  10  -6    7.40    0.52
  -2  10   6    5.62    0.51
  -1 -10   6    5.63    0.47
   1 -10  -6    5.56    0.41
  -1  10   6    5.73    0.50
   1  10  -6    5.38    0.47
   0 -10   6    2.68    0.37
   0 -10  -6    2.30    0.31
   0  10   6    2.98    0.40
   0  10  -6    2.24    0.36
   1 -10   6    7.90    0.52
  -1 -10  -6    6.54    0.45
   1  10   6    8.21    0.53
  -1  10  -6    7.12    0.53
  -2 -10  -6    4.16    0.35
   2 -10   6    3.51    0.40
  -2 -10  -6    4.17    0.40
   2  10   6    4.01    0.42
  -2  10  -6    3.93    0.44
  -3 -10  -6   10.38    0.54
   3 -10   6    9.98    0.59
  -3  10  -6   11.19    0.67
   3  10   6   10.31    0.58
   3  10   6   11.40    0.59
   4 -10   6   -0.17    0.22
  -4 -10  -6    0.23    0.21
   4  10   6    0.75    0.27
  -4  10  -6   -0.11    0.25
   5 -10   6    5.46    0.48
  -5 -10  -6    5.14    0.43
   5  10   6    5.73    0.51
  -5  10  -6    6.54    0.57
  -6 -10  -6    0.07    0.21
   6 -10   6    0.03    0.25
   6  10   6   -0.13    0.24
  -6  10  -6    0.16    0.27
   7 -10   6    5.06    0.52
  -7 -10  -6    5.47    0.48
   7  10   6    5.91    0.56
  -7  10  -6    5.42    0.57
  -8 -10  -6    0.13    0.24
   8 -10   6    0.04    0.29
  -8  10  -6   -0.08    0.28
   8  10   6    0.59    0.31
  -9 -10  -6    0.37    0.29
   9  10   6    0.51    0.36
  -9  10  -6    1.09    0.40
  -8  11   6    2.78    0.53
   8  11  -6    2.29    0.48
   7  11  -6    0.50    0.34
  -7  11   6    0.49    0.36
   6  11  -6    1.97    0.40
  -6  11   6    2.89    0.51
   5  11  -6    1.94    0.39
  -5  11   6    1.63    0.41
  -4 -11   6    0.35    0.27
  -4  11   6    0.21    0.28
  -3 -11   6    4.07    0.47
  -3  11   6    4.09    0.52
   3  11  -6    5.76    0.50
  -2 -11   6    1.25    0.35
   2  11  -6    1.23    0.33
  -2  11   6    1.55    0.37
  -1 -11   6    0.15    0.26
   1 -11  -6    0.13    0.21
  -1  11   6   -0.31    0.21
   1  11  -6    0.32    0.27
   0 -11  -6    0.16    0.21
   0 -11   6    0.16    0.23
   0  11   6    0.11    0.27
   0  11  -6   -0.20    0.24
  -1 -11  -6    0.22    0.23
   1 -11   6    0.31    0.26
   1  11   6    0.42    0.28
  -1  11  -6    0.06    0.23
   2 -11   6    0.14    0.24
  -2 -11  -6   -0.21    0.22
  -2  11  -6    0.28    0.28
   2  11   6   -0.29    0.23
   3 -11   6    7.83    0.56
  -3 -11  -6    8.41    0.57
   3  11   6    9.23    0.59
  -3  11  -6    7.29    0.62
   4 -11   6    1.82    0.35
   4  11   6    1.36    0.34
  -4  11  -6    1.41    0.37
   5 -11   6    0.41    0.28
  -5  11  -6    1.05    0.34
   5  11   6   -0.33    0.23
   6 -11   6   -0.15    0.26
   6  11   6    0.19    0.27
  -6  11  -6   -0.21    0.28
   7 -11   6    1.34    0.38
  -7  11  -6    2.45    0.49
   7  11   6    1.57    0.41
   8  11   6    1.01    0.39
  -8  11  -6    0.54    0.37
   7  12  -6    0.30    0.32
  -7  12   6    0.05    0.36
  -6 -12   6    0.81    0.36
  -6  12   6    0.57    0.39
  -5 -12   6    0.45    0.33
  -5  12   6   -0.30    0.31
  -4 -12   6    3.75    0.50
  -4  12   6    4.27    0.58
  -3 -12   6    0.07    0.29
   3  12  -6    0.03    0.26
  -3  12   6    0.41    0.33
  -2 -12   6    0.75    0.33
   2  12  -6    0.79    0.32
  -2  12   6    0.77    0.34
  -1 -12   6    1.38    0.35
  -1  12   6    0.78    0.35
   1  12  -6    1.15    0.34
   0 -12   6    0.59    0.32
   0 -12  -6    0.47    0.25
   0  12  -6    1.17    0.36
   0  12   6    1.26    0.37
   1 -12   6    1.84    0.38
  -1 -12  -6    1.85    0.36
  -1  12  -6    2.20    0.42
   1  12   6    1.93    0.39
  -2 -12  -6    0.19    0.27
   2 -12   6    0.63    0.29
  -2  12  -6    0.18    0.28
   2  12   6    0.44    0.30
   3 -12   6    0.01    0.27
  -3 -12  -6   -0.28    0.24
  -3  12  -6   -0.16    0.28
  -4 -12  -6   -0.05    0.25
   4 -12   6    0.24    0.27
  -4  12  -6    0.33    0.33
   5 -12   6   -0.45    0.23
   5  12   6   -0.38    0.24
  -5  12  -6   -0.50    0.29
   6 -12   6    1.05    0.37
  -6  12  -6    0.96    0.39
   6  12   6    0.46    0.34
  -4 -13   6    1.89    0.43
  -4  13   6    2.09    0.50
  -3 -13   6    0.14    0.28
  -3  13   6    0.29    0.34
  -2 -13   6    3.08    0.49
  -2  13   6    2.85    0.52
   2  13  -6    3.10    0.50
  -1 -13   6    0.16    0.29
  -1  13   6    0.43    0.34
   1  13  -6    0.55    0.33
   0 -13   6    0.56    0.32
   0  13  -6   -0.12    0.30
   0  13   6    0.04    0.32
   1 -13   6    0.48    0.31
  -1  13  -6    0.56    0.34
   1  13   6   -0.12    0.28
   2 -13   6   -0.29    0.25
   2  13   6   -0.06    0.29
  -2  13  -6   -0.42    0.28
  -3 -13  -6   -0.02    0.27
   3 -13   6   -0.15    0.27
  -3  13  -6    0.14    0.34
   4 -13   6    2.75    0.45
  -4 -13  -6    3.84    0.52
  -4  13  -6    2.88    0.54
  14   0  -7    0.00    0.28
 -14   0   7   -0.14    0.28
 -13   0   7    0.42    0.30
  13   0  -7   -0.04    0.25
  12   0  -7    0.25    0.25
 -12   0   7    0.31    0.26
  11   0  -7   -0.21    0.20
 -11   0   7    0.08    0.22
  10   0  -7    0.23    0.22
 -10   0   7   -0.24    0.17
  -9   0   7   22.92    0.86
   9   0  -7   25.28    0.85
   8   0  -7    0.42    0.18
  -8   0   7    0.39    0.18
  -7   0   7    0.09    0.14
   7   0  -7    0.14    0.14
   7   0  -7    0.15    0.12
   6   0  -7    0.08    0.13
  -6   0   7    0.16    0.14
   6   0  -7    0.22    0.11
  -5   0   7   27.15    0.76
   5   0  -7   26.32    0.72
   5   0  -7   27.45    0.69
  -4   0   7    0.20    0.12
   4   0  -7    0.11    0.10
   4   0  -7    0.07    0.09
   3   0  -7   42.58    0.96
   3   0  -7   42.47    0.94
  -3   0   7   43.11    0.97
   2   0  -7    0.07    0.06
  -2   0   7    0.05    0.07
   2   0  -7    0.06    0.08
   1   0  -7  850.75   16.52
   1   0  -7  832.52   16.96
  -1   0   7  846.36   16.42
   0   0   7    0.11    0.05
   0   0  -7    0.04    0.07
   0   0   7    0.04    0.05
   1   0   7  407.15    8.02
   1   0   7  407.48    8.21
  -1   0  -7  402.66    8.22
  -2   0  -7    0.04    0.06
   2   0   7   -0.06    0.07
  -2   0  -7    0.01    0.07
  -3   0  -7   37.21    0.80
  -3   0  -7   36.22    0.85
   3   0   7   35.92    0.87
   4   0   7    0.11    0.12
  -4   0  -7    0.03    0.13
  -4   0  -7    0.17    0.07
  -5   0  -7   77.93    1.60
   5   0   7   76.14    1.75
  -5   0  -7   78.87    1.72
  -6   0  -7   -0.05    0.06
   6   0   7    0.06    0.13
  -6   0  -7    0.05    0.13
  -7   0  -7    7.94    0.42
   7   0   7    6.69    0.42
   8   0   7    0.47    0.22
  -8   0  -7    0.13    0.19
   9   0   7   31.93    1.06
  -9   0  -7   32.13    1.03
 -10   0  -7   -0.19    0.18
  10   0   7   -0.08    0.20
 -11   0  -7    0.15    0.23
  11   0   7   -0.01    0.25
  12   0   7    0.06    0.25
 -12   0  -7   -0.16    0.22
  13   0   7   10.25    0.71
 -13   0  -7   10.02    0.68
 -14  -1   7    0.03    0.30
  14  -1  -7    0.29    0.31
 -14   1   7    0.49    0.31
  14   1  -7    1.07    0.38
 -13  -1   7    0.49    0.32
  13  -1  -7    1.74    0.37
 -13   1   7    0.66    0.31
  13   1  -7    0.85    0.33
 -12  -1   7    0.65    0.29
  12  -1  -7    0.63    0.29
  12   1  -7    0.10    0.25
 -12   1   7    0.38    0.27
  11  -1  -7    3.00    0.37
 -11  -1   7    2.94    0.41
 -11   1   7    3.16    0.41
  11   1  -7    3.00    0.39
  10  -1  -7   -0.10    0.20
 -10  -1   7    0.08    0.20
 -10   1   7    0.40    0.24
  10   1  -7    0.51    0.25
  -9  -1   7    9.54    0.52
   9  -1  -7    8.46    0.48
   9   1  -7    7.85    0.47
  -9   1   7    8.83    0.52
   8  -1  -7   15.47    0.60
   8  -1  -7   16.74    0.55
  -8  -1   7   15.37    0.64
   8   1  -7   15.07    0.62
  -8   1   7   16.21    0.66
   7  -1  -7   48.59    1.16
   7  -1  -7   47.27    1.20
  -7  -1   7   47.35    1.25
   7   1  -7   47.88    1.23
   7   1  -7   45.97    1.08
  -7   1   7   47.03    1.25
  -6  -1   7    0.01    0.12
   6  -1  -7    0.02    0.11
   6  -1  -7    0.15    0.11
   6   1  -7   -0.02    0.10
  -6   1   7   -0.02    0.12
   6   1  -7    0.11    0.13
   5  -1  -7   44.59    1.04
   5  -1  -7   43.36    1.05
  -5  -1   7   44.11    1.09
   5   1  -7   44.05    1.08
   5   1  -7   44.28    1.00
  -5   1   7   44.30    1.10
   4  -1  -7    5.71    0.28
   4  -1  -7    6.20    0.27
  -4  -1   7    4.97    0.29
  -4   1   7    5.71    0.29
   4   1  -7    5.82    0.25
   4   1  -7    5.55    0.28
  -3  -1   7   16.96    0.48
   3  -1  -7   16.71    0.43
   3  -1  -7   17.09    0.48
   3   1  -7   16.54    0.46
   3   1  -7   17.03    0.45
   2  -1  -7    0.26    0.08
   2  -1  -7    0.20    0.05
  -2  -1   7    0.23    0.08
   2   1  -7    0.29    0.07
  -2   1   7    0.20    0.08
   2   1  -7    0.10    0.08
  -1  -1   7  771.71   14.83
   1  -1  -7  755.21   15.43
   1   1  -7  769.37   15.41
  -1   1   7  748.27   14.89
   1   1  -7  776.58   15.05
   0  -1   7  295.93    6.03
   0  -1  -7  288.97    6.00
   0  -1   7  295.63    5.82
   0   1  -7  291.62    6.07
   0   1   7  302.01    5.90
   0   1   7  302.99    5.97
   1  -1   7  116.69    2.27
   1  -1   7  115.32    2.34
  -1  -1  -7  117.28    2.35
  -1   1  -7  114.89    2.38
   1   1   7  119.89    2.32
   1   1   7  116.10    2.31
   2  -1   7   13.63    0.39
  -2  -1  -7   13.16    0.33
   2   1   7   13.00    0.38
  -2   1  -7   13.36    0.35
   2   1   7   12.54    0.38
  -2   1  -7   12.80    0.37
  -3  -1  -7    0.61    0.12
   3  -1   7    0.50    0.12
  -3  -1  -7    0.59    0.07
  -3   1  -7    0.77    0.11
   3   1   7    0.61    0.12
  -3   1  -7    0.33    0.09
  -4  -1  -7   61.06    1.39
   4  -1   7   60.89    1.41
   4   1   7   61.92    1.41
  -4   1  -7   62.24    1.36
  -4   1  -7   62.08    1.34
   5  -1   7   21.76    0.68
  -5  -1  -7   23.77    0.69
   5   1   7   21.49    0.68
  -5   1  -7   22.47    0.65
  -5   1  -7   21.59    0.57
   6  -1   7    0.19    0.15
  -6  -1  -7   -0.13    0.12
   6   1   7    0.12    0.13
  -6   1  -7    0.12    0.09
  -6   1  -7    0.38    0.14
  -7  -1  -7    0.00    0.15
   7  -1   7    0.08    0.16
  -7   1  -7   -0.02    0.10
  -7   1  -7   -0.03    0.14
   7   1   7    0.09    0.17
  -8  -1  -7   18.80    0.73
   8  -1   7   18.89    0.73
   8   1   7   19.36    0.74
  -8   1  -7   19.76    0.71
   9  -1   7    2.63    0.34
  -9  -1  -7    2.53    0.32
  -9   1  -7    2.58    0.31
   9   1   7    2.41    0.33
  10  -1   7    6.81    0.52
 -10  -1  -7    6.01    0.48
  10   1   7    6.37    0.50
 -10   1  -7    6.39    0.47
 -11  -1  -7    2.90    0.38
  11  -1   7    3.30    0.41
 -11   1  -7    2.80    0.37
  11   1   7    3.47    0.44
  12  -1   7    0.78    0.32
 -12  -1  -7    0.31    0.26
  12   1   7    0.52    0.29
 -12   1  -7    0.68    0.30
  13  -1   7    2.07    0.43
 -13  -1  -7    1.56    0.38
  13   1   7    2.08    0.42
 -13   1  -7    1.90    0.40
 -14  -2   7   -0.05    0.26
  14   2  -7    0.34    0.32
 -14   2   7    0.42    0.31
  13  -2  -7    0.16    0.28
 -13  -2   7   -0.19    0.25
  13   2  -7    0.02    0.28
 -13   2   7    0.52    0.29
  12  -2  -7    0.10    0.24
 -12  -2   7    0.72    0.30
  12   2  -7    0.35    0.29
 -12   2   7    1.00    0.32
 -11  -2   7    0.29    0.24
  11  -2  -7   -0.01    0.21
  11   2  -7    0.00    0.24
 -11   2   7    0.10    0.22
 -10  -2   7    3.23    0.39
  10  -2  -7    2.92    0.35
 -10   2   7    1.98    0.35
  10   2  -7    2.82    0.37
  -9  -2   7    2.65    0.34
   9  -2  -7    1.72    0.26
  -9   2   7    1.81    0.30
   9   2  -7    1.18    0.28
   8  -2  -7   10.89    0.49
  -8  -2   7   10.99    0.54
   8  -2  -7   11.06    0.47
   8   2  -7   10.23    0.53
  -8   2   7   11.04    0.54
   7  -2  -7    7.73    0.38
   7  -2  -7    7.52    0.39
  -7  -2   7    7.49    0.42
  -7   2   7    8.11    0.44
   7   2  -7    7.68    0.30
   7   2  -7    7.94    0.44
   6  -2  -7   34.42    0.92
   6  -2  -7   36.39    0.91
  -6  -2   7   35.21    0.97
   6   2  -7   35.44    0.84
  -6   2   7   35.35    0.97
   6   2  -7   35.01    0.96
   5  -2  -7   21.31    0.62
  -5  -2   7   19.95    0.63
   5  -2  -7   21.14    0.59
  -5   2   7   20.65    0.64
   5   2  -7   19.81    0.63
   5   2  -7   21.28    0.55
   4  -2  -7   13.47    0.46
  -4  -2   7   13.55    0.47
   4  -2  -7   14.57    0.42
   4   2  -7   13.87    0.47
   4   2  -7   14.30    0.42
  -4   2   7   14.38    0.48
  -3  -2   7    3.20    0.21
   3  -2  -7    3.33    0.22
   3  -2  -7    3.20    0.17
   3   2  -7    3.24    0.22
   3   2  -7    3.48    0.21
  -3   2   7    4.02    0.23
   2  -2  -7    0.08    0.09
  -2  -2   7    0.14    0.07
   2  -2  -7    0.13    0.05
  -2   2   7    0.10    0.08
   2   2  -7    0.10    0.09
   2   2  -7    0.10    0.09
  -1  -2   7    0.21    0.06
   1  -2  -7    0.33    0.09
   1  -2  -7    0.30    0.05
   1   2  -7    0.12    0.09
   1   2  -7    0.20    0.09
  -1   2   7    0.25    0.08
   0  -2  -7  693.88   13.83
   0  -2   7  672.69   13.54
   0   2   7  680.79   13.44
   0   2  -7  683.98   13.78
   0   2   7  699.35   13.46
   1  -2   7   70.46    1.52
  -1  -2  -7   72.45    1.52
   1   2   7   72.86    1.51
   1   2   7   73.56    1.49
  -1   2  -7   70.60    1.55
  -1   2  -7   73.84    1.44
  -2  -2  -7  372.48    7.37
   2  -2   7  358.71    7.28
   2   2   7  366.12    7.22
  -2   2  -7  376.43    7.06
  -2   2  -7  362.29    7.26
   2   2   7  364.51    7.06
   3  -2   7   16.01    0.50
  -3  -2  -7   16.38    0.39
  -3  -2  -7   16.20    0.51
   3   2   7   16.52    0.50
  -3   2  -7   16.15    0.48
  -3   2  -7   16.22    0.44
   4  -2   7   12.34    0.47
  -4  -2  -7   13.28    0.48
  -4   2  -7   13.83    0.43
   4   2   7   14.09    0.49
  -4   2  -7   13.93    0.44
   5  -2   7    4.18    0.30
  -5  -2  -7    3.92    0.28
  -5   2  -7    4.11    0.25
   5   2   7    2.96    0.26
  -5   2  -7    3.83    0.25
  -6  -2  -7    3.46    0.28
   6  -2   7    3.54    0.30
   6   2   7    3.25    0.29
  -6   2  -7    3.81    0.24
  -6   2  -7    3.10    0.25
  -7  -2  -7    0.28    0.17
   7  -2   7    0.61    0.20
   7   2   7    0.36    0.19
  -7   2  -7    0.64    0.18
  -7   2  -7    0.37    0.14
   8  -2   7    6.28    0.44
  -8  -2  -7    5.23    0.41
   8   2   7    5.60    0.42
  -8   2  -7    6.85    0.41
  -8   2  -7    6.75    0.34
   9  -2   7    0.23    0.21
  -9  -2  -7   -0.07    0.20
  -9   2  -7    0.35    0.20
   9   2   7   -0.07    0.21
 -10  -2  -7    6.57    0.48
  10  -2   7    6.48    0.51
 -10   2  -7    6.72    0.47
  10   2   7    6.11    0.50
  11  -2   7    0.59    0.27
 -11  -2  -7    0.43    0.25
 -11   2  -7    0.47    0.25
  11   2   7    0.32    0.27
 -12  -2  -7    4.97    0.51
  12  -2   7    4.82    0.51
  12   2   7    4.62    0.53
 -12   2  -7    5.14    0.50
 -13  -2  -7    0.99    0.34
  13  -2   7    0.96    0.36
  13   2   7    2.48    0.47
 -13   2  -7    1.49    0.36
 -13  -3   7    0.51    0.31
 -13   3   7    1.10    0.36
  13   3  -7    0.97    0.35
 -12  -3   7    1.63    0.36
  12  -3  -7    1.73    0.33
 -12   3   7    1.51    0.36
  12   3  -7    1.91    0.39
 -11  -3   7    0.23    0.23
  11  -3  -7    0.25    0.23
 -11   3   7    0.19    0.25
  11   3  -7    0.34    0.27
  10  -3  -7    1.01    0.27
 -10  -3   7    1.58    0.33
 -10   3   7    1.42    0.31
  10   3  -7    1.05    0.30
   9  -3  -7    1.07    0.23
  -9  -3   7    1.69    0.30
   9  -3  -7    1.09    0.25
   9   3  -7    1.39    0.31
  -9   3   7    2.00    0.31
   8  -3  -7    0.99    0.21
   8  -3  -7    0.83    0.21
  -8  -3   7    0.91    0.23
   8   3  -7    0.76    0.24
  -8   3   7    1.38    0.25
  -7  -3   7   19.43    0.70
   7  -3  -7   19.77    0.67
   7  -3  -7   19.44    0.64
  -7   3   7   19.55    0.70
   7   3  -7   19.62    0.72
   6  -3  -7   31.52    0.85
   6  -3  -7   28.96    0.79
  -6  -3   7   28.80    0.85
  -6   3   7   27.41    0.84
   6   3  -7   27.23    0.85
   6   3  -7   29.12    0.72
  -5  -3   7    2.08    0.22
   5  -3  -7    2.35    0.22
   5  -3  -7    2.50    0.19
  -5   3   7    2.30    0.22
   5   3  -7    2.80    0.25
   5   3  -7    2.74    0.20
  -4  -3   7   24.09    0.67
   4  -3  -7   23.97    0.61
   4   3  -7   23.32    0.70
  -4   3   7   23.59    0.68
   4   3  -7   24.30    0.63
  -4   3   7   23.00    0.70
  -3  -3   7   10.88    0.37
   3  -3  -7   10.50    0.32
   3   3  -7   10.03    0.36
  -3   3   7   11.04    0.43
   3   3  -7    9.78    0.39
  -3   3   7   10.19    0.38
  -2  -3   7  120.06    2.37
   2  -3  -7  120.44    2.37
  -2   3   7  116.02    2.42
   2   3  -7  119.62    2.48
  -2   3   7  120.66    2.54
   2   3  -7  118.08    2.48
  -1  -3   7   12.86    0.32
   1  -3  -7   12.46    0.33
  -1   3   7   12.91    0.43
  -1   3   7   12.49    0.39
   1   3  -7   12.40    0.41
   1   3  -7   12.67    0.42
   0  -3   7   48.77    1.12
   0   3   7   48.89    1.09
   0   3  -7   50.15    1.15
   0   3   7   49.66    1.05
   0   3   7   50.23    1.14
   1  -3   7    0.05    0.09
   1   3   7    0.06    0.08
  -1   3  -7   -0.01    0.09
   1   3   7    0.12    0.09
   1   3   7    0.03    0.09
  -2  -3  -7  107.68    2.13
   2  -3   7  100.97    2.16
  -2   3  -7   98.50    2.19
   2   3   7  104.45    2.14
  -2   3  -7  102.86    2.01
   2   3   7  102.29    2.13
  -3  -3  -7    1.03    0.17
   3  -3   7    1.31    0.17
  -3  -3  -7    0.85    0.12
  -3   3  -7    1.17    0.12
   3   3   7    1.19    0.17
  -3   3  -7    1.09    0.17
   4  -3   7   11.65    0.46
  -4  -3  -7   11.40    0.45
  -4  -3  -7   11.40    0.31
  -4   3  -7   11.82    0.44
   4   3   7   11.50    0.46
  -4   3  -7   10.98    0.37
  -5  -3  -7   14.34    0.53
   5  -3   7   13.81    0.54
  -5   3  -7   14.41    0.50
  -5   3  -7   13.69    0.46
   5   3   7   13.64    0.53
  -6  -3  -7    1.46    0.23
   6  -3   7    1.98    0.25
  -6   3  -7    2.12    0.22
   6   3   7    1.73    0.24
  -6   3  -7    2.26    0.21
  -7  -3  -7    1.69    0.25
   7  -3   7    1.74    0.27
   7   3   7    1.73    0.27
  -7   3  -7    1.78    0.22
  -7   3  -7    1.24    0.20
  -8  -3  -7    1.41    0.27
   8  -3   7    0.98    0.27
  -8   3  -7    1.46    0.25
  -8   3  -7    1.51    0.22
   8   3   7    1.94    0.31
  -9  -3  -7    1.68    0.31
   9  -3   7    2.30    0.34
   9   3   7    2.17    0.35
  -9   3  -7    1.57    0.27
  10  -3   7    0.31    0.26
 -10  -3  -7    0.31    0.22
  10   3   7    0.44    0.25
 -10   3  -7    0.50    0.24
  11  -3   7    0.73    0.31
 -11  -3  -7    1.04    0.29
 -11   3  -7    1.47    0.31
  11   3   7    0.58    0.31
  12  -3   7    0.20    0.26
 -12  -3  -7    0.21    0.24
  12   3   7   -0.09    0.27
 -12   3  -7    0.19    0.23
 -13  -3  -7    2.74    0.45
  13  -3   7    2.82    0.47
 -13   3  -7    2.82    0.44
  13   3   7    1.59    0.45
 -13  -4   7    4.61    0.55
  13   4  -7    4.48    0.54
 -13   4   7    4.83    0.54
 -12  -4   7    0.50    0.30
 -12   4   7    0.04    0.25
  12   4  -7    0.84    0.34
 -11  -4   7    2.38    0.39
  11  -4  -7    2.01    0.32
 -11   4   7    2.42    0.38
  11   4  -7    1.55    0.35
  10  -4  -7    1.12    0.27
 -10  -4   7    0.65    0.27
  10   4  -7    0.87    0.30
 -10   4   7    0.83    0.27
   9  -4  -7    0.85    0.23
   9  -4  -7    0.60    0.22
  -9  -4   7    0.52    0.23
  -9   4   7    0.86    0.25
   9   4  -7    0.73    0.25
   8  -4  -7   12.85    0.57
   8  -4  -7   13.53    0.56
  -8  -4   7   13.97    0.63
   8   4  -7   13.40    0.64
  -8   4   7   13.59    0.61
   7  -4  -7    6.93    0.38
  -7  -4   7    6.90    0.43
   7  -4  -7    6.65    0.41
   7   4  -7    5.93    0.44
  -7   4   7    6.80    0.40
   6  -4  -7    0.43    0.15
   6  -4  -7    0.38    0.17
  -6  -4   7    0.02    0.14
   6   4  -7    0.54    0.18
   6   4  -7    0.50    0.13
  -6   4   7    0.45    0.17
   5  -4  -7    2.28    0.20
  -5  -4   7    2.11    0.23
   5   4  -7    2.29    0.19
  -5   4   7    2.65    0.26
   5   4  -7    2.59    0.26
   4  -4  -7   39.52    0.93
  -4  -4   7   40.27    0.98
  -4   4   7   40.31    1.00
  -4   4   7   38.17    1.05
   4   4  -7   38.42    1.03
   4   4  -7   40.43    0.97
  -3  -4   7    0.00    0.11
   3  -4  -7    0.51    0.11
  -3   4   7    0.10    0.14
   3   4  -7    0.27    0.15
   3   4  -7    0.37    0.14
  -2  -4   7    1.23    0.13
   2  -4  -7    1.84    0.14
   2   4  -7    1.74    0.19
  -2   4   7    1.93    0.18
   2   4  -7    1.67    0.19
  -2   4   7    1.92    0.22
   1  -4  -7   15.26    0.42
  -1  -4   7   15.28    0.38
   1   4  -7   14.92    0.50
   1   4  -7   14.18    0.49
  -1   4   7   14.46    0.46
  -1   4   7   15.81    0.53
   0  -4   7   65.84    1.27
   0  -4   7   63.27    1.44
   0   4  -7   61.78    1.47
   0   4   7   65.51    1.47
   0   4   7   62.70    1.39
   0   4   7   64.16    1.37
   1  -4   7    2.95    0.22
  -1   4  -7    2.51    0.23
   1   4   7    3.13    0.22
   1   4   7    2.86    0.21
   1   4   7    2.74    0.21
   2  -4   7    1.62    0.20
   2   4   7    1.33    0.17
  -2   4  -7    1.48    0.11
   2   4   7    1.82    0.19
  -2   4  -7    1.45    0.20
   2   4   7    1.29    0.16
   3  -4   7    1.49    0.19
  -3   4  -7    1.31    0.12
   3   4   7    1.40    0.18
  -3   4  -7    1.09    0.18
   3   4   7    1.30    0.19
   3   4   7    1.15    0.14
  -4  -4  -7    1.46    0.12
   4  -4   7    1.20    0.19
  -4  -4  -7    1.26    0.19
  -4   4  -7    1.05    0.19
   4   4   7    0.77    0.18
  -4   4  -7    1.28    0.14
   5  -4   7    1.68    0.22
  -5  -4  -7    1.52    0.22
  -5  -4  -7    0.71    0.11
  -5   4  -7    1.43    0.20
  -5   4  -7    1.39    0.17
   5   4   7    1.38    0.22
  -6  -4  -7  114.28    2.49
   6  -4   7  109.22    2.50
  -6   4  -7  111.42    2.49
   6   4   7  110.88    2.52
  -6   4  -7  110.20    2.36
   7  -4   7    2.46    0.31
  -7  -4  -7    2.03    0.29
  -7   4  -7    3.20    0.30
   7   4   7    2.82    0.33
  -7   4  -7    3.01    0.27
   8  -4   7    2.69    0.34
  -8  -4  -7    2.22    0.32
  -8   4  -7    2.67    0.29
   8   4   7    3.24    0.37
  -8   4  -7    2.68    0.30
   9  -4   7    1.96    0.34
  -9  -4  -7    2.50    0.36
   9   4   7    2.84    0.38
  -9   4  -7    2.51    0.31
  10  -4   7   -0.01    0.22
 -10  -4  -7    0.21    0.22
  10   4   7   -0.15    0.21
 -10   4  -7   -0.02    0.19
 -11  -4  -7    0.36    0.27
  11  -4   7   -0.30    0.23
  11   4   7    0.12    0.25
 -11   4  -7    0.37    0.24
  12  -4   7    4.42    0.51
 -12  -4  -7    4.09    0.49
  12   4   7    3.55    0.51
 -12   4  -7    4.01    0.45
  13  -4   7    0.72    0.36
 -13  -4  -7    1.07    0.35
  13   4   7    1.38    0.42
 -13  -5   7    0.07    0.28
  13   5  -7    0.27    0.34
 -13   5   7   -0.26    0.23
 -12  -5   7    0.85    0.31
 -12   5   7    0.98    0.33
  12   5  -7    0.81    0.34
 -11  -5   7    5.49    0.51
 -11   5   7    4.98    0.48
  11   5  -7    4.63    0.52
 -10  -5   7    1.36    0.32
 -10   5   7    0.74    0.27
  10   5  -7    1.48    0.35
  -9  -5   7    0.56    0.26
   9  -5  -7    0.17    0.22
   9  -5  -7    0.53    0.22
  -9   5   7    0.37    0.20
   9   5  -7    0.56    0.28
   8  -5  -7    4.02    0.33
   8  -5  -7    4.19    0.37
  -8  -5   7    4.48    0.39
   8   5  -7    3.10    0.38
  -8   5   7    4.33    0.37
   7  -5  -7    8.02    0.41
   7  -5  -7    7.24    0.46
  -7  -5   7    8.20    0.47
  -7   5   7    7.83    0.43
   7   5  -7    8.16    0.51
   6  -5  -7    2.17    0.23
  -6  -5   7    2.41    0.27
  -6   5   7    2.22    0.25
   6   5  -7    2.33    0.21
   6   5  -7    2.74    0.32
  -6   5   7    2.09    0.29
   5  -5  -7    3.59    0.25
  -5  -5   7    3.30    0.26
   5   5  -7    3.40    0.31
   5   5  -7    3.03    0.23
  -5   5   7    2.92    0.29
  -5   5   7    3.23    0.27
   4  -5  -7    4.39    0.25
  -4  -5   7    4.91    0.28
   4   5  -7    4.48    0.33
  -4   5   7    4.27    0.28
  -4   5   7    3.77    0.31
   4   5  -7    4.62    0.28
   3  -5  -7   11.40    0.39
  -3  -5   7   11.78    0.40
  -3   5   7   10.43    0.48
   3   5  -7   11.61    0.48
   3   5  -7   11.92    0.45
  -3   5   7   11.38    0.43
   2  -5  -7   18.20    0.51
  -2  -5   7   17.85    0.49
  -2   5   7   17.97    0.63
   2   5  -7   17.59    0.60
  -2   5   7   18.11    0.55
   2   5  -7   17.39    0.59
  -1  -5   7    1.28    0.19
  -1  -5   7    1.22    0.11
   1  -5  -7    1.29    0.15
  -1   5   7    1.05    0.19
   1   5  -7    1.03    0.18
  -1   5   7    1.34    0.16
   0  -5   7    8.13    0.23
   0  -5   7    7.28    0.36
   0   5   7    7.40    0.33
   0   5  -7    7.68    0.39
   0   5   7    8.03    0.32
   0   5   7    8.03    0.38
   1  -5   7   14.45    0.51
   1   5   7   14.37    0.47
   1   5   7   13.89    0.48
  -1   5  -7   13.65    0.52
   1   5   7   13.86    0.50
  -1   5  -7   14.24    0.32
   2  -5   7    0.25    0.14
  -2   5  -7    0.23    0.14
   2   5   7    0.21    0.12
   2   5   7    0.14    0.13
   2   5   7    0.10    0.12
  -2   5  -7    0.17    0.06
   3  -5   7    1.98    0.22
  -3   5  -7    2.08    0.15
   3   5   7    2.23    0.23
  -3   5  -7    2.04    0.24
   3   5   7    1.91    0.19
   3   5   7    2.19    0.23
  -4  -5  -7    5.26    0.33
   4  -5   7    5.67    0.35
   4   5   7    5.62    0.28
  -4   5  -7    5.39    0.35
  -4   5  -7    5.93    0.25
   4   5   7    6.17    0.35
  -5  -5  -7   12.30    0.53
  -5  -5  -7   13.83    0.41
   5  -5   7   12.93    0.55
  -5   5  -7   12.70    0.44
  -5   5  -7   13.13    0.55
   5   5   7   13.96    0.57
   6  -5   7   19.51    0.72
  -6  -5  -7   20.70    0.75
  -6   5  -7   19.82    0.62
  -6   5  -7   19.89    0.73
   6   5   7   20.15    0.75
  -7  -5  -7    1.68    0.28
   7  -5   7    1.97    0.29
  -7   5  -7    1.88    0.23
   7   5   7    1.63    0.30
  -7   5  -7    2.23    0.29
  -8  -5  -7    2.06    0.32
   8  -5   7    2.54    0.35
  -8   5  -7    2.94    0.32
  -8   5  -7    2.24    0.28
   8   5   7    1.78    0.32
   9  -5   7    0.09    0.24
  -9  -5  -7   -0.17    0.21
   9   5   7    0.22    0.23
  -9   5  -7    0.12    0.20
  -9   5  -7    0.03    0.18
  10  -5   7    2.47    0.38
 -10  -5  -7    2.48    0.39
  10   5   7    2.08    0.37
 -10   5  -7    2.67    0.34
 -11  -5  -7    0.43    0.27
  11   5   7    0.31    0.29
 -12  -5  -7    0.06    0.26
  12  -5   7    0.66    0.33
  12   5   7    0.74    0.34
 -12  -6   7    1.56    0.38
  12   6  -7    1.46    0.42
 -12   6   7    1.50    0.36
 -11  -6   7    0.13    0.26
 -11   6   7   -0.04    0.22
  11   6  -7    0.62    0.32
 -10  -6   7    2.79    0.39
  10  -6  -7    3.02    0.38
 -10   6   7    2.71    0.38
  10   6  -7    3.26    0.44
  -9  -6   7    0.08    0.21
   9  -6  -7    0.04    0.20
  -9   6   7    0.27    0.21
   9   6  -7   -0.06    0.24
   8  -6  -7    9.24    0.55
   8  -6  -7    9.29    0.49
  -8  -6   7   11.16    0.57
  -8   6   7    9.33    0.52
   8   6  -7    9.80    0.61
   7  -6  -7    0.21    0.18
  -7  -6   7   -0.21    0.18
  -7   6   7   -0.17    0.19
   7   6  -7    0.41    0.22
  -7   6   7    0.09    0.17
   6  -6  -7   15.06    0.55
  -6  -6   7   15.74    0.61
  -6   6   7   14.56    0.59
  -6   6   7   16.01    0.70
   6   6  -7   14.84    0.65
   5  -6  -7    7.82    0.38
  -5  -6   7    8.88    0.42
   5   6  -7    9.86    0.50
  -5   6   7    8.53    0.42
   5   6  -7    8.90    0.41
  -5   6   7    8.35    0.50
  -4  -6   7    1.52    0.20
   4  -6  -7    1.69    0.19
   4   6  -7    1.31    0.24
  -4   6   7    1.68    0.27
  -4   6   7    1.42    0.20
   4   6  -7    1.51    0.20
   3  -6  -7   34.17    0.87
  -3  -6   7   34.02    0.85
  -3   6   7   32.92    1.02
   3   6  -7   34.34    0.99
  -3   6   7   32.71    0.89
   3   6  -7   33.66    0.94
  -2  -6   7    2.23    0.18
   2  -6  -7    1.91    0.18
  -2   6   7    2.08    0.20
   2   6  -7    2.12    0.23
  -2   6   7    2.35    0.27
   2   6  -7    1.57    0.22
   1  -6  -7   39.91    0.99
  -1  -6   7   41.28    1.11
  -1  -6   7   41.58    0.91
   1   6  -7   42.37    1.11
  -1   6   7   42.14    1.14
  -1   6   7   39.19    1.00
   0  -6  -7   18.61    0.56
   0  -6   7   18.77    0.44
   0  -6   7   17.68    0.62
   0   6  -7   17.41    0.63
   0   6   7   17.75    0.63
   0   6   7   17.62    0.57
   1  -6   7    3.33    0.28
  -1   6  -7    3.12    0.28
   1   6   7    3.29    0.25
  -1   6  -7    3.42    0.14
   1   6   7    3.05    0.26
   1   6   7    3.08    0.24
   2  -6   7    6.88    0.37
  -2   6  -7    5.98    0.20
   2   6   7    6.15    0.34
   2   6   7    6.43    0.34
  -2   6  -7    5.78    0.39
   2   6   7    6.51    0.35
   3  -6   7    0.46    0.16
  -3   6  -7    0.55    0.10
   3   6   7    0.39    0.17
   3   6   7    0.07    0.14
  -3   6  -7    0.27    0.17
   3   6   7    0.19    0.14
   4  -6   7   22.18    0.75
  -4  -6  -7   22.65    0.74
  -4   6  -7   21.60    0.58
  -4   6  -7   21.15    0.78
   4   6   7   21.19    0.65
   4   6   7   23.27    0.77
  -5  -6  -7    9.60    0.48
   5  -6   7    8.93    0.48
  -5  -6  -7    8.88    0.35
  -5   6  -7    9.01    0.36
   5   6   7    8.69    0.48
  -5   6  -7    8.67    0.50
   6  -6   7   18.74    0.74
  -6  -6  -7   19.32    0.73
  -6   6  -7   18.98    0.75
   6   6   7   19.41    0.76
  -7  -6  -7    1.66    0.29
   7  -6   7    1.54    0.30
  -7   6  -7    1.94    0.31
   7   6   7    1.29    0.30
  -8  -6  -7    0.06    0.20
   8  -6   7    0.33    0.25
  -8   6  -7    0.59    0.25
   8   6   7    0.66    0.27
   9  -6   7    2.40    0.37
  -9  -6  -7    1.97    0.36
  -9   6  -7    2.76    0.36
   9   6   7    2.06    0.38
 -10  -6  -7    2.74    0.41
  10  -6   7    2.82    0.42
  10   6   7    2.97    0.44
  11  -6   7    4.69    0.51
 -11  -6  -7    4.99    0.51
  11   6   7    4.97    0.56
 -12  -6  -7    3.25    0.48
  12  -6   7    3.67    0.50
  12   6   7    3.86    0.53
 -12  -7   7    0.13    0.29
  12   7  -7   -0.03    0.32
 -11  -7   7    0.34    0.27
 -11   7   7    0.21    0.24
  11   7  -7    0.37    0.32
 -10  -7   7    3.91    0.45
  10  -7  -7    4.07    0.45
  10   7  -7    4.04    0.49
 -10   7   7    4.41    0.44
   9  -7  -7    0.23    0.24
  -9  -7   7    0.14    0.24
  -9   7   7    0.10    0.21
   9   7  -7    0.12    0.24
  -8  -7   7    1.38    0.29
   8  -7  -7    1.35    0.29
   8   7  -7    1.31    0.33
  -8   7   7    1.01    0.26
  -7  -7   7    5.21    0.41
   7  -7  -7    4.81    0.36
  -7   7   7    5.73    0.48
   7   7  -7    5.79    0.48
  -7   7   7    4.92    0.38
   6  -7  -7    1.76    0.24
  -6  -7   7    1.41    0.25
  -6   7   7    1.38    0.30
   6   7  -7    1.56    0.31
  -6   7   7    1.36    0.24
   5  -7  -7    5.16    0.33
  -5  -7   7    4.46    0.33
   5   7  -7    5.31    0.42
  -5   7   7    4.38    0.33
  -5   7   7    3.95    0.40
   5   7  -7    4.71    0.34
   4  -7  -7    1.09    0.19
  -4  -7   7    0.89    0.19
   4   7  -7    0.93    0.20
  -4   7   7    0.69    0.18
   4   7  -7    0.68    0.22
  -4   7   7    0.86    0.25
   3  -7  -7   21.49    0.67
  -3  -7   7   23.10    0.65
  -3   7   7   22.47    0.69
   3   7  -7   21.19    0.78
   3   7  -7   21.49    0.74
  -3   7   7   21.71    0.82
   2  -7  -7    0.36    0.15
  -2  -7   7    0.10    0.12
  -2   7   7    0.42    0.15
   2   7  -7    0.40    0.18
  -2   7   7    0.24    0.18
   1  -7  -7    8.06    0.38
  -1  -7   7    8.75    0.46
  -1  -7   7    9.14    0.32
  -1   7   7    7.93    0.45
  -1   7   7    9.09    0.40
   1   7  -7    8.47    0.46
   0  -7   7   20.29    0.72
   0  -7  -7   19.79    0.65
   0  -7   7   20.82    0.51
   0   7  -7   21.42    0.76
   0   7   7   20.82    0.75
   0   7   7   20.67    0.65
   1  -7   7   26.47    0.86
  -1   7  -7   31.34    0.96
   1   7   7   29.21    0.83
   1   7   7   27.98    0.83
   1   7   7   29.34    0.90
   2  -7   7   19.29    0.70
   2   7   7   18.51    0.64
   2   7   7   19.14    0.67
   2   7   7   19.73    0.67
  -2   7  -7   18.68    0.73
   3  -7   7   51.25    1.34
   3   7   7   50.03    1.29
  -3   7  -7   50.95    1.42
   3   7   7   50.47    1.30
   3   7   7   50.64    1.32
  -4  -7  -7   16.48    0.63
   4  -7   7   16.39    0.67
   4   7   7   16.68    0.67
  -4   7  -7   17.58    0.73
   4   7   7   16.79    0.59
  -5  -7  -7    7.87    0.45
   5  -7   7    9.31    0.51
   5   7   7    7.63    0.47
  -5   7  -7    8.54    0.53
   6  -7   7    0.16    0.21
  -6  -7  -7    0.42    0.22
   6   7   7    0.26    0.22
  -6   7  -7   -0.36    0.18
   7  -7   7    8.36    0.53
  -7  -7  -7    8.11    0.51
   7   7   7    7.99    0.54
  -7   7  -7    8.40    0.53
   8  -7   7    6.78    0.52
  -8  -7  -7    8.11    0.53
  -8   7  -7    8.81    0.56
   8   7   7    7.47    0.55
   9  -7   7    7.93    0.58
  -9  -7  -7    7.82    0.56
  -9   7  -7    8.02    0.57
   9   7   7    7.36    0.58
 -10  -7  -7    4.54    0.50
  10  -7   7    4.00    0.47
  10   7   7    3.55    0.48
 -11  -7  -7    1.42    0.36
  11  -7   7    1.53    0.38
  11   7   7    1.60    0.41
 -12  -7  -7    1.12    0.36
 -11  -8   7    0.13    0.29
  11   8  -7    0.20    0.32
  10  -8  -7   -0.16    0.25
 -10  -8   7    0.23    0.27
  10   8  -7    0.72    0.34
  -9  -8   7    1.11    0.30
   9  -8  -7    1.09    0.33
   9   8  -7    0.54    0.29
  -8  -8   7    5.67    0.46
   8   8  -7    4.88    0.50
  -8   8   7    5.48    0.53
  -7  -8   7   -0.10    0.19
   7   8  -7   -0.05    0.21
  -7   8   7   -0.03    0.17
  -7   8   7    0.06    0.23
  -6  -8   7    0.80    0.23
  -6   8   7    0.36    0.26
   6   8  -7    0.75    0.26
  -6   8   7    0.25    0.18
  -5  -8   7    8.95    0.47
   5  -8  -7    8.72    0.45
   5   8  -7   10.92    0.51
  -5   8   7    8.30    0.58
  -5   8   7    9.13    0.47
   5   8  -7    9.76    0.58
   4  -8  -7    4.76    0.33
  -4  -8   7    3.95    0.30
  -4   8   7    3.95    0.32
  -4   8   7    3.71    0.40
   4   8  -7    3.15    0.36
   4   8  -7    4.29    0.35
  -3  -8   7    0.57    0.17
   3  -8  -7    0.57    0.18
   3   8  -7    0.42    0.21
  -3   8   7    0.46    0.18
   3   8  -7    0.75    0.24
  -3   8   7    0.14    0.21
   2  -8  -7    1.25    0.21
  -2  -8   7    1.52    0.27
  -2   8   7    1.07    0.20
  -2   8   7    0.87    0.27
   2   8  -7    1.02    0.24
  -1  -8   7    0.32    0.20
   1  -8  -7    0.00    0.14
   1   8  -7   -0.07    0.18
  -1   8   7    0.09    0.15
  -1   8   7   -0.20    0.17
   0  -8  -7    1.32    0.21
   0  -8   7    0.92    0.23
   0   8   7    1.40    0.27
   0   8   7    1.50    0.22
   0   8  -7    1.33    0.28
   1  -8   7    5.43    0.42
   1   8   7    5.47    0.41
   1   8   7    5.67    0.38
   1   8   7    6.52    0.37
  -1   8  -7    6.74    0.47
   2  -8   7   34.87    1.06
   2   8   7   32.83    0.97
  -2   8  -7   35.59    1.14
   2   8   7   34.95    1.05
   2   8   7   34.84    1.02
  -3  -8  -7    0.36    0.19
   3  -8   7    0.30    0.22
   3   8   7    0.68    0.22
   3   8   7    0.23    0.19
  -3   8  -7    0.19    0.22
   4  -8   7    0.18    0.21
  -4  -8  -7    0.48    0.21
   4   8   7    0.50    0.22
   4   8   7    0.59    0.20
  -4   8  -7    0.65    0.27
   5  -8   7    8.45    0.52
  -5  -8  -7    7.72    0.47
  -5   8  -7    8.12    0.53
   5   8   7    8.75    0.53
  -6  -8  -7    1.12    0.28
   6  -8   7    1.53    0.29
  -6   8  -7    0.87    0.30
   6   8   7    0.94    0.29
  -7  -8  -7    1.58    0.32
   7  -8   7    1.06    0.31
   7   8   7    1.33    0.33
  -7   8  -7    1.28    0.33
  -8  -8  -7    2.03    0.35
   8  -8   7    1.55    0.36
   8   8   7    2.16    0.40
  -8   8  -7    2.90    0.42
   9  -8   7   -0.12    0.26
  -9  -8  -7    0.30    0.27
  -9   8  -7    0.48    0.29
   9   8   7    0.19    0.29
  10  -8   7    1.00    0.36
 -10  -8  -7    0.79    0.33
  10   8   7    0.47    0.33
  11  -8   7    2.68    0.47
 -11  -8  -7    1.88    0.42
  11   8   7    2.33    0.48
 -10  -9   7    1.15    0.34
  10  -9  -7    1.02    0.36
  10   9  -7    0.61    0.34
  -9  -9   7    0.17    0.25
   9  -9  -7    0.56    0.31
   9   9  -7    0.64    0.32
  -8  -9   7    0.36    0.24
  -8   9   7    0.26    0.29
   8   9  -7    0.19    0.28
  -7   9   7   11.53    0.70
   7   9  -7   10.98    0.67
   6   9  -7    1.98    0.36
  -6   9   7    1.77    0.39
   5   9  -7   -0.11    0.23
  -5   9   7    0.23    0.27
   4  -9  -7   22.59    0.77
  -4   9   7   23.13    0.94
   4   9  -7   22.48    0.84
   4   9  -7   21.84    0.89
  -3  -9   7   17.76    0.77
   3  -9  -7   17.74    0.66
   3   9  -7   17.76    0.74
  -3   9   7   17.88    0.65
  -3   9   7   16.54    0.79
   2  -9  -7    0.04    0.16
  -2  -9   7    0.09    0.20
  -2   9   7    0.06    0.16
  -2   9   7    0.31    0.23
   2   9  -7   -0.08    0.18
  -1  -9   7    9.60    0.57
   1  -9  -7    9.52    0.48
  -1   9   7   10.37    0.60
   1   9  -7   10.55    0.56
  -1   9   7    8.58    0.44
   0  -9  -7    0.12    0.19
   0  -9   7    0.31    0.22
   0   9   7    0.10    0.22
   0   9   7    0.07    0.16
   0   9  -7   -0.06    0.21
   1  -9   7    1.53    0.29
  -1  -9  -7    1.80    0.27
  -1   9  -7    1.41    0.31
   1   9   7    1.86    0.26
   1   9   7    1.61    0.29
   2  -9   7    6.61    0.48
  -2   9  -7    7.12    0.52
   2   9   7    7.69    0.46
   2   9   7    6.45    0.46
   2   9   7    7.16    0.42
   3  -9   7    0.72    0.26
  -3  -9  -7    0.30    0.20
  -3   9  -7    0.42    0.26
   3   9   7    0.21    0.22
   3   9   7    0.06    0.20
  -4  -9  -7    2.79    0.33
   4  -9   7    2.77    0.35
   4   9   7    4.09    0.40
  -4   9  -7    2.24    0.36
   5  -9   7    2.37    0.35
  -5  -9  -7    2.10    0.31
  -5   9  -7    1.97    0.37
   5   9   7    2.65    0.37
  -6  -9  -7    1.52    0.30
   6  -9   7    1.74    0.34
   6   9   7    2.06    0.36
  -6   9  -7    1.48    0.34
  -7  -9  -7    2.56    0.36
   7  -9   7    2.60    0.39
   7   9   7    2.69    0.40
  -7   9  -7    2.37    0.41
   8  -9   7    1.17    0.35
  -8  -9  -7    0.93    0.30
  -8   9  -7    1.20    0.35
   8   9   7    1.00    0.34
   9  -9   7    0.65    0.35
  -9  -9  -7    1.44    0.35
   9   9   7    2.06    0.43
  -9   9  -7    1.21    0.38
 -10  -9  -7    0.68    0.33
  10  -9   7   -0.39    0.27
 -10   9  -7    0.09    0.33
  10   9   7    0.03    0.31
   9 -10  -7    6.08    0.61
   9  10  -7    6.39    0.64
  -8  10   7    7.03    0.66
   8  10  -7    7.48    0.64
  -7  10   7    0.71    0.34
   7  10  -7    0.45    0.29
   6  10  -7    3.82    0.48
  -6  10   7    3.56    0.50
  -5  10   7    0.26    0.30
   5  10  -7    0.36    0.27
  -4 -10   7   11.00    0.67
  -4  10   7   12.37    0.74
   4  10  -7   12.41    0.64
  -3 -10   7    5.02    0.48
  -3  10   7    5.05    0.50
   3  10  -7    5.52    0.46
   2 -10  -7   18.19    0.70
  -2 -10   7   16.66    0.77
  -2  10   7   17.55    0.83
   2  10  -7   18.24    0.80
   1 -10  -7    2.19    0.29
  -1 -10   7    2.68    0.37
   1  10  -7    2.76    0.38
  -1  10   7    2.59    0.39
   0 -10   7    2.67    0.37
   0 -10  -7    3.08    0.32
   0  10  -7    2.57    0.39
   0  10   7    2.37    0.38
  -1 -10  -7    7.09    0.46
   1 -10   7    6.53    0.50
  -1  10  -7    5.68    0.52
   1  10   7    6.76    0.43
   1  10   7    7.02    0.52
  -2 -10  -7    6.94    0.48
   2 -10   7    6.68    0.50
   2  10   7    6.94    0.45
   2  10   7    7.02    0.51
  -2  10  -7    7.43    0.56
  -3 -10  -7    1.28    0.27
   3 -10   7    1.31    0.31
   3  10   7    1.14    0.28
  -3  10  -7    1.05    0.31
   3  10   7    1.67    0.31
   4 -10   7    0.15    0.22
  -4 -10  -7   -0.24    0.17
   4  10   7    0.13    0.22
  -4  10  -7   -0.02    0.24
  -5 -10  -7    1.22    0.29
   5 -10   7    1.38    0.33
  -5  10  -7    1.17    0.35
   5  10   7    1.22    0.33
   6 -10   7    0.31    0.26
  -6 -10  -7    0.46    0.25
  -6  10  -7    0.31    0.30
   6  10   7    0.21    0.27
  -7 -10  -7    0.56    0.27
   7 -10   7    0.32    0.30
  -7  10  -7    1.18    0.37
   7  10   7    0.76    0.33
  -8 -10  -7    1.32    0.34
   8 -10   7    0.78    0.33
   8  10   7    1.52    0.41
  -8  10  -7    1.52    0.41
  -9 -10  -7    0.03    0.28
   9 -10   7   -0.44    0.30
   9  10   7   -0.20    0.30
  -9  10  -7    0.27    0.35
   8 -11  -7   -0.07    0.29
   8  11  -7   -0.19    0.31
   7  11  -7   -0.19    0.29
  -7  11   7   -0.09    0.31
  -6  11   7    2.05    0.45
   6  11  -7    1.97    0.41
  -5 -11   7    0.64    0.32
  -5  11   7    1.09    0.39
  -4 -11   7    1.85    0.39
  -4  11   7    1.45    0.39
  -3 -11   7   10.47    0.66
  -3  11   7   11.09    0.73
   3  11  -7   11.52    0.67
  -2 -11   7    1.01    0.33
   2  11  -7    1.47    0.34
  -2  11   7    0.51    0.32
  -1 -11   7    3.20    0.43
   1 -11  -7    3.68    0.38
  -1  11   7    3.13    0.45
   1  11  -7    2.83    0.40
   0 -11  -7    1.81    0.31
   0 -11   7    1.31    0.31
   0  11   7    1.16    0.34
   0  11  -7    1.89    0.37
  -1 -11  -7    1.79    0.32
   1 -11   7    1.70    0.36
  -1  11  -7    2.24    0.40
   1  11   7    1.75    0.37
  -2 -11  -7   -0.07    0.22
   2 -11   7    0.31    0.26
   2  11   7   -0.15    0.24
  -2  11  -7    0.07    0.25
  -3 -11  -7    0.45    0.26
   3 -11   7    0.72    0.28
  -3  11  -7    0.93    0.31
   4 -11   7    4.40    0.47
  -4  11  -7    4.06    0.52
   4  11   7    5.34    0.49
   5 -11   7    0.54    0.29
  -5  11  -7    0.28    0.29
   5  11   7    0.27    0.27
   6 -11   7    0.19    0.26
  -6 -11  -7   -0.38    0.19
  -6  11  -7    0.03    0.30
   6  11   7    0.34    0.27
  -7 -11  -7   -0.11    0.24
   7 -11   7    0.97    0.35
  -7  11  -7    0.92    0.38
   7  11   7    0.84    0.36
  -8 -11  -7    1.11    0.33
   8  11   7    1.41    0.41
  -8  11  -7    1.47    0.45
  -7  12   7    0.43    0.39
   7  12  -7    0.66    0.38
  -6 -12   7    1.48    0.42
  -6  12   7    1.29    0.43
  -5 -12   7    3.97    0.54
  -5  12   7    3.54    0.56
  -4 -12   7    2.17    0.44
  -4  12   7    0.66    0.37
  -3 -12   7    1.71    0.40
  -3  12   7    3.01    0.50
   3  12  -7    3.35    0.46
  -2 -12   7    3.01    0.47
   2  12  -7    3.42    0.47
  -2  12   7    2.94    0.49
  -1 -12   7   -0.04    0.27
  -1  12   7   -0.19    0.25
   1  12  -7    0.00    0.28
   0 -12   7    5.78    0.54
   0  12  -7    4.36    0.52
   0  12   7    4.37    0.51
   1 -12   7    0.46    0.28
  -1 -12  -7   -0.14    0.21
  -1  12  -7    0.14    0.29
   1  12   7    0.41    0.30
  -2 -12  -7    0.31    0.26
   2 -12   7    0.40    0.29
  -2  12  -7   -0.08    0.25
   2  12   7    0.49    0.31
   3 -12   7    0.40    0.28
  -3 -12  -7    0.18    0.28
  -3  12  -7    0.31    0.32
  -4 -12  -7    0.61    0.31
   4 -12   7    0.03    0.27
  -4  12  -7    0.26    0.33
   5 -12   7    0.29    0.28
   5  12   7    0.04    0.28
  -5  12  -7   -0.15    0.32
   6 -12   7   -0.16    0.26
   6  12   7    0.19    0.30
  -6  12  -7    0.39    0.35
  -4 -13   7    0.23    0.29
  -4  13   7   -0.16    0.33
  -3 -13   7    1.23    0.37
  -3  13   7    0.27    0.38
  -2 -13   7   -0.07    0.30
  -2  13   7    0.52    0.36
   2  13  -7    0.27    0.33
  -1 -13   7    3.42    0.50
   1  13  -7    4.19    0.56
  -1  13   7    4.71    0.60
   0 -13   7    0.28    0.29
   0  13   7    0.23    0.33
   0  13  -7    0.24    0.33
   1 -13   7    1.75    0.41
  -1  13  -7    2.21    0.47
   1  13   7    1.95    0.44
   2 -13   7    0.49    0.31
  -2  13  -7    0.17    0.32
   3 -13   7    2.87    0.46
  -3 -13  -7    2.51    0.44
  -3  13  -7    3.26    0.54
   4 -13   7    0.60    0.33
  -4 -13  -7   -0.11    0.32
  -4  13  -7    0.56    0.36
  14   0  -8    0.16    0.30
 -14   0   8    0.00    0.27
  13   0  -8    0.34    0.29
 -13   0   8    0.16    0.27
 -12   0   8    0.83    0.30
  12   0  -8    1.11    0.32
  11   0  -8    0.77    0.26
 -11   0   8   -0.07    0.21
  10   0  -8    8.47    0.51
 -10   0   8    8.18    0.52
   9   0  -8    0.38    0.22
  -9   0   8    0.32    0.21
   8   0  -8    1.20    0.23
  -8   0   8    0.72    0.22
   8   0  -8    1.22    0.18
  -7   0   8   -0.14    0.13
   7   0  -8    0.11    0.15
   7   0  -8   -0.06    0.11
   6   0  -8   47.69    1.10
  -6   0   8   46.70    1.19
   6   0  -8   45.11    1.14
   5   0  -8    0.08    0.11
  -5   0   8   -0.05    0.11
   5   0  -8    0.13    0.12
  -4   0   8   33.14    0.86
   4   0  -8   35.92    0.84
   4   0  -8   34.83    0.83
   3   0  -8    0.00    0.08
   3   0  -8    0.01    0.07
  -3   0   8    0.03    0.08
  -2   0   8    4.29    0.20
   2   0  -8    4.47    0.21
   2   0  -8    4.45    0.17
  -1   0   8    0.01    0.06
   1   0  -8    0.04    0.08
   0   0   8  175.63    3.40
   0   0  -8  169.83    3.44
   0   0   8  171.07    3.43
   1   0   8   -0.07    0.06
  -1   0  -8    0.15    0.08
   1   0   8    0.13    0.07
   2   0   8   15.01    0.42
   2   0   8   15.04    0.41
  -2   0  -8   14.94    0.40
  -2   0  -8   14.99    0.39
  -3   0  -8    0.05    0.06
  -3   0  -8    0.07    0.09
   3   0   8    0.01    0.09
  -4   0  -8   32.53    0.82
  -4   0  -8   33.41    0.73
   4   0   8   30.49    0.84
  -5   0  -8    0.05    0.07
  -5   0  -8    0.17    0.12
   5   0   8    0.05    0.12
   6   0   8    1.96    0.24
  -6   0  -8    1.75    0.12
  -6   0  -8    2.00    0.22
   7   0   8    0.35    0.18
  -7   0  -8    0.23    0.17
   8   0   8    7.56    0.46
  -8   0  -8    7.00    0.43
   9   0   8    0.59    0.24
  -9   0  -8    0.21    0.19
 -10   0  -8    1.70    0.30
  10   0   8    1.44    0.32
  11   0   8   -0.59    0.21
 -11   0  -8    0.53    0.23
  12   0   8    0.53    0.30
 -12   0  -8    0.24    0.24
  13   0   8    0.74    0.36
 -13   0  -8    0.18    0.26
 -14  -1   8    0.12    0.27
 -14   1   8   -0.04    0.29
  14   1  -8    0.37    0.31
 -13  -1   8    0.35    0.28
  13  -1  -8    0.59    0.29
  13   1  -8    0.12    0.27
 -13   1   8    0.38    0.31
  12  -1  -8    1.91    0.35
 -12  -1   8    1.53    0.36
 -12   1   8    2.14    0.40
  12   1  -8    2.51    0.38
  11  -1  -8    2.88    0.37
 -11  -1   8    3.83    0.43
 -11   1   8    3.55    0.42
  11   1  -8    3.12    0.39
 -10  -1   8    0.06    0.22
  10  -1  -8    0.19    0.20
  10   1  -8    0.41    0.24
 -10   1   8    0.19    0.23
  -9  -1   8    1.10    0.26
   9  -1  -8    0.91    0.23
   9   1  -8    0.71    0.24
  -9   1   8    0.99    0.25
  -8  -1   8    5.17    0.39
   8  -1  -8    6.64    0.35
   8  -1  -8    6.21    0.38
   8   1  -8    6.17    0.40
  -8   1   8    6.14    0.42
   7  -1  -8   14.51    0.54
   7  -1  -8   15.25    0.51
  -7  -1   8   14.11    0.58
   7   1  -8   14.92    0.46
  -7   1   8   14.94    0.60
   7   1  -8   14.08    0.55
   6  -1  -8   12.86    0.45
  -6  -1   8   12.64    0.50
   6  -1  -8   13.29    0.47
   6   1  -8   12.29    0.40
  -6   1   8   12.39    0.50
   6   1  -8   12.83    0.49
  -5  -1   8   36.66    0.94
   5  -1  -8   36.04    0.90
   5  -1  -8   35.51    0.88
   5   1  -8   35.81    0.91
  -5   1   8   35.29    0.94
   5   1  -8   36.62    0.86
   4  -1  -8    3.08    0.19
   4  -1  -8    3.46    0.23
  -4  -1   8    3.23    0.24
   4   1  -8    3.49    0.22
  -4   1   8    3.54    0.24
   4   1  -8    3.34    0.23
   3  -1  -8   22.81    0.52
   3  -1  -8   21.39    0.59
  -3  -1   8   21.71    0.57
  -3   1   8   22.02    0.59
   3   1  -8   22.03    0.57
   3   1  -8   21.49    0.56
   2  -1  -8    0.12    0.08
   2  -1  -8    0.11    0.04
  -2  -1   8    0.07    0.07
   2   1  -8    0.14    0.08
  -2   1   8    0.11    0.08
   2   1  -8    0.17    0.09
  -1  -1   8   33.42    0.71
   1  -1  -8   31.94    0.77
  -1   1   8   32.25    0.75
   1   1  -8   33.64    0.77
   1   1  -8   34.00    0.74
   0  -1   8  135.91    2.66
   0  -1  -8  137.42    2.78
   0  -1   8  136.37    2.72
   0   1   8  141.53    2.72
   0   1  -8  135.44    2.78
   0   1   8  137.10    2.70
  -1  -1  -8    0.20    0.07
   1  -1   8    0.05    0.05
   1  -1   8    0.18    0.07
   1   1   8    0.04    0.07
   1   1   8    0.03    0.07
  -1   1  -8   -0.03    0.09
   2  -1   8    1.08    0.12
  -2  -1  -8    0.87    0.09
   2   1   8    0.87    0.12
  -2   1  -8    0.95    0.10
   2   1   8    0.90    0.11
  -2   1  -8    1.07    0.11
  -3  -1  -8    2.33    0.18
   3  -1   8    2.11    0.19
  -3  -1  -8    1.93    0.12
  -3   1  -8    2.13    0.15
   3   1   8    2.20    0.18
  -3   1  -8    2.37    0.18
   4  -1   8   11.78    0.45
  -4  -1  -8   11.78    0.29
  -4  -1  -8   11.21    0.43
  -4   1  -8   11.83    0.41
  -4   1  -8   11.46    0.37
   4   1   8   11.54    0.45
   5  -1   8    0.25    0.15
  -5  -1  -8    0.52    0.15
  -5   1  -8    0.36    0.11
  -5   1  -8    0.48    0.15
   5   1   8    0.26    0.14
   6  -1   8   19.43    0.67
  -6  -1  -8   20.28    0.66
  -6   1  -8   20.19    0.64
   6   1   8   19.49    0.67
  -6   1  -8   19.13    0.53
   7  -1   8    0.23    0.19
  -7  -1  -8    0.02    0.16
   7   1   8    0.25    0.19
  -7   1  -8    0.12    0.10
  -7   1  -8    0.18    0.16
   8  -1   8    3.16    0.34
  -8  -1  -8    2.74    0.31
   8   1   8    3.20    0.34
  -8   1  -8    2.64    0.29
  -9  -1  -8    1.26    0.28
   9  -1   8    0.69    0.26
  -9   1  -8    1.04    0.23
   9   1   8    1.24    0.27
 -10  -1  -8    3.32    0.38
  10  -1   8    2.95    0.40
  10   1   8    3.26    0.40
 -10   1  -8    2.42    0.34
 -11  -1  -8    3.38    0.40
  11  -1   8    2.93    0.41
  11   1   8    3.14    0.42
 -11   1  -8    3.44    0.40
  12  -1   8   -0.32    0.22
 -12  -1  -8    0.21    0.23
  12   1   8   -0.14    0.25
 -12   1  -8   -0.09    0.23
 -13  -1  -8    3.02    0.44
  13  -1   8    3.12    0.49
  13   1   8    3.43    0.50
 -13   1  -8    2.79    0.44
 -14  -2   8    4.06    0.55
 -14   2   8    3.15    0.51
 -13  -2   8    0.93    0.35
 -13   2   8    0.03    0.26
  13   2  -8    0.50    0.32
 -12  -2   8    0.22    0.28
  12  -2  -8    0.54    0.27
 -12   2   8   -0.04    0.25
  12   2  -8    0.37    0.28
 -11  -2   8    4.59    0.47
  11  -2  -8    4.01    0.40
 -11   2   8    3.14    0.42
  11   2  -8    3.61    0.43
 -10  -2   8    8.09    0.53
  10  -2  -8    9.02    0.50
  10   2  -8    7.97    0.51
 -10   2   8    8.42    0.53
   9  -2  -8    0.35    0.20
  -9  -2   8    0.55    0.24
   9   2  -8    0.33    0.21
  -9   2   8    0.34    0.20
   8  -2  -8    1.74    0.24
  -8  -2   8    2.17    0.29
   8  -2  -8    2.19    0.24
   8   2  -8    1.33    0.26
  -8   2   8    1.74    0.27
   7  -2  -8    2.88    0.24
   7  -2  -8    2.46    0.24
  -7  -2   8    3.04    0.30
   7   2  -8    2.52    0.19
   7   2  -8    2.79    0.29
  -7   2   8    2.86    0.30
   6  -2  -8   18.93    0.58
   6  -2  -8   17.61    0.59
  -6  -2   8   18.98    0.64
   6   2  -8   18.87    0.64
   6   2  -8   18.52    0.52
  -6   2   8   19.87    0.66
  -5  -2   8    1.87    0.21
   5  -2  -8    2.02    0.18
   5  -2  -8    1.86    0.19
  -5   2   8    2.00    0.21
   5   2  -8    1.85    0.16
   5   2  -8    1.46    0.19
   4  -2  -8   65.88    1.37
  -4  -2   8   63.20    1.43
   4  -2  -8   63.69    1.46
   4   2  -8   65.85    1.41
   4   2  -8   62.74    1.44
  -4   2   8   63.24    1.45
   3  -2  -8   41.86    0.99
  -3  -2   8   40.38    0.93
   3  -2  -8   40.82    0.87
   3   2  -8   39.36    0.96
   3   2  -8   41.02    0.94
  -3   2   8   40.18    0.96
   2  -2  -8    5.15    0.25
  -2  -2   8    5.15    0.21
   2  -2  -8    5.47    0.16
   2   2  -8    5.22    0.25
   2   2  -8    5.42    0.25
  -2   2   8    5.29    0.24
  -1  -2   8    7.34    0.21
   1  -2  -8    7.27    0.18
   1  -2  -8    7.30    0.29
   1   2  -8    7.34    0.28
   1   2  -8    7.05    0.27
  -1   2   8    7.02    0.27
   0  -2   8  303.80    6.11
   0  -2  -8  319.65    6.23
   0  -2   8  320.97    6.25
   0   2  -8  312.65    6.35
   0   2   8  308.84    6.17
   0   2   8  320.29    6.20
   1  -2   8   64.06    1.39
  -1  -2  -8   64.53    1.37
   1   2   8   64.72    1.37
   1   2   8   64.22    1.34
  -1   2  -8   63.67    1.41
  -1   2  -8   66.47    1.28
  -2  -2  -8   33.59    0.74
   2  -2   8   32.24    0.80
   2   2   8   32.38    0.78
  -2   2  -8   32.95    0.70
  -2   2  -8   32.19    0.80
  -3  -2  -8   39.04    0.96
  -3  -2  -8   39.27    0.85
   3  -2   8   38.89    0.96
  -3   2  -8   39.26    0.88
   3   2   8   40.98    0.96
  -3   2  -8   39.12    0.95
   4  -2   8    7.21    0.35
  -4  -2  -8    7.69    0.21
  -4  -2  -8    7.52    0.35
  -4   2  -8    7.46    0.31
   4   2   8    7.16    0.35
  -4   2  -8    7.30    0.31
   5  -2   8   27.90    0.82
  -5  -2  -8   28.91    0.83
  -5   2  -8   29.98    0.77
  -5   2  -8   29.76    0.77
   5   2   8   27.87    0.83
  -6  -2  -8    1.01    0.20
   6  -2   8    0.71    0.19
  -6   2  -8    0.70    0.14
   6   2   8    0.82    0.20
  -6   2  -8    0.90    0.17
  -7  -2  -8   12.56    0.57
   7  -2   8   13.07    0.58
  -7   2  -8   13.86    0.54
   7   2   8   13.33    0.59
  -7   2  -8   13.64    0.47
  -8  -2  -8    2.65    0.32
   8  -2   8    3.00    0.34
  -8   2  -8    2.60    0.29
   8   2   8    2.35    0.32
  -9  -2  -8    2.83    0.35
   9  -2   8    2.50    0.35
   9   2   8    2.56    0.35
  -9   2  -8    2.84    0.32
 -10  -2  -8    0.46    0.23
  10  -2   8    0.83    0.29
  10   2   8    0.31    0.25
 -10   2  -8    0.39    0.21
  11  -2   8    2.93    0.42
 -11  -2  -8    3.63    0.42
 -11   2  -8    3.84    0.41
  11   2   8    3.34    0.44
 -12  -2  -8    0.30    0.25
  12  -2   8    0.39    0.29
 -12   2  -8    0.11    0.24
  12   2   8    0.01    0.28
 -13  -2  -8    0.36    0.30
  13  -2   8    0.82    0.35
 -13   2  -8    0.48    0.30
  13   2   8    0.89    0.38
 -13  -3   8    0.46    0.32
  13   3  -8    0.89    0.34
 -13   3   8    0.58    0.30
 -12  -3   8    0.56    0.29
  12   3  -8    0.11    0.27
 -12   3   8    0.32    0.25
  11  -3  -8    3.13    0.37
 -11  -3   8    3.46    0.42
  11   3  -8    2.92    0.41
 -11   3   8    3.23    0.42
 -10  -3   8    0.82    0.27
  10  -3  -8    1.35    0.27
  10   3  -8    1.18    0.29
 -10   3   8    2.10    0.34
  -9  -3   8    0.21    0.22
   9  -3  -8    0.43    0.21
   9  -3  -8    0.32    0.20
  -9   3   8    0.05    0.20
   9   3  -8    0.56    0.23
   8  -3  -8    7.74    0.43
   8  -3  -8    7.81    0.41
  -8  -3   8    6.86    0.46
   8   3  -8    6.46    0.44
  -8   3   8    6.47    0.45
   7  -3  -8   32.38    0.93
   7  -3  -8   30.97    0.87
  -7  -3   8   31.15    0.95
   7   3  -8   33.10    0.98
  -7   3   8   31.77    0.95
   6  -3  -8    1.92    0.20
  -6  -3   8    1.53    0.23
   6  -3  -8    1.40    0.21
   6   3  -8    1.69    0.24
   6   3  -8    1.61    0.16
  -6   3   8    1.60    0.23
  -5  -3   8    0.83    0.16
   5  -3  -8    0.71    0.13
   5  -3  -8    0.50    0.14
   5   3  -8    0.64    0.12
   5   3  -8    0.25    0.14
  -5   3   8    0.62    0.16
  -4  -3   8   36.26    0.90
   4  -3  -8   35.40    0.83
   4  -3  -8   35.28    0.94
  -4   3   8   34.68    0.91
   4   3  -8   36.15    0.88
   4   3  -8   37.04    0.95
  -3  -3   8    4.66    0.24
   3  -3  -8    4.52    0.20
   3  -3  -8    4.29    0.29
   3   3  -8    4.16    0.28
   3   3  -8    4.27    0.27
  -3   3   8    4.04    0.25
  -2  -3   8    1.03    0.12
  -2   3   8    1.08    0.16
  -2   3   8    1.16    0.14
   2   3  -8    1.29    0.16
   2   3  -8    1.07    0.15
  -1  -3   8   37.11    0.77
   1  -3  -8   38.02    0.79
  -1   3   8   37.12    0.92
  -1   3   8   36.52    0.87
   1   3  -8   36.78    0.90
   1   3  -8   36.47    0.89
   0  -3   8   62.30    1.38
   0   3   8   64.18    1.41
   0   3  -8   62.59    1.41
   0   3   8   61.81    1.35
   0   3   8   63.45    1.30
  -1  -3  -8   55.99    1.22
   1  -3   8   53.47    1.23
   1   3   8   53.90    1.18
   1   3   8   56.12    1.22
  -1   3  -8   53.00    1.25
   2  -3   8   79.30    1.74
  -2  -3  -8   82.20    1.70
  -2   3  -8   78.12    1.77
  -2   3  -8   81.50    1.58
   2   3   8   78.88    1.71
   2   3   8   80.47    1.72
  -3  -3  -8   16.29    0.43
   3  -3   8   15.66    0.52
  -3   3  -8   14.87    0.52
  -3   3  -8   15.30    0.42
   3   3   8   16.60    0.52
   3   3   8   16.38    0.53
  -4  -3  -8    9.18    0.41
   4  -3   8    9.97    0.42
  -4  -3  -8   10.49    0.29
  -4   3  -8   10.31    0.35
  -4   3  -8   10.48    0.41
   4   3   8   10.52    0.42
  -5  -3  -8    5.04    0.32
   5  -3   8    4.37    0.32
   5   3   8    4.96    0.33
  -5   3  -8    4.64    0.29
  -5   3  -8    5.17    0.28
   6  -3   8    0.07    0.16
  -6  -3  -8   -0.19    0.12
  -6   3  -8   -0.13    0.12
   6   3   8   -0.07    0.13
  -6   3  -8   -0.02    0.12
  -7  -3  -8    3.00    0.32
   7  -3   8    2.05    0.28
   7   3   8    2.36    0.30
  -7   3  -8    2.73    0.25
  -7   3  -8    2.61    0.25
   8  -3   8   17.72    0.72
  -8  -3  -8   16.24    0.69
   8   3   8   15.65    0.69
  -8   3  -8   17.50    0.61
  -8   3  -8   16.62    0.64
  -9  -3  -8    0.32    0.23
   9  -3   8    0.41    0.25
   9   3   8    0.02    0.21
  -9   3  -8    0.11    0.19
 -10  -3  -8    0.86    0.27
  10  -3   8    1.12    0.31
 -10   3  -8    0.87    0.26
  10   3   8    0.85    0.29
  11  -3   8    0.09    0.27
 -11  -3  -8   -0.23    0.21
 -11   3  -8    0.03    0.21
  11   3   8   -0.15    0.24
 -12  -3  -8    1.74    0.37
  12  -3   8    1.35    0.36
 -12   3  -8    1.36    0.34
  12   3   8    2.10    0.43
 -13  -3  -8    0.67    0.33
  13  -3   8    0.51    0.34
 -13   3  -8    0.59    0.30
  13   3   8    0.90    0.39
 -13  -4   8    0.96    0.36
  13   4  -8    0.88    0.36
 -13   4   8    1.36    0.37
 -12  -4   8    0.05    0.25
  12   4  -8    0.14    0.28
 -12   4   8    0.36    0.27
 -11  -4   8    5.89    0.53
 -11   4   8    4.64    0.47
  11   4  -8    5.66    0.51
  10  -4  -8    0.12    0.20
 -10  -4   8    0.09    0.22
 -10   4   8    0.27    0.23
  10   4  -8   -0.02    0.23
   9  -4  -8    1.49    0.26
  -9  -4   8    0.97    0.28
   9  -4  -8    1.58    0.27
  -9   4   8    0.92    0.24
   9   4  -8    1.73    0.33
   8  -4  -8    0.19    0.17
   8  -4  -8    0.43    0.19
  -8  -4   8    0.35    0.22
   8   4  -8    0.47    0.22
  -8   4   8    0.26    0.18
  -7  -4   8   34.84    1.04
   7  -4  -8   35.71    1.04
   7  -4  -8   34.93    0.95
   7   4  -8   36.56    1.08
  -7   4   8   34.96    1.04
   6  -4  -8    0.29    0.14
   6  -4  -8    0.19    0.16
  -6  -4   8    0.19    0.16
   6   4  -8    0.20    0.12
  -6   4   8    0.57    0.17
   6   4  -8    0.33    0.18
   5  -4  -8   16.14    0.51
  -5  -4   8   16.16    0.56
   5   4  -8   17.55    0.52
   5   4  -8   16.15    0.61
  -5   4   8   16.22    0.61
  -5   4   8   16.87    0.58
  -4  -4   8    1.34    0.18
   4  -4  -8    1.87    0.16
   4   4  -8    1.38    0.20
  -4   4   8    1.92    0.20
   4   4  -8    1.79    0.18
  -4   4   8    1.25    0.20
  -3  -4   8  112.54    2.26
   3  -4  -8  107.53    2.23
   3   4  -8  110.65    2.35
  -3   4   8  110.01    2.31
   3   4  -8  111.55    2.38
  -3   4   8  108.37    2.43
  -2  -4   8   14.37    0.41
   2  -4  -8   14.22    0.40
  -2   4   8   14.56    0.53
  -2   4   8   14.53    0.47
   2   4  -8   14.06    0.50
   2   4  -8   14.63    0.49
  -1  -4   8   34.26    0.73
   1  -4  -8   34.05    0.78
  -1  -4   8   33.60    0.88
  -1   4   8   34.25    0.91
  -1   4   8   34.24    0.84
   1   4  -8   32.76    0.88
   0  -4   8   13.24    0.46
   0   4  -8   13.04    0.47
   0   4   8   13.71    0.48
   0   4   8   12.73    0.39
   0   4   8   13.48    0.44
   1  -4   8   74.10    1.68
  -1   4  -8   76.35    1.73
   1   4   8   75.60    1.68
   1   4   8   78.03    1.63
   1   4   8   75.70    1.65
   2  -4   8    5.26    0.31
  -2   4  -8    5.16    0.17
   2   4   8    5.14    0.28
  -2   4  -8    5.29    0.33
   2   4   8    5.05    0.30
   2   4   8    5.03    0.27
  -3  -4  -8    4.02    0.23
   3  -4   8    3.94    0.28
  -3   4  -8    4.09    0.30
  -3   4  -8    4.16    0.19
   3   4   8    3.76    0.27
   3   4   8    4.13    0.29
  -4  -4  -8    1.75    0.21
   4  -4   8    1.44    0.20
  -4  -4  -8    1.63    0.13
   4   4   8    1.40    0.20
  -4   4  -8    1.50    0.14
  -4   4  -8    1.80    0.22
   5  -4   8    2.17    0.24
  -5  -4  -8    1.59    0.22
  -5  -4  -8    1.91    0.13
  -5   4  -8    1.90    0.23
   5   4   8    1.60    0.24
  -5   4  -8    1.87    0.18
  -6  -4  -8    1.05    0.23
   6  -4   8    0.90    0.21
   6   4   8    0.92    0.22
  -6   4  -8    0.63    0.17
   7  -4   8   32.89    1.01
  -7  -4  -8   30.93    0.99
   7   4   8   29.04    0.98
  -7   4  -8   32.03    0.90
  -7   4  -8   31.66    0.94
  -8  -4  -8    0.12    0.20
   8  -4   8    0.43    0.24
  -8   4  -8    0.30    0.19
   8   4   8   -0.03    0.19
  -8   4  -8    0.57    0.19
   9  -4   8    0.21    0.24
  -9  -4  -8    0.45    0.25
  -9   4  -8    0.60    0.21
   9   4   8    0.33    0.23
  10  -4   8    0.39    0.27
 -10  -4  -8    0.32    0.26
  10   4   8   -0.14    0.24
 -10   4  -8    0.39    0.22
 -11  -4  -8    1.66    0.35
  11  -4   8    2.05    0.39
 -11   4  -8    1.76    0.34
  11   4   8    1.87    0.38
  12  -4   8    0.19    0.30
 -12  -4  -8    0.29    0.25
 -12   4  -8    0.94    0.29
  12   4   8    0.31    0.31
 -13  -4  -8    1.23    0.36
  13  -4   8    1.11    0.38
  13   4   8    1.25    0.42
 -13  -5   8    1.44    0.39
  13   5  -8    1.44    0.40
 -13   5   8    1.83    0.41
 -12  -5   8    0.00    0.26
  12   5  -8    0.07    0.29
 -12   5   8   -0.14    0.24
 -11  -5   8    1.25    0.34
  11   5  -8    0.22    0.28
 -11   5   8    0.38    0.24
 -10  -5   8    4.61    0.45
 -10   5   8    5.06    0.45
  10   5  -8    4.23    0.47
   9  -5  -8    2.22    0.29
   9  -5  -8    2.22    0.32
  -9  -5   8    2.28    0.34
  -9   5   8    1.71    0.30
   9   5  -8    2.60    0.38
  -8  -5   8    0.34    0.21
   8  -5  -8    0.37    0.21
   8  -5  -8    0.19    0.18
   8   5  -8    0.15    0.22
  -8   5   8    0.15    0.19
   7  -5  -8    4.96    0.38
  -7  -5   8    5.30    0.39
   7  -5  -8    4.50    0.33
  -7   5   8    5.19    0.37
   7   5  -8    5.41    0.42
   6  -5  -8   15.18    0.54
  -6  -5   8   16.24    0.61
   6   5  -8   15.04    0.64
  -6   5   8   15.11    0.65
  -6   5   8   15.36    0.60
   6   5  -8   16.33    0.53
  -5  -5   8    2.87    0.26
   5  -5  -8    3.04    0.22
  -5   5   8    2.88    0.29
   5   5  -8    3.00    0.23
  -5   5   8    2.75    0.26
   5   5  -8    2.66    0.28
   4  -5  -8    0.96    0.14
  -4  -5   8    0.97    0.17
  -4   5   8    1.08    0.18
   4   5  -8    0.77    0.18
   4   5  -8    0.82    0.16
  -4   5   8    0.99    0.21
  -3  -5   8    0.15    0.11
   3  -5  -8    0.06    0.09
   3   5  -8    0.10    0.12
  -3   5   8   -0.08    0.14
   3   5  -8    0.15    0.13
  -3   5   8    0.18    0.12
  -2  -5   8   18.07    0.48
   2  -5  -8   17.23    0.49
  -2   5   8   17.10    0.53
   2   5  -8   16.60    0.57
   2   5  -8   15.49    0.57
  -2   5   8   16.70    0.60
  -1  -5   8    7.22    0.24
   1  -5  -8    7.00    0.29
  -1  -5   8    6.41    0.35
  -1   5   8    6.84    0.36
  -1   5   8    6.61    0.32
   1   5  -8    6.50    0.35
   0  -5   8   20.47    0.44
   0  -5   8   18.89    0.62
   0   5   8   19.41    0.59
   0   5   8   19.74    0.64
   0   5  -8   20.22    0.65
   0   5   8   20.27    0.56
   1  -5   8    0.74    0.16
   1   5   8    0.81    0.16
   1   5   8    0.85    0.15
   1   5   8    0.62    0.14
  -1   5  -8    0.95    0.19
   2  -5   8   -0.03    0.12
   2   5   8   -0.09    0.10
  -2   5  -8    0.04    0.12
  -2   5  -8    0.09    0.05
   2   5   8   -0.10    0.11
   2   5   8   -0.08    0.11
   3  -5   8    8.66    0.42
   3   5   8    8.05    0.38
   3   5   8    8.13    0.39
   3   5   8    7.72    0.34
  -3   5  -8    8.53    0.43
  -3   5  -8    8.84    0.27
  -4  -5  -8    1.53    0.22
   4  -5   8    1.67    0.23
  -4  -5  -8    1.72    0.17
  -4   5  -8    1.95    0.25
   4   5   8    1.48    0.22
  -4   5  -8    1.76    0.15
  -5  -5  -8    0.95    0.22
  -5  -5  -8    0.82    0.13
   5  -5   8    0.98    0.22
   5   5   8    0.97    0.22
  -5   5  -8    1.00    0.23
  -5   5  -8    1.23    0.15
  -6  -5  -8    5.41    0.39
   6  -5   8    5.01    0.39
   6   5   8    5.08    0.38
  -6   5  -8    5.90    0.40
  -6   5  -8    4.99    0.30
  -7  -5  -8    5.97    0.44
   7  -5   8    5.87    0.44
   7   5   8    6.48    0.46
  -7   5  -8    6.35    0.37
  -7   5  -8    5.99    0.43
  -8  -5  -8    1.73    0.31
   8   5   8    2.90    0.37
  -8   5  -8    2.62    0.29
  -8   5  -8    2.49    0.31
   9  -5   8    2.86    0.38
  -9  -5  -8    2.96    0.39
   9   5   8    2.32    0.36
  -9   5  -8    2.80    0.32
  -9   5  -8    2.25    0.31
 -10  -5  -8    0.71    0.29
  10  -5   8   -0.03    0.25
  10   5   8    0.14    0.28
 -11  -5  -8    0.18    0.25
  11  -5   8    0.63    0.32
  11   5   8    0.11    0.26
 -12  -5  -8    0.61    0.32
  12  -5   8    0.66    0.33
  12   5   8   -0.28    0.27
 -12  -6   8    0.31    0.29
  12   6  -8    0.17    0.33
 -12   6   8    0.16    0.28
 -11  -6   8    3.39    0.46
  11   6  -8    3.16    0.47
 -11   6   8    3.67    0.43
  10  -6  -8    9.54    0.59
 -10  -6   8    8.07    0.57
 -10   6   8    9.04    0.57
  10   6  -8    9.73    0.65
  -9  -6   8    0.89    0.28
   9  -6  -8    1.01    0.28
   9   6  -8    1.03    0.30
  -9   6   8    0.65    0.25
  -8  -6   8    0.28    0.21
   8  -6  -8    0.39    0.20
   8  -6  -8    0.42    0.23
  -8   6   8    0.00    0.19
   8   6  -8    0.25    0.24
   7  -6  -8    0.42    0.19
   7  -6  -8    0.72    0.24
  -7  -6   8    0.84    0.24
  -7   6   8    0.89    0.22
   7   6  -8    0.57    0.25
   6  -6  -8    1.62    0.22
  -6  -6   8    1.38    0.24
  -6   6   8    1.52    0.29
  -6   6   8    1.91    0.26
   6   6  -8    1.84    0.31
  -5  -6   8    4.76    0.34
   5  -6  -8    4.51    0.30
   5   6  -8    5.76    0.33
   5   6  -8    4.19    0.37
  -5   6   8    4.64    0.40
  -5   6   8    4.70    0.33
   4  -6  -8    2.97    0.23
  -4  -6   8    2.45    0.23
  -4   6   8    2.44    0.24
  -4   6   8    2.49    0.30
   4   6  -8    2.87    0.29
   4   6  -8    2.69    0.25
   3  -6  -8    5.75    0.29
  -3  -6   8    5.04    0.28
   3   6  -8    5.53    0.36
   3   6  -8    6.02    0.35
  -3   6   8    6.17    0.33
  -3   6   8    5.61    0.40
   2  -6  -8   14.02    0.46
  -2  -6   8   13.91    0.42
   2   6  -8   13.74    0.55
  -2   6   8   13.69    0.57
   2   6  -8   13.54    0.53
  -2   6   8   13.60    0.49
  -1  -6   8    3.44    0.29
  -1  -6   8    3.47    0.19
   1  -6  -8    3.63    0.25
  -1   6   8    3.89    0.32
   1   6  -8    3.25    0.28
  -1   6   8    4.33    0.27
   0  -6   8    3.12    0.27
   0  -6   8    3.52    0.16
   0   6  -8    3.14    0.28
   0   6   8    3.28    0.23
   0   6   8    3.58    0.26
   0   6   8    2.68    0.26
   1  -6   8   14.54    0.56
  -1   6  -8   14.95    0.59
   1   6   8   15.65    0.57
   1   6   8   15.14    0.52
   1   6   8   15.52    0.53
   2  -6   8   22.45    0.72
   2   6   8   22.30    0.69
   2   6   8   21.40    0.68
  -2   6  -8   21.96    0.49
   2   6   8   22.43    0.69
  -2   6  -8   21.95    0.75
   3  -6   8   39.52    1.09
  -3   6  -8   40.30    0.86
   3   6   8   38.94    1.07
   3   6   8   39.69    1.06
   3   6   8   39.91    1.02
  -3   6  -8   36.98    1.12
  -4  -6  -8   49.37    1.30
   4  -6   8   49.41    1.33
   4   6   8   51.76    1.33
   4   6   8   49.78    1.21
  -4   6  -8   50.95    1.11
  -4   6  -8   50.99    1.38
   5  -6   8    1.25    0.26
  -5  -6  -8    1.34    0.25
  -5   6  -8    0.98    0.25
   5   6   8    1.28    0.25
  -6  -6  -8    3.69    0.36
   6  -6   8    4.39    0.39
   6   6   8    3.97    0.37
  -6   6  -8    4.52    0.39
  -7  -6  -8    8.73    0.51
   7  -6   8    8.56    0.53
  -7   6  -8    8.55    0.52
   7   6   8    8.08    0.51
  -8  -6  -8   11.23    0.61
   8  -6   8   12.72    0.66
  -8   6  -8   13.58    0.65
   8   6   8   12.06    0.64
   9  -6   8    1.79    0.35
  -9  -6  -8    1.28    0.32
  -9   6  -8    1.88    0.33
   9   6   8    1.63    0.35
 -10  -6  -8    1.45    0.34
  10  -6   8    1.26    0.36
  10   6   8    1.17    0.34
  11  -6   8    0.50    0.32
 -11  -6  -8    0.34    0.29
  11   6   8    0.06    0.29
  12  -6   8    0.09    0.31
 -12  -6  -8    0.11    0.27
  12   6   8    0.15    0.30
 -12  -7   8    0.02    0.29
  12   7  -8    0.29    0.32
 -11  -7   8    0.40    0.29
  11   7  -8    1.08    0.36
 -11   7   8    0.62    0.28
 -10  -7   8    4.55    0.48
  10  -7  -8    3.32    0.43
 -10   7   8    4.38    0.43
  10   7  -8    4.05    0.50
  -9  -7   8    1.95    0.35
   9  -7  -8    1.81    0.34
  -9   7   8    1.56    0.30
   9   7  -8    1.71    0.37
  -8  -7   8    1.94    0.32
   8  -7  -8    2.03    0.35
  -8   7   8    1.87    0.30
   8   7  -8    1.78    0.36
  -7  -7   8    2.09    0.30
  -7   7   8    1.66    0.27
   7   7  -8    2.01    0.34
  -7   7   8    1.77    0.32
   6  -7  -8    3.59    0.30
  -6  -7   8    3.96    0.34
  -6   7   8    4.33    0.42
  -6   7   8    4.15    0.34
   6   7  -8    3.76    0.40
  -5  -7   8    0.19    0.18
   5  -7  -8    0.63    0.18
   5   7  -8    0.38    0.18
  -5   7   8    0.49    0.25
   5   7  -8    0.74    0.25
  -5   7   8    0.44    0.18
  -4  -7   8    0.03    0.14
   4  -7  -8    0.02    0.13
  -4   7   8    0.39    0.16
  -4   7   8   -0.17    0.20
   4   7  -8   -0.14    0.18
   4   7  -8    0.10    0.15
  -3  -7   8    1.02    0.17
   3  -7  -8    1.20    0.18
   3   7  -8    1.34    0.26
  -3   7   8    0.55    0.22
  -3   7   8    0.95    0.19
   3   7  -8    1.10    0.22
  -2  -7   8   -0.02    0.11
   2  -7  -8   -0.12    0.11
  -2  -7   8   -0.09    0.15
   2   7  -8    0.05    0.16
  -2   7   8    0.16    0.14
  -2   7   8   -0.02    0.16
  -1  -7   8    6.39    0.40
  -1  -7   8    6.41    0.26
   1  -7  -8    5.72    0.32
   1   7  -8    6.62    0.40
  -1   7   8    6.24    0.34
  -1   7   8    6.37    0.43
   0  -7  -8    0.66    0.17
   0  -7   8    0.62    0.20
   0   7  -8    0.48    0.19
   0   7   8    0.80    0.17
   0   7   8    0.65    0.20
   1  -7   8    6.05    0.38
   1   7   8    5.60    0.34
  -1   7  -8    4.95    0.38
   1   7   8    5.54    0.36
   1   7   8    6.13    0.35
   2  -7   8    1.61    0.26
   2   7   8    1.65    0.23
   2   7   8    1.47    0.23
  -2   7  -8    1.24    0.26
   2   7   8    1.13    0.23
   3  -7   8   29.50    0.93
   3   7   8   28.22    0.88
   3   7   8   27.96    0.89
  -3   7  -8   30.13    0.99
   3   7   8   29.87    0.87
  -4  -7  -8   18.25    0.70
   4  -7   8   20.12    0.73
  -4   7  -8   18.99    0.78
   4   7   8   18.06    0.63
   4   7   8   20.93    0.74
  -5  -7  -8    0.34    0.21
   5  -7   8    0.56    0.22
   5   7   8   -0.02    0.20
  -5   7  -8    0.26    0.22
  -6  -7  -8    1.23    0.28
   6  -7   8    1.03    0.27
   6   7   8    1.04    0.27
  -6   7  -8    1.07    0.27
   7  -7   8    0.49    0.26
  -7  -7  -8    0.68    0.25
   7   7   8    1.24    0.31
  -7   7  -8    1.40    0.32
  -8  -7  -8    3.88    0.42
   8  -7   8    4.47    0.45
  -8   7  -8    4.28    0.43
   8   7   8    4.03    0.44
  -9  -7  -8    5.50    0.50
   9  -7   8    5.16    0.50
  -9   7  -8    6.02    0.51
   9   7   8    5.49    0.53
 -10  -7  -8    0.87    0.32
  10  -7   8    1.37    0.36
  10   7   8    1.18    0.36
 -11  -7  -8    0.06    0.28
  11  -7   8    0.29    0.31
  11   7   8    0.53    0.34
 -11  -8   8    7.29    0.61
  11   8  -8    9.65    0.75
  10  -8  -8   -0.20    0.24
 -10  -8   8   -0.10    0.24
  10   8  -8   -0.14    0.27
  -9  -8   8    0.20    0.24
   9  -8  -8    0.47    0.26
   9   8  -8    0.71    0.32
  -8  -8   8    4.65    0.42
   8  -8  -8    3.45    0.42
  -8   8   8    4.02    0.38
   8   8  -8    4.06    0.48
  -7  -8   8    0.81    0.24
   7   8  -8    1.25    0.33
  -7   8   8    1.00    0.25
  -7   8   8    0.96    0.31
  -6  -8   8    4.61    0.36
  -6   8   8    4.67    0.37
  -6   8   8    4.24    0.46
   6   8  -8    4.04    0.44
   5  -8  -8    1.06    0.21
  -5  -8   8    0.44    0.20
   5   8  -8    1.09    0.27
  -5   8   8    0.87    0.22
  -5   8   8    1.51    0.34
   5   8  -8    0.77    0.23
  -4  -8   8    4.17    0.31
   4  -8  -8    4.23    0.32
   4   8  -8    4.44    0.36
  -4   8   8    3.69    0.41
   4   8  -8    3.60    0.38
  -4   8   8    4.44    0.33
  -3  -8   8    0.06    0.14
   3  -8  -8    0.08    0.15
   3   8  -8   -0.08    0.17
  -3   8   8    0.02    0.19
   3   8  -8    0.23    0.21
  -3   8   8    0.04    0.15
   2  -8  -8    0.96    0.20
  -2  -8   8    1.01    0.25
  -2   8   8    0.86    0.19
  -2   8   8    0.75    0.25
   2   8  -8    0.83    0.24
  -1  -8   8    1.49    0.26
  -1   8   8    1.72    0.23
   1   8  -8    0.72    0.23
  -1   8   8    1.19    0.26
   0  -8  -8    2.50    0.26
   0  -8   8    3.40    0.34
   0   8   8    3.29    0.35
   0   8  -8    2.92    0.34
   0   8   8    3.23    0.29
   1  -8   8    3.85    0.36
   1   8   8    3.87    0.37
   1   8   8    4.13    0.32
   1   8   8    4.23    0.32
  -1   8  -8    4.82    0.41
   2  -8   8    5.48    0.41
  -2   8  -8    4.98    0.43
   2   8   8    5.10    0.37
   2   8   8    4.85    0.38
   2   8   8    5.07    0.37
   3  -8   8    0.34    0.20
  -3   8  -8    0.13    0.24
   3   8   8    0.51    0.22
   3   8   8    0.48    0.20
   3   8   8    0.26    0.20
   4  -8   8    0.43    0.23
  -4  -8  -8    0.41    0.21
   4   8   8    0.35    0.20
  -4   8  -8    0.34    0.24
   4   8   8   -0.10    0.20
  -5  -8  -8    1.63    0.28
   5  -8   8    1.54    0.31
   5   8   8    2.30    0.33
  -5   8  -8    2.48    0.37
  -6  -8  -8    1.89    0.30
   6  -8   8    1.43    0.31
   6   8   8    2.15    0.34
  -6   8  -8    1.81    0.34
   7  -8   8    2.44    0.38
  -7  -8  -8    2.01    0.33
   7   8   8    2.75    0.40
  -7   8  -8    2.80    0.39
  -8  -8  -8    0.48    0.27
   8  -8   8    0.63    0.29
  -8   8  -8    0.71    0.30
   8   8   8    1.04    0.34
  -9  -8  -8    2.30    0.40
   9  -8   8    1.95    0.39
  -9   8  -8    2.52    0.42
   9   8   8    2.06    0.41
 -10  -8  -8    0.47    0.31
  10  -8   8    0.39    0.31
  10   8   8    0.25    0.31
  11  -8   8    0.62    0.36
 -11  -8  -8    0.44    0.30
  11   8   8    1.36    0.41
  10  -9  -8    0.57    0.33
  10   9  -8    1.07    0.41
   9  -9  -8    1.52    0.37
   9   9  -8    1.40    0.41
   8  -9  -8   -0.49    0.22
   8   9  -8    0.21    0.28
   7   9  -8    4.98    0.51
  -7   9   8    5.02    0.53
  -6   9   8    0.33    0.27
   6   9  -8    0.18    0.26
  -5   9   8    1.59    0.35
   5   9  -8    1.50    0.32
   4   9  -8    0.51    0.26
   4   9  -8    0.25    0.23
  -4   9   8    0.26    0.27
  -4   9   8    0.42    0.20
  -3  -9   8    7.08    0.52
   3  -9  -8    8.13    0.44
  -3   9   8    7.62    0.54
  -3   9   8    7.86    0.44
   3   9  -8    7.42    0.49
   2  -9  -8    0.52    0.20
  -2  -9   8    0.38    0.25
   2   9  -8    0.43    0.22
  -2   9   8    0.35    0.18
  -2   9   8    0.63    0.26
   1  -9  -8    1.18    0.22
  -1  -9   8    0.88    0.28
   1   9  -8    0.78    0.25
  -1   9   8    0.96    0.22
  -1   9   8    0.81    0.27
   0  -9   8    0.41    0.21
   0  -9  -8    0.55    0.20
   0   9  -8    0.57    0.23
   0   9   8    0.57    0.24
   0   9   8    0.29    0.18
   1  -9   8    8.22    0.52
  -1  -9  -8    8.18    0.46
  -1   9  -8    8.59    0.55
   1   9   8    8.22    0.46
   1   9   8    7.71    0.51
   2  -9   8    3.92    0.39
  -2   9  -8    3.93    0.41
   2   9   8    4.06    0.36
   2   9   8    4.15    0.38
   2   9   8    4.43    0.36
   3  -9   8    6.72    0.48
  -3  -9  -8    6.35    0.42
   3   9   8    6.04    0.44
  -3   9  -8    6.30    0.51
  -4  -9  -8    6.22    0.44
   4  -9   8    6.57    0.49
  -4   9  -8    6.93    0.54
   4   9   8    7.43    0.50
   5  -9   8   -0.04    0.21
  -5  -9  -8    0.15    0.20
   5   9   8   -0.22    0.18
  -5   9  -8    0.03    0.22
  -6  -9  -8    0.77    0.26
   6  -9   8    0.72    0.28
  -6   9  -8    0.75    0.31
   6   9   8    0.67    0.29
   7  -9   8    0.70    0.30
  -7  -9  -8    0.84    0.28
  -7   9  -8    0.81    0.31
   7   9   8    0.53    0.28
  -8  -9  -8    0.50    0.27
   8  -9   8    0.63    0.31
  -8   9  -8    1.23    0.36
   8   9   8    0.27    0.29
  -9  -9  -8    0.35    0.28
   9  -9   8    0.21    0.31
   9   9   8   -0.06    0.29
  -9   9  -8    0.16    0.30
  10  -9   8    1.65    0.42
 -10  -9  -8    2.10    0.41
 -10   9  -8    3.27    0.50
  10   9   8    2.61    0.49
   9 -10  -8    1.60    0.41
   9  10  -8    1.02    0.41
   8 -10  -8    0.20    0.29
   8  10  -8   -0.08    0.29
  -7  10   8    2.98    0.48
   7  10  -8    2.15    0.44
  -6  10   8    0.57    0.32
   6  10  -8    0.13    0.29
  -5  10   8    0.10    0.27
   5  10  -8    1.01    0.33
  -4 -10   8   16.01    0.80
  -4  10   8   15.95    0.82
   4  10  -8   16.25    0.74
  -3 -10   8    3.74    0.43
   3  10  -8    3.74    0.41
  -3  10   8    4.23    0.48
  -2 -10   8    0.17    0.25
   2 -10  -8    0.41    0.20
   2  10  -8    0.17    0.24
  -2  10   8    0.29    0.25
   1 -10  -8    3.46    0.33
  -1 -10   8    3.24    0.41
  -1  10   8    3.33    0.42
   1  10  -8    2.53    0.38
   0 -10   8    2.83    0.38
   0 -10  -8    2.52    0.31
   0  10  -8    2.12    0.35
   0  10   8    1.38    0.32
  -1 -10  -8    0.14    0.21
   1 -10   8    0.02    0.22
  -1  10  -8    0.40    0.25
   1  10   8    0.03    0.24
   1  10   8   -0.07    0.17
  -2 -10  -8    0.13    0.21
   2 -10   8    0.29    0.22
   2  10   8    0.02    0.20
   2  10   8    0.10    0.23
  -2  10  -8    0.06    0.22
  -3 -10  -8    0.05    0.18
   3 -10   8    0.02    0.23
   3  10   8   -0.14    0.22
   3  10   8    0.10    0.22
  -3  10  -8    0.06    0.26
   4 -10   8    0.18    0.24
  -4 -10  -8   -0.37    0.18
  -4  10  -8   -0.09    0.25
   4  10   8   -0.11    0.21
   5 -10   8    2.97    0.40
  -5 -10  -8    1.57    0.31
   5  10   8    2.41    0.38
  -5  10  -8    1.78    0.40
  -6 -10  -8    2.05    0.33
   6 -10   8    2.22    0.39
   6  10   8    1.50    0.36
  -6  10  -8    1.80    0.41
   7 -10   8    0.36    0.29
  -7 -10  -8    0.41    0.27
  -7  10  -8    0.67    0.34
   7  10   8    0.11    0.28
  -8 -10  -8   -0.23    0.23
   8 -10   8   -0.01    0.29
  -8  10  -8    0.11    0.30
   8  10   8   -0.13    0.28
  -9 -10  -8    0.82    0.35
   9 -10   8    0.37    0.34
   9  10   8    0.62    0.35
  -9  10  -8    0.53    0.37
   8 -11  -8    1.70    0.42
   8  11  -8    1.39    0.40
  -7  11   8   -0.52    0.26
   7  11  -8    0.14    0.30
   6  11  -8    0.24    0.30
  -6  11   8    0.53    0.36
  -5 -11   8    3.24    0.46
  -5  11   8    2.35    0.46
  -4 -11   8   -0.08    0.27
  -4  11   8    0.25    0.29
   4  11  -8    0.29    0.26
  -3 -11   8    1.09    0.33
  -3  11   8    0.40    0.30
   3  11  -8    1.08    0.31
  -2 -11   8    3.11    0.43
  -2  11   8    2.53    0.45
   2  11  -8    2.11    0.38
  -1 -11   8    3.42    0.43
   1  11  -8    3.10    0.44
  -1  11   8    3.89    0.48
   0 -11   8    0.76    0.28
   0 -11  -8    1.47    0.29
   0  11   8    1.57    0.36
   0  11  -8    1.76    0.36
  -1 -11  -8    0.14    0.21
   1 -11   8    0.34    0.27
  -1  11  -8    0.70    0.31
   1  11   8    0.41    0.29
  -2 -11  -8    0.29    0.23
   2 -11   8    0.17    0.26
  -2  11  -8    0.37    0.27
   2  11   8   -0.07    0.24
   3 -11   8    0.74    0.29
  -3 -11  -8    0.23    0.25
  -3  11  -8    0.55    0.28
   4 -11   8    1.47    0.35
  -4  11  -8    1.46    0.39
   4  11   8    1.44    0.33
  -5 -11  -8    0.28    0.24
   5 -11   8    0.44    0.27
  -5  11  -8    0.04    0.28
   5  11   8    0.14    0.24
   6 -11   8    0.14    0.29
  -6 -11  -8    0.15    0.24
   6  11   8    0.44    0.29
  -6  11  -8    0.44    0.33
  -7 -11  -8    0.49    0.28
   7 -11   8    0.78    0.33
   7  11   8    0.09    0.30
  -7  11  -8    0.32    0.32
   8 -11   8    0.37    0.34
  -8 -11  -8    0.06    0.25
  -8  11  -8    0.27    0.35
   8  11   8    0.73    0.37
   7  12  -8    0.52    0.36
  -7  12   8    0.24    0.36
  -6 -12   8    0.19    0.35
  -6  12   8   -0.07    0.33
  -5 -12   8    2.74    0.47
  -5  12   8    2.04    0.48
  -4 -12   8    1.35    0.40
  -4  12   8    1.46    0.45
  -3 -12   8    0.43    0.33
   3  12  -8    0.21    0.28
  -3  12   8   -0.42    0.27
  -2 -12   8    1.07    0.36
   2  12  -8    0.78    0.32
  -2  12   8    0.40    0.32
  -1 -12   8    1.01    0.35
  -1  12   8    1.23    0.38
   1  12  -8    1.50    0.38
   0 -12   8    0.36    0.29
   0  12  -8    0.34    0.27
   0  12   8    0.35    0.31
   1 -12   8    1.44    0.36
  -1  12  -8    1.86    0.42
   1  12   8    2.03    0.42
   2 -12   8   -0.32    0.23
  -2 -12  -8    0.17    0.24
   2  12   8   -0.67    0.22
  -2  12  -8   -0.02    0.28
  -3 -12  -8    0.97    0.32
   3 -12   8    0.69    0.33
  -3  12  -8    1.18    0.40
  -4 -12  -8   -0.24    0.25
   4 -12   8    0.10    0.28
  -4  12  -8   -0.19    0.27
   5 -12   8    0.20    0.29
  -5  12  -8    0.17    0.34
   5  12   8    0.75    0.34
   6 -12   8    0.12    0.31
  -6  12  -8    0.68    0.36
   6  12   8    0.82    0.36
  -4 -13   8    0.72    0.37
  -4  13   8    1.03    0.44
  -3 -13   8    0.55    0.33
  -3  13   8   -0.23    0.33
  -2 -13   8    2.33    0.45
   2  13  -8    2.26    0.45
  -2  13   8    3.42    0.55
  -1 -13   8    0.16    0.29
   1  13  -8    0.32    0.31
  -1  13   8   -0.02    0.30
   0 -13   8    2.11    0.41
   0  13  -8    2.02    0.45
   0  13   8    1.18    0.41
   1 -13   8    0.06    0.29
  -1  13  -8    0.10    0.31
   1  13   8    0.07    0.32
   2 -13   8    0.79    0.34
  -2  13  -8    0.66    0.36
   3 -13   8    3.73    0.50
  -3  13  -8    5.28    0.63
  -4 -13  -8    1.88    0.42
   4 -13   8    1.36    0.39
  -4  13  -8    1.06    0.39
 -14   0   9    0.14    0.29
  14   0  -9    0.18    0.28
 -13   0   9    1.42    0.37
  13   0  -9    2.31    0.39
 -12   0   9   -0.14    0.21
  12   0  -9    0.12    0.25
  11   0  -9    9.99    0.58
 -11   0   9    9.57    0.60
 -10   0   9    0.23    0.22
  10   0  -9    0.45    0.24
  -9   0   9    0.15    0.21
   9   0  -9    0.73    0.23
   8   0  -9   -0.09    0.15
   8   0  -9   -0.05    0.13
  -8   0   9   -0.04    0.16
   7   0  -9    0.06    0.12
   7   0  -9    0.02    0.14
  -7   0   9    0.16    0.15
  -6   0   9    0.34    0.15
   6   0  -9    0.14    0.13
   6   0  -9    0.69    0.14
  -5   0   9    1.36    0.18
   5   0  -9    1.45    0.16
   5   0  -9    1.23    0.16
   4   0  -9   -0.06    0.10
  -4   0   9   -0.03    0.11
   4   0  -9    0.11    0.11
   3   0  -9    2.80    0.16
   3   0  -9    2.42    0.18
  -3   0   9    2.90    0.20
   2   0  -9    0.05    0.05
  -2   0   9    0.12    0.08
   2   0  -9    0.03    0.08
   1   0  -9   71.91    1.56
  -1   0   9   75.54    1.48
  -1   0   9   73.94    1.50
   0   0  -9    0.22    0.09
   0   0   9    0.03    0.05
   0   0   9    0.04    0.06
   1   0   9   19.85    0.48
  -1   0  -9   19.80    0.50
   1   0   9   20.10    0.49
   2   0   9    0.04    0.09
   2   0   9   -0.02    0.06
  -2   0  -9    0.00    0.07
  -3   0  -9    2.58    0.18
   3   0   9    2.88    0.22
  -3   0  -9    3.05    0.17
   4   0   9    0.24    0.13
  -4   0  -9   -0.10    0.08
  -4   0  -9   -0.03    0.11
  -5   0  -9    0.18    0.08
  -5   0  -9    0.26    0.14
   5   0   9    0.25    0.15
   6   0   9    0.04    0.13
  -6   0  -9    0.22    0.07
  -6   0  -9    0.06    0.13
   7   0   9    4.72    0.37
  -7   0  -9    3.85    0.31
  -8   0  -9    0.10    0.18
   8   0   9    0.21    0.20
  -9   0  -9    7.73    0.47
   9   0   9    7.53    0.52
  10   0   9   -0.26    0.20
 -10   0  -9    0.11    0.20
 -11   0  -9    1.91    0.33
  11   0   9    2.15    0.37
  12   0   9   -0.19    0.25
 -12   0  -9    0.24    0.25
  13   0   9    0.42    0.33
 -13   0  -9    0.24    0.28
 -14  -1   9    0.36    0.29
 -14   1   9    0.20    0.30
  14   1  -9    0.15    0.31
  13  -1  -9    0.86    0.32
 -13  -1   9    0.83    0.32
 -13   1   9    1.06    0.33
  13   1  -9    0.25    0.29
 -12  -1   9    2.08    0.39
  12  -1  -9    1.95    0.35
 -12   1   9    1.64    0.38
  12   1  -9    2.15    0.38
 -11  -1   9    1.41    0.32
  11  -1  -9    2.16    0.33
  11   1  -9    2.21    0.36
 -11   1   9    1.18    0.31
 -10  -1   9    0.42    0.23
  10  -1  -9    0.52    0.23
 -10   1   9    0.13    0.21
  10   1  -9    0.41    0.23
  -9  -1   9    1.93    0.32
   9  -1  -9    1.91    0.27
  -9   1   9    2.55    0.33
   9   1  -9    1.78    0.29
   8  -1  -9    0.59    0.17
  -8  -1   9    0.51    0.21
   8  -1  -9    0.68    0.20
  -8   1   9    0.51    0.19
   8   1  -9    0.81    0.22
   7  -1  -9    1.97    0.23
   7  -1  -9    1.76    0.20
  -7  -1   9    1.73    0.24
  -7   1   9    1.51    0.24
   7   1  -9    1.77    0.24
   7   1  -9    1.92    0.18
   6  -1  -9    3.30    0.26
   6  -1  -9    3.70    0.27
  -6  -1   9    3.74    0.29
   6   1  -9    4.21    0.28
   6   1  -9    3.97    0.23
  -6   1   9    2.92    0.26
   5  -1  -9   13.17    0.43
  -5  -1   9   11.96    0.46
   5  -1  -9   12.45    0.44
  -5   1   9   12.38    0.47
   5   1  -9   11.86    0.45
   5   1  -9   12.80    0.41
   4  -1  -9    3.91    0.25
  -4  -1   9    3.26    0.23
   4  -1  -9    3.84    0.21
   4   1  -9    3.62    0.23
  -4   1   9    3.37    0.24
   4   1  -9    3.39    0.23
  -3  -1   9    8.80    0.32
   3  -1  -9    9.08    0.26
   3  -1  -9    8.85    0.33
  -3   1   9    7.90    0.32
   3   1  -9    7.93    0.30
   3   1  -9    8.71    0.31
  -2  -1   9   51.49    1.10
   2  -1  -9   51.42    1.04
   2  -1  -9   50.81    1.15
   2   1  -9   51.59    1.11
  -2   1   9   51.38    1.13
   2   1  -9   52.66    1.15
   1  -1  -9    2.00    0.15
  -1  -1   9    2.13    0.14
  -1  -1   9    2.12    0.13
   1   1  -9    2.65    0.19
  -1   1   9    2.19    0.16
   0  -1   9  322.09    6.35
   0  -1  -9  322.44    6.52
   0  -1   9  321.67    6.26
   0   1   9  312.85    6.17
   0   1  -9  319.68    6.36
   0   1   9  331.00    6.37
   1  -1   9  335.86    6.66
  -1  -1  -9  344.05    6.82
   1  -1   9  350.55    6.77
   1   1   9  335.33    6.77
  -1   1  -9  342.17    7.03
   1   1   9  352.49    6.70
  -2  -1  -9   49.46    1.07
   2  -1   9   49.15    1.12
   2   1   9   50.15    1.10
   2   1   9   49.04    1.10
  -2   1  -9   51.85    1.06
  -2   1  -9   49.69    1.11
   3  -1   9    5.98    0.30
  -3  -1  -9    6.26    0.21
  -3  -1  -9    6.03    0.29
   3   1   9    5.70    0.29
  -3   1  -9    6.06    0.26
  -3   1  -9    5.75    0.25
  -4  -1  -9    0.36    0.14
  -4  -1  -9    0.60    0.08
   4  -1   9    0.33    0.14
   4   1   9    0.45    0.14
  -4   1  -9    0.50    0.13
  -4   1  -9    0.48    0.11
  -5  -1  -9   14.71    0.34
  -5  -1  -9   15.36    0.54
   5  -1   9   14.01    0.52
  -5   1  -9   14.41    0.50
   5   1   9   14.84    0.53
  -5   1  -9   14.58    0.43
   6  -1   9   27.59    0.85
  -6  -1  -9   27.48    0.82
   6   1   9   29.15    0.86
  -6   1  -9   28.34    0.70
  -6   1  -9   27.10    0.80
   7  -1   9   18.49    0.71
  -7  -1  -9   19.32    0.69
   7   1   9   18.77    0.70
  -7   1  -9   19.78    0.54
  -7   1  -9   19.88    0.68
  -8  -1  -9    1.44    0.27
   8  -1   9    1.39    0.27
  -8   1  -9    1.81    0.27
   8   1   9    1.62    0.28
   9  -1   9    2.17    0.34
  -9  -1  -9    1.92    0.31
  -9   1  -9    2.71    0.31
   9   1   9    1.79    0.32
 -10  -1  -9    0.42    0.23
  10  -1   9    0.19    0.23
  10   1   9    0.48    0.25
 -10   1  -9    0.28    0.21
  11  -1   9    1.73    0.37
 -11  -1  -9    1.51    0.32
  11   1   9    1.67    0.35
 -11   1  -9    1.94    0.34
  12  -1   9    0.33    0.29
 -12  -1  -9    0.45    0.28
  12   1   9    0.42    0.29
 -12   1  -9    0.93    0.31
 -13  -1  -9    0.09    0.27
  13  -1   9    0.32    0.33
  13   1   9    0.66    0.35
 -13   1  -9    0.08    0.25
 -13  -2   9    0.74    0.34
 -13   2   9    1.25    0.36
  13   2  -9    1.17    0.35
  12  -2  -9    0.23    0.26
 -12  -2   9    0.31    0.27
 -12   2   9    0.38    0.28
  12   2  -9    1.14    0.32
  11  -2  -9    3.94    0.38
 -11  -2   9    3.20    0.41
 -11   2   9    3.40    0.42
  10  -2  -9    0.60    0.23
 -10  -2   9    0.15    0.22
 -10   2   9    0.04    0.19
  10   2  -9   -0.07    0.22
  -9  -2   9    1.38    0.29
   9  -2  -9    1.15    0.24
   9   2  -9    1.36    0.28
  -9   2   9    1.30    0.28
   8  -2  -9    6.45    0.38
  -8  -2   9    5.59    0.42
   8  -2  -9    6.27    0.38
   8   2  -9    6.08    0.42
  -8   2   9    6.49    0.42
  -7  -2   9    0.95    0.21
   7  -2  -9    1.05    0.19
   7  -2  -9    0.94    0.19
   7   2  -9    0.82    0.15
  -7   2   9    1.27    0.23
   7   2  -9    0.89    0.20
   6  -2  -9    0.41    0.14
  -6  -2   9    0.30    0.16
   6  -2  -9    0.18    0.14
   6   2  -9    0.58    0.12
  -6   2   9    0.14    0.13
   6   2  -9    0.54    0.17
   5  -2  -9   10.57    0.42
  -5  -2   9   10.75    0.44
   5  -2  -9   10.59    0.38
   5   2  -9   10.72    0.43
   5   2  -9   10.95    0.38
  -5   2   9   11.28    0.45
   4  -2  -9    3.73    0.21
   4  -2  -9    3.59    0.25
  -4  -2   9    3.29    0.25
  -4   2   9    3.57    0.25
   4   2  -9    3.48    0.23
   3  -2  -9    5.43    0.29
   3  -2  -9    5.71    0.20
  -3  -2   9    5.45    0.26
   3   2  -9    5.19    0.27
   3   2  -9    5.56    0.28
  -3   2   9    5.30    0.27
   2  -2  -9   15.39    0.47
  -2  -2   9   15.03    0.41
   2  -2  -9   15.89    0.35
  -2   2   9   15.12    0.46
   2   2  -9   15.36    0.45
   2   2  -9   15.03    0.46
  -1  -2   9  449.29    8.83
  -1  -2   9  456.20    8.67
   1  -2  -9  440.03    9.00
   1  -2  -9  432.77    8.97
  -1   2   9  445.48    8.93
   1   2  -9  445.31    8.87
   0  -2  -9  182.25    3.74
   0  -2   9  188.52    3.63
   0  -2   9  186.58    3.68
   0   2  -9  185.55    3.76
   0   2   9  185.26    3.61
   0   2   9  184.85    3.64
   1  -2   9   -0.08    0.08
  -1  -2  -9    0.07    0.07
  -1   2  -9    0.11    0.10
   1   2   9    0.09    0.07
   1   2   9    0.11    0.08
  -1   2  -9    0.04    0.05
   2  -2   9  176.61    3.62
  -2  -2  -9  183.03    3.61
   2   2   9  180.00    3.59
  -2   2  -9  176.83    3.66
  -2   2  -9  183.70    3.49
   2   2   9  181.76    3.58
   3  -2   9   20.77    0.61
  -3  -2  -9   21.51    0.51
  -3   2  -9   20.84    0.59
   3   2   9   21.11    0.60
  -3   2  -9   21.23    0.54
  -4  -2  -9    0.37    0.15
   4  -2   9    0.16    0.13
  -4  -2  -9    0.09    0.07
  -4   2  -9   -0.03    0.10
  -4   2  -9    0.07    0.11
   4   2   9    0.08    0.13
   5  -2   9    0.73    0.17
  -5  -2  -9    0.48    0.16
  -5   2  -9    0.46    0.14
  -5   2  -9    0.65    0.13
   5   2   9    0.64    0.17
  -6  -2  -9    0.23    0.17
   6  -2   9    0.19    0.16
   6   2   9    0.43    0.18
  -6   2  -9    0.19    0.13
  -6   2  -9    0.40    0.13
  -7  -2  -9    1.10    0.23
   7  -2   9    1.19    0.24
   7   2   9    0.96    0.23
  -7   2  -9    1.03    0.17
  -7   2  -9    1.18    0.21
   8  -2   9    0.32    0.24
  -8  -2  -9    0.27    0.20
   8   2   9    0.31    0.20
  -8   2  -9    0.57    0.20
  -9  -2  -9   32.41    1.07
   9  -2   9   32.33    1.09
   9   2   9   33.62    1.11
  -9   2  -9   32.46    1.02
 -10  -2  -9    7.43    0.51
  10  -2   9    8.66    0.57
 -10   2  -9    7.85    0.50
  10   2   9    8.36    0.55
 -11  -2  -9    0.13    0.23
  11  -2   9   -0.11    0.24
  11   2   9    0.11    0.24
 -11   2  -9   -0.09    0.19
 -12  -2  -9    0.59    0.28
  12  -2   9    0.00    0.27
  12   2   9    0.40    0.32
 -12   2  -9    0.39    0.26
  13  -2   9   13.05    0.79
 -13  -2  -9   12.34    0.74
  13   2   9   12.08    0.79
 -13   2  -9   13.30    0.76
 -13  -3   9    0.90    0.36
  13   3  -9    1.51    0.40
 -13   3   9    1.32    0.37
 -12  -3   9    0.29    0.29
 -12   3   9    0.12    0.26
  12   3  -9    0.39    0.29
  11  -3  -9    0.61    0.25
 -11  -3   9    0.56    0.28
 -11   3   9    0.12    0.23
  11   3  -9    0.15    0.23
  10  -3  -9    0.99    0.25
 -10  -3   9    1.37    0.32
  10   3  -9    1.52    0.33
 -10   3   9    1.26    0.28
   9  -3  -9   11.33    0.53
  -9  -3   9   10.76    0.57
   9  -3  -9   10.54    0.51
  -9   3   9    9.23    0.54
   9   3  -9   12.20    0.61
  -8  -3   9   10.91    0.56
   8  -3  -9   10.37    0.48
   8  -3  -9   11.07    0.52
   8   3  -9   10.78    0.56
  -8   3   9   10.83    0.55
  -7  -3   9    3.40    0.32
   7  -3  -9    3.09    0.28
   7  -3  -9    3.68    0.28
  -7   3   9    2.77    0.29
   7   3  -9    3.30    0.32
   6  -3  -9   56.59    1.31
  -6  -3   9   55.50    1.39
   6  -3  -9   56.21    1.40
  -6   3   9   56.94    1.41
   6   3  -9   58.46    1.30
   6   3  -9   57.01    1.42
  -5  -3   9    0.35    0.14
   5  -3  -9    0.40    0.12
   5  -3  -9    0.31    0.14
   5   3  -9    0.05    0.13
   5   3  -9   -0.01    0.10
  -5   3   9    0.20    0.13
  -4  -3   9   14.00    0.47
   4  -3  -9   14.06    0.41
   4  -3  -9   13.50    0.51
   4   3  -9   13.67    0.50
   4   3  -9   13.40    0.45
  -4   3   9   14.29    0.49
   3  -3  -9    4.43    0.19
  -3  -3   9    3.69    0.22
   3  -3  -9    3.87    0.27
   3   3  -9    4.03    0.25
   3   3  -9    4.02    0.26
  -3   3   9    3.88    0.26
   2  -3  -9  104.87    2.31
   2  -3  -9  108.28    2.13
  -2  -3   9  108.21    2.15
   2   3  -9  107.75    2.28
  -2   3   9  109.25    2.23
   2   3  -9  106.77    2.26
  -1  -3   9    5.56    0.18
   1  -3  -9    5.82    0.28
  -1  -3   9    5.19    0.26
   1  -3  -9    5.89    0.19
   1   3  -9    5.71    0.28
  -1   3   9    5.60    0.26
   0  -3   9    6.97    0.30
   0  -3  -9    6.89    0.30
   0   3   9    6.90    0.29
   0   3  -9    7.09    0.32
   0   3   9    7.05    0.23
   1  -3   9    5.31    0.27
  -1  -3  -9    5.70    0.26
   1   3   9    6.01    0.25
  -1   3  -9    5.65    0.29
   1   3   9    6.07    0.28
  -2  -3  -9   25.92    0.65
   2  -3   9   25.75    0.71
   2   3   9   26.38    0.68
   2   3   9   26.19    0.70
  -2   3  -9   26.23    0.72
  -2   3  -9   25.43    0.56
   3  -3   9    5.62    0.31
  -3  -3  -9    6.11    0.24
  -3   3  -9    5.40    0.22
   3   3   9    5.83    0.31
   3   3   9    6.09    0.31
  -3   3  -9    5.93    0.32
  -4  -3  -9   22.47    0.68
   4  -3   9   22.65    0.69
  -4  -3  -9   22.35    0.53
  -4   3  -9   20.48    0.65
  -4   3  -9   22.76    0.58
   4   3   9   22.66    0.68
  -5  -3  -9   21.12    0.69
   5  -3   9   21.49    0.71
   5   3   9   22.15    0.71
  -5   3  -9   21.60    0.66
  -5   3  -9   21.76    0.62
   6  -3   9    7.65    0.42
  -6  -3  -9    7.78    0.44
  -6   3  -9    8.08    0.38
   6   3   9    7.20    0.41
  -6   3  -9    7.41    0.36
  -7  -3  -9    1.47    0.25
   7  -3   9    1.28    0.26
   7   3   9    1.78    0.27
  -7   3  -9    2.22    0.24
  -7   3  -9    1.51    0.20
  -8  -3  -9   44.64    1.30
   8  -3   9   46.56    1.34
  -8   3  -9   46.69    1.20
   8   3   9   48.43    1.36
  -8   3  -9   47.86    1.26
  -9  -3  -9    1.35    0.29
   9  -3   9    1.51    0.32
  -9   3  -9    1.88    0.28
   9   3   9    1.56    0.32
 -10  -3  -9   -0.05    0.21
  10  -3   9    0.06    0.24
 -10   3  -9   -0.16    0.17
  10   3   9    0.21    0.25
 -11  -3  -9    0.38    0.25
  11  -3   9    0.89    0.32
  11   3   9    0.42    0.30
 -11   3  -9    0.47    0.24
  12  -3   9    0.91    0.33
 -12  -3  -9    1.19    0.33
  12   3   9    0.93    0.36
 -12   3  -9    1.65    0.35
  13  -3   9    1.44    0.41
 -13  -3  -9    0.99    0.33
 -13   3  -9    0.76    0.32
  13   3   9    0.66    0.37
 -13  -4   9    0.92    0.36
 -13   4   9    0.20    0.30
  13   4  -9    0.27    0.33
 -12  -4   9    1.05    0.33
  12   4  -9    0.65    0.31
 -12   4   9    1.23    0.33
 -11  -4   9    0.44    0.26
  11   4  -9    0.21    0.27
 -11   4   9    0.11    0.23
 -10  -4   9    0.04    0.23
  10  -4  -9    0.24    0.21
 -10   4   9    0.08    0.22
  10   4  -9   -0.23    0.19
   9  -4  -9    0.49    0.21
   9  -4  -9    0.26    0.19
  -9  -4   9    0.30    0.23
  -9   4   9    0.07    0.18
   9   4  -9    0.41    0.25
  -8  -4   9   10.48    0.55
   8  -4  -9    9.87    0.52
   8  -4  -9    9.92    0.47
   8   4  -9   10.79    0.57
  -8   4   9    9.77    0.53
  -7  -4   9    0.27    0.19
   7  -4  -9    1.02    0.19
   7  -4  -9    0.86    0.22
  -7   4   9    0.65    0.20
   7   4  -9    0.80    0.23
   6  -4  -9    1.87    0.20
   6  -4  -9    1.75    0.24
  -6  -4   9    1.98    0.24
   6   4  -9    1.95    0.19
  -6   4   9    1.92    0.25
   6   4  -9    1.84    0.26
   5  -4  -9   13.25    0.54
   5  -4  -9   13.47    0.44
  -5  -4   9   14.03    0.51
   5   4  -9   14.38    0.47
   5   4  -9   14.20    0.55
  -5   4   9   13.16    0.52
   4  -4  -9   23.40    0.61
  -4  -4   9   24.13    0.67
   4   4  -9   24.10    0.68
  -4   4   9   23.65    0.70
  -4   4   9   24.03    0.76
   4   4  -9   24.76    0.75
   3  -4  -9   29.78    0.69
  -3  -4   9   28.90    0.74
   3   4  -9   29.38    0.83
  -3   4   9   29.72    0.79
   3   4  -9   29.47    0.79
  -3   4   9   29.27    0.85
  -2  -4   9    2.12    0.15
   2  -4  -9    2.09    0.15
   2   4  -9    1.77    0.19
  -2   4   9    1.94    0.22
  -2   4   9    2.39    0.21
   2   4  -9    2.21    0.22
   1  -4  -9   26.39    0.62
  -1  -4   9   26.37    0.57
  -1   4   9   25.12    0.74
   1   4  -9   25.50    0.73
  -1   4   9   25.70    0.70
   0  -4   9    0.14    0.13
   0   4  -9    0.05    0.12
   0   4   9    0.11    0.12
   0   4   9    0.00    0.09
   0   4   9    0.04    0.12
   1  -4   9    1.01    0.17
  -1   4  -9    1.16    0.19
   1   4   9    1.20    0.17
   1   4   9    1.24    0.16
   1   4   9    1.17    0.15
  -2  -4  -9   38.29    0.92
   2  -4   9   37.32    0.98
  -2   4  -9   39.36    0.78
  -2   4  -9   38.07    1.00
   2   4   9   37.33    0.95
   2   4   9   36.77    0.93
  -3  -4  -9    2.93    0.21
   3  -4   9    2.36    0.23
   3   4   9    2.92    0.24
   3   4   9    2.72    0.22
  -3   4  -9    2.67    0.16
  -3   4  -9    2.85    0.24
   4  -4   9    5.50    0.33
  -4  -4  -9    5.50    0.24
  -4  -4  -9    4.98    0.32
  -4   4  -9    6.05    0.25
  -4   4  -9    5.88    0.35
   4   4   9    5.11    0.33
  -5  -4  -9   25.64    0.59
  -5  -4  -9   25.58    0.80
   5  -4   9   26.09    0.81
   5   4   9   24.73    0.80
  -5   4  -9   25.07    0.68
  -5   4  -9   25.82    0.79
  -6  -4  -9    0.13    0.17
   6  -4   9    0.16    0.19
  -6   4  -9    0.10    0.16
   6   4   9    0.06    0.17
  -6   4  -9    0.10    0.13
  -7  -4  -9    2.41    0.31
   7  -4   9    2.73    0.33
   7   4   9    2.41    0.33
  -7   4  -9    2.29    0.25
  -7   4  -9    3.11    0.30
   8  -4   9   16.41    0.71
  -8  -4  -9   13.69    0.65
  -8   4  -9   14.75    0.60
   8   4   9   15.92    0.71
  -8   4  -9   15.97    0.62
  -9  -4  -9    3.80    0.41
   9  -4   9    2.89    0.38
  -9   4  -9    3.31    0.33
   9   4   9    3.14    0.40
  10  -4   9    0.24    0.25
 -10  -4  -9    0.34    0.25
 -10   4  -9    0.52    0.24
  10   4   9    0.96    0.31
 -11  -4  -9    0.73    0.29
  11  -4   9    0.88    0.33
  11   4   9    0.66    0.32
 -11   4  -9    1.12    0.30
  12  -4   9   -0.43    0.25
 -12  -4  -9    0.20    0.28
  12   4   9    0.15    0.30
 -13  -4  -9    1.81    0.41
  13  -4   9    1.83    0.43
  13   4   9    1.72    0.45
 -13  -5   9   -0.24    0.26
  13   5  -9   -0.41    0.28
 -13   5   9   -0.49    0.24
 -12  -5   9    0.81    0.33
 -12   5   9    0.15    0.27
  12   5  -9    0.38    0.33
 -11  -5   9    0.23    0.25
 -11   5   9    0.27    0.25
  11   5  -9    0.15    0.24
 -10  -5   9    0.23    0.25
 -10   5   9    0.60    0.25
  10   5  -9    0.16    0.27
   9  -5  -9    7.37    0.48
  -9  -5   9    7.08    0.50
   9   5  -9    7.02    0.53
  -9   5   9    7.03    0.49
   8  -5  -9    1.78    0.25
  -8  -5   9    1.33    0.27
   8  -5  -9    1.55    0.28
  -8   5   9    2.11    0.30
   8   5  -9    1.25    0.29
  -7  -5   9    5.16    0.39
   7  -5  -9    4.16    0.31
   7  -5  -9    3.97    0.37
  -7   5   9    5.82    0.40
   7   5  -9    5.38    0.43
   6  -5  -9    1.27    0.19
   6  -5  -9    0.88    0.23
  -6  -5   9    1.42    0.23
   6   5  -9    1.20    0.26
   6   5  -9    1.01    0.18
  -6   5   9    1.50    0.23
   5  -5  -9    3.73    0.24
  -5  -5   9    3.23    0.27
  -5   5   9    3.39    0.32
   5   5  -9    3.64    0.32
  -5   5   9    3.37    0.29
   5   5  -9    4.12    0.27
   4  -5  -9    0.09    0.10
  -4  -5   9   -0.02    0.12
  -4   5   9    0.35    0.17
   4   5  -9    0.11    0.12
  -4   5   9    0.05    0.13
   4   5  -9    0.22    0.15
   3  -5  -9    7.32    0.29
  -3  -5   9    7.78    0.32
   3   5  -9    6.95    0.37
   3   5  -9    7.41    0.36
  -3   5   9    6.72    0.33
  -3   5   9    7.65    0.41
   2  -5  -9   20.87    0.56
  -2  -5   9   21.10    0.54
  -2   5   9   20.60    0.70
   2   5  -9   21.36    0.68
  -2   5   9   21.02    0.63
   2   5  -9   21.48    0.67
  -1  -5   9    0.40    0.08
  -1  -5   9    0.34    0.15
   1  -5  -9    0.68    0.11
  -1   5   9    0.81    0.19
  -1   5   9    0.70    0.15
   1   5  -9    0.41    0.16
   0  -5   9    7.48    0.37
   0   5   9    6.91    0.36
   0   5  -9    6.93    0.36
   0   5   9    7.29    0.30
   0   5   9    7.21    0.33
   1  -5   9    0.32    0.14
   1   5   9    0.15    0.11
   1   5   9    0.19    0.12
  -1   5  -9    0.03    0.14
   1   5   9    0.00    0.10
   2  -5   9    2.34    0.24
  -2   5  -9    1.67    0.22
   2   5   9    2.31    0.22
  -2   5  -9    2.35    0.10
   2   5   9    1.97    0.20
   2   5   9    2.02    0.20
   3  -5   9    0.06    0.12
  -3  -5  -9    0.16    0.11
   3   5   9    0.17    0.13
  -3   5  -9   -0.09    0.12
  -3   5  -9    0.15    0.07
   3   5   9    0.18    0.13
  -4  -5  -9   14.82    0.46
  -4  -5  -9   13.94    0.55
   4  -5   9   13.54    0.55
  -4   5  -9   15.15    0.59
   4   5   9   13.44    0.54
  -4   5  -9   13.65    0.41
  -5  -5  -9    2.16    0.27
   5  -5   9    2.32    0.27
  -5  -5  -9    2.64    0.18
  -5   5  -9    2.49    0.28
   5   5   9    2.17    0.27
  -5   5  -9    2.86    0.21
   6  -5   9    4.91    0.38
  -6  -5  -9    4.47    0.37
  -6   5  -9    4.90    0.38
   6   5   9    5.37    0.39
  -6   5  -9    5.08    0.30
   7  -5   9    1.06    0.27
  -7  -5  -9    1.31    0.28
   7   5   9    1.76    0.30
  -7   5  -9    0.90    0.20
  -7   5  -9    1.64    0.27
  -8  -5  -9    2.37    0.34
   8  -5   9    1.95    0.32
   8   5   9    2.17    0.35
  -8   5  -9    2.61    0.28
  -8   5  -9    2.58    0.31
  -9  -5  -9    6.16    0.50
   9  -5   9    5.61    0.49
  -9   5  -9    6.21    0.45
   9   5   9    5.81    0.50
  -9   5  -9    4.95    0.40
 -10  -5  -9    0.55    0.26
  10  -5   9    0.33    0.28
  10   5   9   -0.03    0.26
 -11  -5  -9    0.05    0.25
  11  -5   9   -0.24    0.25
  11   5   9   -0.25    0.23
 -12  -5  -9   -0.33    0.22
  12  -5   9    0.02    0.29
  12   5   9   -0.19    0.23
 -12  -6   9   -0.09    0.27
 -12   6   9    0.09    0.25
  12   6  -9    0.41    0.32
 -11  -6   9    2.69    0.42
 -11   6   9    2.45    0.39
  11   6  -9    1.81    0.41
  10  -6  -9    0.19    0.24
 -10  -6   9    0.58    0.28
 -10   6   9    0.50    0.25
  10   6  -9    0.51    0.30
   9  -6  -9    2.48    0.35
  -9  -6   9    3.91    0.41
  -9   6   9    3.87    0.38
   9   6  -9    3.56    0.43
   8  -6  -9    1.54    0.31
  -8  -6   9    1.16    0.28
   8   6  -9    1.68    0.33
  -8   6   9    1.14    0.26
   7  -6  -9    3.44    0.29
   7  -6  -9    3.78    0.38
  -7  -6   9    4.40    0.36
   7   6  -9    3.96    0.40
  -7   6   9    4.09    0.35
  -6  -6   9    3.05    0.30
   6  -6  -9    3.05    0.26
  -6   6   9    2.17    0.27
   6   6  -9    2.48    0.32
  -6   6   9    3.39    0.37
   5  -6  -9    0.38    0.14
  -5  -6   9    0.43    0.18
  -5   6   9    0.30    0.20
   5   6  -9    0.71    0.18
   5   6  -9    0.51    0.20
  -5   6   9    0.42    0.17
   4  -6  -9    0.13    0.11
  -4  -6   9   -0.10    0.12
  -4   6   9    0.09    0.17
   4   6  -9    0.06    0.14
  -4   6   9    0.06    0.14
   4   6  -9    0.28    0.18
  -3  -6   9    0.61    0.14
   3  -6  -9    1.01    0.14
  -3   6   9    0.80    0.17
  -3   6   9    0.90    0.23
   3   6  -9    0.64    0.20
   3   6  -9    0.47    0.16
  -2  -6   9    4.23    0.22
   2  -6  -9    3.81    0.24
  -2   6   9    4.19    0.27
  -2   6   9    4.27    0.34
   2   6  -9    4.06    0.32
   2   6  -9    3.55    0.29
  -1  -6   9   33.15    0.72
  -1  -6   9   31.59    0.93
   1  -6  -9   32.16    0.82
  -1   6   9   33.23    0.97
   1   6  -9   31.21    0.93
  -1   6   9   32.12    0.87
   0  -6   9   11.25    0.27
   0  -6   9   10.47    0.48
   0   6   9   10.07    0.43
   0   6   9   10.27    0.47
   0   6   9   10.97    0.41
   0   6  -9   11.78    0.50
   1  -6   9    1.04    0.20
   1   6   9    0.67    0.16
  -1   6  -9    0.80    0.19
   1   6   9    1.00    0.18
   1   6   9    0.69    0.18
   2  -6   9   10.68    0.48
   2   6   9   10.97    0.46
   2   6   9   11.32    0.47
  -2   6  -9    9.94    0.49
   2   6   9   11.73    0.46
   3  -6   9   15.64    0.60
   3   6   9   15.57    0.57
  -3   6  -9   14.07    0.61
   3   6   9   14.60    0.54
   3   6   9   16.12    0.59
  -4  -6  -9   24.93    0.82
  -4  -6  -9   25.75    0.73
   4  -6   9   27.61    0.87
  -4   6  -9   24.91    0.86
   4   6   9   25.63    0.83
  -5  -6  -9    0.22    0.18
   5  -6   9    0.30    0.20
   5   6   9    0.09    0.17
  -5   6  -9   -0.04    0.17
   6  -6   9   -0.07    0.19
  -6  -6  -9   -0.09    0.19
  -6   6  -9   -0.26    0.17
   6   6   9    0.11    0.20
   7  -6   9    0.67    0.25
  -7  -6  -9    1.30    0.27
   7   6   9    1.45    0.31
  -7   6  -9    1.75    0.30
  -8  -6  -9    0.22    0.22
   8  -6   9    0.86    0.28
  -8   6  -9    0.49    0.24
   8   6   9    0.58    0.26
  -9  -6  -9    7.03    0.51
   9  -6   9    7.18    0.55
  -9   6  -9    6.73    0.50
   9   6   9    5.95    0.53
 -10  -6  -9   -0.06    0.23
  10  -6   9    0.00    0.26
  10   6   9    0.08    0.27
  11  -6   9    1.90    0.41
 -11  -6  -9    2.05    0.40
  11   6   9    1.70    0.40
 -12  -6  -9    0.86    0.33
  12  -6   9    0.57    0.37
  12   6   9    0.68    0.33
 -12  -7   9    1.68    0.42
  12   7  -9    1.93    0.47
 -11  -7   9    0.45    0.29
  11   7  -9    0.13    0.29
 -11   7   9    0.63    0.29
  10  -7  -9    0.51    0.29
 -10  -7   9    0.79    0.29
  10   7  -9    0.63    0.32
 -10   7   9    0.18    0.23
   9  -7  -9    1.10    0.32
  -9  -7   9    1.27    0.32
   9   7  -9    1.77    0.38
  -9   7   9    1.78    0.32
   8  -7  -9    0.33    0.24
  -8  -7   9    0.46    0.23
  -8   7   9    0.45    0.22
   8   7  -9    0.10    0.24
  -7  -7   9    1.97    0.30
   7  -7  -9    1.18    0.28
  -7   7   9    1.74    0.28
   7   7  -9    1.36    0.31
  -6  -7   9    3.27    0.32
  -6   7   9    3.65    0.39
   6   7  -9    3.64    0.40
  -6   7   9    3.58    0.33
  -5  -7   9    6.92    0.38
   5  -7  -9    6.24    0.34
   5   7  -9    6.24    0.44
   5   7  -9    5.85    0.39
  -5   7   9    6.14    0.48
  -5   7   9    6.24    0.40
  -4  -7   9    5.71    0.33
   4  -7  -9    5.68    0.33
  -4   7   9    5.43    0.43
  -4   7   9    5.87    0.37
   4   7  -9    4.89    0.41
   4   7  -9    5.54    0.38
   3  -7  -9    0.74    0.16
  -3  -7   9    0.87    0.16
   3   7  -9    0.76    0.22
  -3   7   9    0.75    0.18
  -3   7   9    0.42    0.21
   3   7  -9    1.00    0.24
  -2  -7   9    3.02    0.22
   2  -7  -9    3.18    0.24
  -2  -7   9    2.93    0.31
  -2   7   9    2.95    0.32
  -2   7   9    3.16    0.27
   2   7  -9    2.93    0.30
   1  -7  -9    7.30    0.36
  -1  -7   9    7.62    0.27
  -1  -7   9    6.83    0.41
   1   7  -9    7.15    0.44
  -1   7   9    7.64    0.39
  -1   7   9    7.02    0.45
   0  -7  -9    0.92    0.17
   0  -7   9    0.63    0.19
   0   7   9    0.92    0.19
   0   7   9    0.45    0.21
   0   7  -9    0.52    0.20
   1  -7   9    2.03    0.28
  -1   7  -9    1.22    0.24
   1   7   9    1.29    0.23
   1   7   9    1.66    0.22
   1   7   9    1.25    0.20
   2  -7   9   39.39    1.14
  -2   7  -9   40.35    1.20
   2   7   9   40.40    1.12
   2   7   9   41.85    1.10
   2   7   9   41.13    1.10
   3  -7   9    1.66    0.26
  -3   7  -9    1.82    0.29
   3   7   9    0.81    0.22
   3   7   9    0.98    0.21
   3   7   9    1.12    0.23
  -4  -7  -9    0.95    0.23
   4  -7   9    0.84    0.24
   4   7   9    1.36    0.21
   4   7   9    0.93    0.24
  -4   7  -9    0.77    0.25
  -5  -7  -9    6.18    0.43
   5  -7   9    5.92    0.44
   5   7   9    5.44    0.41
  -5   7  -9    5.26    0.44
   6  -7   9    4.21    0.41
  -6  -7  -9    4.10    0.39
   6   7   9    3.18    0.37
  -6   7  -9    4.20    0.40
  -7  -7  -9    0.67    0.25
   7  -7   9    1.02    0.28
   7   7   9    0.94    0.27
  -7   7  -9    0.69    0.27
   8  -7   9   -0.20    0.23
  -8  -7  -9    0.03    0.23
   8   7   9    0.12    0.22
  -8   7  -9    0.36    0.24
   9  -7   9    1.39    0.36
  -9  -7  -9    1.82    0.34
  -9   7  -9    1.52    0.33
   9   7   9    2.26    0.40
  10  -7   9    1.46    0.37
 -10  -7  -9    0.85    0.31
  10   7   9    1.04    0.35
 -11  -7  -9   -0.38    0.26
  11  -7   9   -0.41    0.28
  11   7   9   -0.18    0.28
 -11  -8   9    4.01    0.50
  11   8  -9    3.21    0.53
 -10  -8   9    1.19    0.34
  10  -8  -9    1.08    0.34
  10   8  -9    0.50    0.34
   9  -8  -9   -0.25    0.23
  -9  -8   9   -0.22    0.21
   9   8  -9   -0.17    0.27
  -9   8   9   -0.09    0.20
   8  -8  -9    0.75    0.29
  -8  -8   9    0.81    0.27
   8   8  -9    0.47    0.28
  -8   8   9    0.52    0.24
  -7  -8   9    0.23    0.21
   7   8  -9    0.63    0.30
  -7   8   9    0.25    0.19
  -7   8   9    0.35    0.29
  -6  -8   9    7.25    0.44
  -6   8   9    7.79    0.55
  -6   8   9    7.75    0.45
   6   8  -9    7.19    0.53
  -5  -8   9    9.51    0.47
  -5   8   9    8.86    0.47
   5   8  -9    9.19    0.55
  -5   8   9    9.79    0.62
   5   8  -9    8.65    0.48
  -4  -8   9    0.20    0.16
   4  -8  -9    0.53    0.18
   4   8  -9    0.35    0.22
   4   8  -9    0.43    0.23
  -4   8   9   -0.20    0.21
  -4   8   9    0.67    0.21
   3  -8  -9    5.12    0.33
  -3   8   9    4.71    0.34
   3   8  -9    4.86    0.42
   3   8  -9    5.66    0.41
  -3   8   9    5.66    0.47
  -2  -8   9    2.86    0.34
   2  -8  -9    1.85    0.23
  -2   8   9    2.38    0.26
  -2   8   9    2.71    0.35
   2   8  -9    1.91    0.28
   1  -8  -9    5.31    0.33
  -1  -8   9    5.78    0.42
  -1   8   9    5.40    0.35
  -1   8   9    5.94    0.45
   1   8  -9    5.23    0.42
   0  -8   9   10.71    0.54
   0  -8  -9   10.39    0.46
   0   8   9    9.97    0.47
   0   8   9   10.77    0.56
   0   8  -9    9.87    0.54
   1  -8   9   47.28    1.32
   1   8   9   48.05    1.33
   1   8   9   46.61    1.23
  -1   8  -9   47.70    1.38
   1   8   9   46.04    1.23
   2  -8   9   11.93    0.58
  -2   8  -9   11.32    0.59
   2   8   9   11.26    0.55
   2   8   9   11.31    0.53
   2   8   9   11.76    0.53
   3  -8   9    0.71    0.26
  -3   8  -9    0.70    0.26
   3   8   9    1.18    0.25
   3   8   9    1.69    0.26
   3   8   9    1.07    0.23
   4  -8   9   19.01    0.76
  -4  -8  -9   19.23    0.73
  -4   8  -9   19.89    0.82
   4   8   9   19.76    0.76
   4   8   9   19.02    0.68
   5  -8   9    3.70    0.39
  -5  -8  -9    4.17    0.38
  -5   8  -9    4.65    0.44
   5   8   9    4.20    0.40
   6  -8   9    0.42    0.25
  -6  -8  -9   -0.19    0.18
  -6   8  -9    0.23    0.24
   6   8   9    0.06    0.23
  -7  -8  -9    4.21    0.42
   7  -8   9    4.27    0.44
  -7   8  -9    4.56    0.47
   7   8   9    5.10    0.48
   8  -8   9   -0.28    0.24
  -8  -8  -9    0.19    0.25
  -8   8  -9   -0.38    0.23
   8   8   9   -0.17    0.23
  -9  -8  -9    0.94    0.31
   9  -8   9    0.60    0.32
   9   8   9    0.78    0.33
  -9   8  -9    0.72    0.32
  10  -8   9    3.06    0.47
 -10  -8  -9    3.10    0.45
  10   8   9    2.98    0.48
  11  -8   9   -0.06    0.31
 -11  -8  -9    0.64    0.34
  11   8   9    0.32    0.32
  10  -9  -9   10.98    0.73
  10   9  -9   10.80    0.76
   9  -9  -9    0.09    0.26
   9   9  -9   -0.10    0.30
   8  -9  -9    0.33    0.29
   8   9  -9    0.44    0.30
  -7   9   9   -0.20    0.25
   7   9  -9    0.09    0.28
   6   9  -9    3.54    0.45
  -6   9   9    3.52    0.46
  -5   9   9    1.66    0.27
   5   9  -9    1.95    0.37
  -5   9   9    2.09    0.38
  -4   9   9   -0.19    0.25
   4   9  -9    0.18    0.20
   4   9  -9    0.23    0.22
  -4   9   9    0.24    0.19
   3  -9  -9    0.50    0.19
  -3  -9   9    0.08    0.20
   3   9  -9    0.06    0.20
  -3   9   9   -0.11    0.22
  -3   9   9    0.15    0.17
   2  -9  -9    2.02    0.25
  -2  -9   9    1.72    0.31
  -2   9   9    2.24    0.36
   2   9  -9    1.95    0.32
  -2   9   9    1.85    0.25
  -1  -9   9    2.36    0.33
   1  -9  -9    2.41    0.27
   1   9  -9    2.20    0.32
  -1   9   9    2.30    0.27
  -1   9   9    2.46    0.37
   0  -9  -9    0.13    0.16
   0  -9   9    0.34    0.22
   0   9  -9    0.12    0.21
   0   9   9    0.35    0.23
   0   9   9    0.37    0.19
  -1  -9  -9    3.95    0.34
   1  -9   9    4.12    0.39
   1   9   9    4.91    0.37
   1   9   9    4.56    0.41
  -1   9  -9    3.54    0.39
   2  -9   9    0.17    0.21
   2   9   9   -0.04    0.18
  -2   9  -9    0.03    0.23
   2   9   9    0.02    0.20
   2   9   9   -0.21    0.20
  -3  -9  -9    0.29    0.20
   3  -9   9    0.24    0.23
   3   9   9   -0.20    0.18
   3   9   9   -0.23    0.18
  -3   9  -9    0.27    0.25
   4  -9   9    2.86    0.37
  -4  -9  -9    3.10    0.35
   4   9   9    3.48    0.38
  -4   9  -9    3.35    0.43
  -5  -9  -9    0.45    0.23
   5  -9   9    0.38    0.26
   5   9   9    0.32    0.22
  -5   9  -9    0.12    0.24
  -6  -9  -9    2.75    0.37
   6  -9   9    2.56    0.38
  -6   9  -9    2.33    0.41
   7  -9   9    0.51    0.29
  -7  -9  -9   -0.09    0.21
  -7   9  -9    0.09    0.26
   7   9   9    0.62    0.29
   8  -9   9   -0.03    0.27
  -8  -9  -9    0.00    0.25
  -8   9  -9    0.64    0.31
   8   9   9   -0.01    0.26
   9  -9   9    2.56    0.44
  -9  -9  -9    1.52    0.37
  -9   9  -9    1.53    0.40
   9   9   9    1.70    0.42
  10  -9   9    0.09    0.34
 -10  -9  -9    0.54    0.32
  10   9   9    0.47    0.33
   9 -10  -9    2.28    0.45
   9  10  -9    1.27    0.40
   8 -10  -9    0.47    0.31
   8  10  -9    0.46    0.31
  -7  10   9   -0.05    0.30
   7  10  -9    0.06    0.25
   6  10  -9    0.65    0.30
  -6  10   9    0.34    0.32
  -5  10   9    2.30    0.43
   5  10  -9    3.16    0.43
  -4 -10   9    0.40    0.28
   4  10  -9    0.59    0.26
  -4  10   9    0.46    0.28
  -3 -10   9    1.01    0.32
  -3  10   9    1.07    0.34
   3  10  -9    1.27    0.32
  -2 -10   9   -0.07    0.22
  -2  10   9    0.26    0.26
   2  10  -9    0.03    0.21
   1 -10  -9    4.01    0.34
  -1 -10   9    4.27    0.45
   1  10  -9    4.17    0.44
  -1  10   9    3.57    0.44
   0 -10   9    0.37    0.25
   0 -10  -9   -0.12    0.17
   0  10   9    0.08    0.20
   0  10   9    0.15    0.25
   0  10  -9   -0.43    0.20
   1 -10   9    0.34    0.26
  -1 -10  -9    0.43    0.22
   1  10   9    0.25    0.20
   1  10   9    0.38    0.27
  -1  10  -9    0.35    0.26
   2 -10   9    0.33    0.24
  -2 -10  -9   -0.02    0.18
   2  10   9   -0.33    0.21
   2  10   9    0.20    0.19
  -2  10  -9    0.02    0.23
   3 -10   9    0.79    0.28
  -3 -10  -9    0.22    0.22
   3  10   9    1.28    0.30
  -3  10  -9    1.59    0.36
   3  10   9    0.97    0.27
  -4 -10  -9    2.91    0.35
   4 -10   9    2.98    0.40
  -4  10  -9    2.90    0.44
   4  10   9    2.19    0.35
  -5 -10  -9    1.08    0.28
   5 -10   9    0.73    0.29
  -5  10  -9    0.78    0.33
   5  10   9    1.18    0.31
  -6 -10  -9    0.65    0.27
[truncated: 990,157 more chars]
