# Supplementary material for: [4-tert-Butyl-2,6-bis­(di­phenyl­meth­yl)phenolato-κO]dieth­yl(tetra­hydro­furan-κO)aluminium
Source: Acta Crystallogr E Crystallogr Commun. 2018 Jan 26;74(Pt 2):221–4. doi: 10.1107/S2056989018001172 (PMC5956341; doi:10.1107/S2056989018001172)
Supplement: Supplementary file 2 [file e-74-00221-Isup2.hkl]

data_I                                                                          
_shelx_title ' Al in P2(1)/n'                                                   
_shelx_refln_list_code          4                                               
_shelx_F_calc_maximum      225.13                                               
_exptl_crystal_F_000      1376.00                                               
_reflns_d_resolution_high  0.7570                                               
                                                                                
loop_                                                                           
 _space_group_symop_operation_xyz                                               
 'x, y, z'                                                                      
 '-x+1/2, y+1/2, -z+1/2'                                                        
 '-x, -y, -z'                                                                   
 'x-1/2, -y-1/2, z-1/2'                                                         
                                                                                
_cell_length_a     9.9357                                                       
_cell_length_b     9.7571                                                       
_cell_length_c    38.9993                                                       
_cell_angle_alpha  90.000                                                       
_cell_angle_beta   93.586                                                       
_cell_angle_gamma  90.000                                                       
                                                                                
_shelx_F_squared_multiplier     1.000                                           
                                                                                
loop_                                                                           
 _refln_index_h                                                                 
 _refln_index_k                                                                 
 _refln_index_l                                                                 
 _refln_F_squared_calc                                                          
 _refln_F_squared_meas                                                          
 _refln_F_squared_sigma                                                         
 _refln_observed_status                                                         
   2   0   0       1052.80       1033.64        13.98 o                         
   4   0   0      13487.25      14735.58       167.28 o                         
   6   0   0       2063.39       2129.60        31.23 o                         
   8   0   0          0.12          8.44         6.67 o                         
  10   0   0        100.28         79.55        14.58 o                         
  12   0   0         57.65         58.65        12.40 o                         
   1   1   0      14741.13      15209.74       123.89 o                         
   2   1   0      11670.94      12183.74        99.39 o                         
   3   1   0         62.30         78.09         3.10 o                         
   4   1   0         18.29         14.75         3.02 o                         
   5   1   0       4539.56       4770.59        41.58 o                         
   6   1   0        817.06        862.69        10.91 o                         
   7   1   0         30.88         38.79         4.09 o                         
   8   1   0          4.23          3.30         4.55 o                         
   9   1   0        311.08        302.29        11.47 o                         
  10   1   0          0.04          6.11         6.08 o                         
  11   1   0        435.03        393.51        14.28 o                         
  12   1   0         12.49         21.59         7.22 o                         
  13   1   0        126.74        154.40        12.01 o                         
   0   2   0         90.64        102.05         4.45 o                         
   1   2   0       7161.69       7600.27        64.51 o                         
   2   2   0         79.92        110.89         3.42 o                         
   3   2   0       1403.65       1518.57        15.00 o                         
   4   2   0       5000.14       5211.78        44.65 o                         
   5   2   0        527.00        601.43        10.22 o                         
   6   2   0       1652.00       1560.02        19.80 o                         
   7   2   0          0.39         10.93         3.74 o                         
   8   2   0         15.07         25.06         4.60 o                         
   9   2   0          1.09          7.92         8.42 o                         
  10   2   0         89.64         81.90         8.16 o                         
  11   2   0         17.01         21.62         6.62 o                         
  12   2   0          2.18         -1.46         6.45 o                         
   1   3   0        459.81        503.96         6.60 o                         
   2   3   0       2307.33       2561.88        23.34 o                         
   3   3   0       1810.11       1749.56        17.37 o                         
   4   3   0       1489.60       1567.76        16.61 o                         
   5   3   0        285.55        311.37         7.06 o                         
   6   3   0       1580.17       1528.54        20.85 o                         
   7   3   0         22.18         32.24         5.71 o                         
   8   3   0       2287.25       2161.08        27.47 o                         
   9   3   0        216.76        232.80        14.81 o                         
  10   3   0          1.10          5.76         5.87 o                         
  11   3   0         31.52         27.64         7.56 o                         
  12   3   0         57.77         67.72         9.09 o                         
   0   4   0        723.94        688.57        12.44 o                         
   1   4   0          0.13         -0.18         2.06 o                         
   2   4   0        645.85        665.68         9.08 o                         
   3   4   0         22.45         58.06         3.47 o                         
   4   4   0        542.64        578.04        12.89 o                         
   5   4   0        676.28        710.07        12.52 o                         
   6   4   0         12.23         19.46         4.08 o                         
   7   4   0         10.61          9.56         4.16 o                         
   8   4   0         63.25         75.43         6.62 o                         
   9   4   0         75.43         83.63         6.89 o                         
  10   4   0        149.97        160.44        10.34 o                         
  11   4   0          0.02         -0.43         6.30 o                         
  12   4   0         14.57         17.25        11.69 o                         
   1   5   0       1297.30       1158.65        13.51 o                         
   2   5   0        269.24        247.99         6.42 o                         
   3   5   0        114.53        113.84         6.60 o                         
   4   5   0          5.36         13.03         3.22 o                         
   5   5   0        683.39        667.89        10.50 o                         
   6   5   0        108.85         91.12         6.00 o                         
   7   5   0       2501.18       2384.54        30.59 o                         
   8   5   0         27.44         23.26         5.26 o                         
   9   5   0        107.37        118.17         8.96 o                         
  10   5   0         67.04         75.52        10.58 o                         
  11   5   0         47.38         52.22         8.17 o                         
  12   5   0          3.31          8.67         7.16 o                         
   0   6   0       3876.91       3862.07        51.83 o                         
   1   6   0        239.07        295.57         7.73 o                         
   2   6   0        620.98        572.69         9.24 o                         
   3   6   0         31.65         36.92         3.51 o                         
   4   6   0       1059.11        944.02        13.29 o                         
   5   6   0       1091.22       1119.62        15.22 o                         
   6   6   0        662.59        596.62        15.66 o                         
   7   6   0         13.39         17.40         4.81 o                         
   8   6   0        245.15        254.60         9.86 o                         
   9   6   0        208.97        230.96         9.99 o                         
  10   6   0        119.72        132.94        10.21 o                         
  11   6   0        108.21        107.65        12.16 o                         
   1   7   0        873.06        831.62        12.05 o                         
   2   7   0        192.03        196.00         6.19 o                         
   3   7   0         29.22         28.57         3.71 o                         
   4   7   0        236.80        229.66         7.11 o                         
   5   7   0         34.94         47.46         5.28 o                         
   6   7   0        446.15        424.45        11.17 o                         
   7   7   0         29.03         20.42         5.42 o                         
   8   7   0         37.50         41.35         7.38 o                         
   9   7   0         34.37         49.56         8.07 o                         
  10   7   0         54.85         57.59         8.73 o                         
  11   7   0         24.47         30.98        12.02 o                         
   0   8   0         31.88         53.67         8.83 o                         
   1   8   0          7.95         17.68         3.71 o                         
   2   8   0       1042.06       1029.38        14.69 o                         
   3   8   0        105.12        118.60         6.77 o                         
   4   8   0        335.43        355.90        11.60 o                         
   5   8   0        316.57        323.70        11.80 o                         
   6   8   0        326.69        344.79        14.42 o                         
   7   8   0         28.19         29.54         7.05 o                         
   8   8   0        116.38        108.84        11.92 o                         
   9   8   0         35.26         38.99         8.16 o                         
  10   8   0        164.86        207.66        15.17 o                         
   1   9   0        209.24        251.72        16.21 o                         
   2   9   0        287.35        301.95         9.95 o                         
   3   9   0       2314.14       2260.77        29.58 o                         
   4   9   0         31.15         28.61         5.70 o                         
   5   9   0         11.73         15.29         6.62 o                         
   6   9   0        141.91        149.86         9.98 o                         
   7   9   0         65.04         69.37         8.79 o                         
   8   9   0        295.27        306.47        21.81 o                         
   9   9   0         59.56         67.48        15.65 o                         
   0  10   0        942.96        912.92        28.56 o                         
   1  10   0        243.09        237.67        11.43 o                         
   2  10   0         56.09         44.12         7.55 o                         
   3  10   0         72.74         67.13         8.08 o                         
   4  10   0         14.71          8.65         7.53 o                         
   5  10   0        100.00        100.33        10.94 o                         
   6  10   0        112.23        139.22        18.14 o                         
   7  10   0         24.60         14.41         8.77 o                         
   8  10   0          0.09          0.40         8.25 o                         
   1  11   0        415.02        411.13        15.10 o                         
   2  11   0          4.60          8.02         7.40 o                         
   3  11   0        504.95        560.54        17.19 o                         
   4  11   0         21.44         20.67        10.40 o                         
   5  11   0         45.01         35.37        21.87 o                         
   6  11   0         19.70         30.52        18.90 o                         
   0  12   0        213.65        254.57        29.15 o                         
   1  12   0         10.83          6.57         8.40 o                         
   2  12   0          0.02          2.30         7.07 o                         
   3  12   0        177.05        177.55        14.31 o                         
   4  12   0        115.55        133.96        17.22 o                         
 -13   0   1        322.25        297.79        21.00 o                         
 -11   0   1         72.11         66.45        11.64 o                         
  -9   0   1        321.03        271.11        25.38 o                         
  -7   0   1         36.84         33.90         4.37 o                         
  -5   0   1      11637.55      12589.19       144.74 o                         
  -3   0   1         21.18         29.28         2.69 o                         
  -1   0   1        120.55         69.21         2.70 o                         
   3   0   1         64.10         89.58         3.80 o                         
   5   0   1       7033.89       8159.37        96.38 o                         
   7   0   1        702.56        662.54        27.89 o                         
   9   0   1        127.91        158.50        18.63 o                         
  11   0   1        549.74        478.64        52.10 o                         
  13   0   1          2.31          6.95        10.67 o                         
 -13   1   1         16.71         23.28        11.46 o                         
 -12   1   1         16.47         23.90         7.32 o                         
 -11   1   1         88.91         91.61         8.81 o                         
 -10   1   1        169.70        192.74        11.84 o                         
  -9   1   1         60.74         63.88         7.01 o                         
  -8   1   1        180.60        187.06         8.83 o                         
  -7   1   1        215.92        208.76         9.27 o                         
  -6   1   1        386.27        404.90         9.13 o                         
  -5   1   1        226.92        217.28         6.20 o                         
  -4   1   1         85.69        104.08         3.34 o                         
  -3   1   1        702.88        798.05         8.81 o                         
  -2   1   1       2878.42       2873.99        24.53 o                         
  -1   1   1       6689.45       6804.66        55.13 o                         
   0   1   1      15537.29      10285.88       204.79 o                         
   1   1   1      12510.71      12805.22       105.74 o                         
   2   1   1        552.72        646.23         8.06 o                         
   3   1   1        310.19        401.90         6.59 o                         
   4   1   1        378.11        325.99         6.77 o                         
   5   1   1         47.18         71.78         8.37 o                         
   6   1   1        858.34        849.79        15.11 o                         
   7   1   1        160.45        193.71         6.61 o                         
   8   1   1          4.47          9.10         4.78 o                         
   9   1   1          4.79          3.64         4.92 o                         
  10   1   1          3.61          4.81         5.39 o                         
  11   1   1        550.27        541.71        16.60 o                         
  12   1   1        455.13        455.91        16.12 o                         
  13   1   1          0.00          3.96         7.19 o                         
 -12   2   1         11.89         15.13         7.28 o                         
 -11   2   1          5.25         -1.14         8.18 o                         
 -10   2   1        187.16        202.68        10.58 o                         
  -9   2   1       1033.06       1049.28        20.96 o                         
  -8   2   1       1023.46        945.77        17.56 o                         
  -7   2   1        517.99        513.42        10.63 o                         
  -6   2   1        304.72        383.81         8.75 o                         
  -5   2   1       2061.17       2235.36        29.40 o                         
  -4   2   1       1144.49       1262.46        16.52 o                         
  -3   2   1       8058.43       8216.17        67.25 o                         
  -2   2   1       6055.11       6335.81        52.00 o                         
  -1   2   1       5065.47       5519.94        45.17 o                         
   0   2   1         46.42         84.58         3.80 o                         
   1   2   1        222.00        222.51         9.95 o                         
   2   2   1       9703.71      10590.25        85.10 o                         
   3   2   1       1289.32       1370.58        15.57 o                         
   4   2   1       6254.50       6605.04        61.13 o                         
   5   2   1        141.95        119.12         8.02 o                         
   6   2   1        680.00        646.21        11.31 o                         
   7   2   1        540.91        518.96        10.77 o                         
   8   2   1        575.94        515.04        11.40 o                         
   9   2   1          0.01          8.49         5.37 o                         
  10   2   1        151.45        128.91         9.30 o                         
  11   2   1         73.51         84.34         8.74 o                         
  12   2   1          6.51         14.35         7.01 o                         
 -12   3   1         40.43         50.33         8.43 o                         
 -11   3   1          0.35          1.76         6.39 o                         
 -10   3   1         12.61         17.94         6.62 o                         
  -9   3   1        168.23        159.47         9.30 o                         
  -8   3   1       1315.93       1306.86        19.68 o                         
  -7   3   1         66.07         59.24         5.10 o                         
  -6   3   1        221.54        224.86         8.02 o                         
  -5   3   1        439.16        443.64         7.40 o                         
  -4   3   1       4377.05       4380.74        38.75 o                         
  -3   3   1         85.48         39.35         2.79 o                         
  -2   3   1       4392.35       4376.46        37.44 o                         
  -1   3   1       5930.81       5730.99        47.69 o                         
   0   3   1        688.20        707.16         9.68 o                         
   1   3   1        398.42        383.27         5.67 o                         
   2   3   1        687.37        668.05         8.37 o                         
   3   3   1         67.28         66.39         3.06 o                         
   4   3   1        543.88        478.69         8.70 o                         
   5   3   1        889.04        917.41        13.59 o                         
   6   3   1       1536.80       1549.84        20.39 o                         
   7   3   1         74.99         81.89         6.03 o                         
   8   3   1        846.95        796.62        15.15 o                         
   9   3   1         48.61         40.67         6.63 o                         
  10   3   1        426.57        402.88        14.76 o                         
  11   3   1          1.45         -0.65         6.10 o                         
  12   3   1         68.94         66.51         9.16 o                         
 -12   4   1         45.09         32.23         8.18 o                         
 -11   4   1         35.35         34.82         8.49 o                         
 -10   4   1        163.31        159.01        10.03 o                         
  -9   4   1         47.03         63.84         6.44 o                         
  -8   4   1        268.22        269.11         9.33 o                         
  -7   4   1         33.13         29.38         4.77 o                         
  -6   4   1        889.54        878.12        16.92 o                         
  -5   4   1       2139.51       2214.77        22.76 o                         
  -4   4   1        307.72        302.04         6.44 o                         
  -3   4   1        641.95        955.03        11.85 o                         
  -2   4   1        931.01       1106.81        12.65 o                         
  -1   4   1        490.89        460.10         7.16 o                         
   0   4   1          6.97         20.10         3.94 o                         
   1   4   1        260.12        346.87         7.48 o                         
   2   4   1        137.87         92.98         3.64 o                         
   3   4   1       1830.82       1831.67        18.78 o                         
   4   4   1       1041.04        945.14        12.00 o                         
   5   4   1       1600.17       1479.93        16.74 o                         
   6   4   1          5.48         12.37         5.65 o                         
   7   4   1        131.62        105.83         6.33 o                         
   8   4   1        252.83        256.06         9.23 o                         
   9   4   1        275.31        255.36         9.58 o                         
  10   4   1         30.43         34.67         7.08 o                         
  11   4   1          5.00          6.09         6.38 o                         
  12   4   1         70.27         51.73         8.71 o                         
 -12   5   1         29.79         46.85         8.61 o                         
 -11   5   1        210.21        234.06        15.51 o                         
 -10   5   1         34.47         40.05         7.33 o                         
  -9   5   1         40.26         52.93         6.58 o                         
  -8   5   1        122.97        147.90         7.81 o                         
  -7   5   1        977.35        957.82        20.03 o                         
  -6   5   1         34.94         32.46         4.80 o                         
  -5   5   1         25.12         17.28         3.32 o                         
  -4   5   1       1190.63       1234.21        15.07 o                         
  -3   5   1        297.58        276.90         8.61 o                         
  -2   5   1         21.88         28.02         2.90 o                         
  -1   5   1        449.21        663.21         9.38 o                         
   0   5   1        106.02         88.88         3.80 o                         
   1   5   1        131.37        130.73         4.40 o                         
   2   5   1        692.51        753.01        10.36 o                         
   3   5   1        245.36        294.92        12.43 o                         
   4   5   1       1101.48       1041.05        13.40 o                         
   5   5   1         80.61         95.68         4.53 o                         
   6   5   1        406.06        414.76        10.25 o                         
   7   5   1         52.30         58.02         5.79 o                         
   8   5   1        733.26        706.35        19.64 o                         
   9   5   1         25.70         25.80         6.59 o                         
  10   5   1         41.52         53.06         7.81 o                         
  11   5   1        158.40        159.00        11.02 o                         
  12   5   1          2.42          9.57         8.10 o                         
 -11   6   1         42.94         48.60         8.23 o                         
 -10   6   1          1.41         12.20         6.46 o                         
  -9   6   1        170.46        163.83         8.83 o                         
  -8   6   1        100.16         97.18         7.20 o                         
  -7   6   1        340.56        315.46         9.97 o                         
  -6   6   1        439.19        400.39        10.37 o                         
  -5   6   1       1757.73       1678.57        19.90 o                         
  -4   6   1         30.29         31.49         3.77 o                         
  -3   6   1          3.46         22.25         3.24 o                         
  -2   6   1          2.12          6.31         2.75 o                         
  -1   6   1        837.56        976.04        12.66 o                         
   0   6   1          0.49         15.79         3.24 o                         
   1   6   1        141.69        136.65         4.86 o                         
   2   6   1        189.76        185.17         6.04 o                         
   3   6   1        148.05        110.29         5.35 o                         
   4   6   1        297.10        325.84         7.64 o                         
   5   6   1        595.92        586.38        11.27 o                         
   6   6   1        213.32        198.37        10.66 o                         
   7   6   1         31.95         42.94         5.46 o                         
   8   6   1        104.34        103.25         7.34 o                         
   9   6   1         28.01         23.94         5.88 o                         
  10   6   1         20.32         24.61         7.20 o                         
  11   6   1         45.37         54.14        10.33 o                         
 -11   7   1         71.41         64.62        14.45 o                         
 -10   7   1          2.38         14.19         6.75 o                         
  -9   7   1          0.13          5.23         6.42 o                         
  -8   7   1          6.76         11.47         5.70 o                         
  -7   7   1        307.34        275.70        10.66 o                         
  -6   7   1        444.31        410.67        11.04 o                         
  -5   7   1        556.21        568.32        11.63 o                         
  -4   7   1        285.92        262.95        11.47 o                         
  -3   7   1        434.21        403.00         8.64 o                         
  -2   7   1          3.80          3.89         2.94 o                         
  -1   7   1         29.98         31.34         3.55 o                         
   0   7   1        299.42        341.51         7.48 o                         
   1   7   1        100.22        109.94         4.87 o                         
   2   7   1        186.48        161.41         5.67 o                         
   3   7   1          1.56         16.59         3.44 o                         
   4   7   1        246.34        266.52         7.54 o                         
   5   7   1        237.63        242.13         8.94 o                         
   6   7   1         76.45         76.15         6.25 o                         
   7   7   1         47.26         43.55         6.88 o                         
   8   7   1         15.50         14.18         7.09 o                         
   9   7   1        568.32        543.27        16.52 o                         
  10   7   1         59.18         87.99         9.45 o                         
 -10   8   1         73.43         69.67        11.16 o                         
  -9   8   1        285.96        330.35        16.88 o                         
  -8   8   1          0.49          3.39         6.44 o                         
  -7   8   1        143.91        135.92         9.65 o                         
  -6   8   1          1.62          2.17         5.61 o                         
  -5   8   1        464.37        414.40        13.10 o                         
  -4   8   1         29.36         24.45         5.04 o                         
  -3   8   1       1185.95       1098.58        15.60 o                         
  -2   8   1         69.74         77.52         4.97 o                         
  -1   8   1        237.62        236.98         8.22 o                         
   0   8   1        412.49        391.88         8.56 o                         
   1   8   1        523.74        548.32        10.21 o                         
   2   8   1        166.10        158.06         7.30 o                         
   3   8   1         56.19         51.31         5.60 o                         
   4   8   1        431.24        406.54        10.97 o                         
   5   8   1        381.43        370.75        12.52 o                         
   6   8   1        207.63        193.34        10.48 o                         
   7   8   1        169.59        192.13        10.75 o                         
   8   8   1         63.15         63.83         8.40 o                         
   9   8   1        119.09        112.85        13.33 o                         
  10   8   1          0.02         16.49         9.32 o                         
  -9   9   1         29.15         22.57         9.55 o                         
  -8   9   1        234.27        264.96        15.57 o                         
  -7   9   1        131.57        160.24        10.57 o                         
  -6   9   1         78.88         88.62         8.61 o                         
  -5   9   1          1.01          0.42         5.27 o                         
  -4   9   1        695.96        646.40        14.36 o                         
  -3   9   1          6.22         32.14         5.54 o                         
  -2   9   1        191.89        174.50        12.72 o                         
  -1   9   1         11.03         16.46         5.76 o                         
   0   9   1        186.51        163.49        10.49 o                         
   1   9   1        330.58        322.27        11.78 o                         
   2   9   1        560.72        573.21        12.99 o                         
   3   9   1          4.85         33.15         5.62 o                         
   4   9   1         23.27         25.50         5.37 o                         
   5   9   1        477.64        436.08        13.98 o                         
   6   9   1        429.43        384.57        13.85 o                         
   7   9   1          4.14          7.98         6.44 o                         
   8   9   1        149.47        147.80        12.35 o                         
   9   9   1          4.11          3.19         8.30 o                         
  -8  10   1         16.13         19.45         9.12 o                         
  -7  10   1          4.47         -5.72        31.31 o                         
  -6  10   1         57.86         55.08        13.17 o                         
  -5  10   1         68.96         83.16        10.56 o                         
  -4  10   1         22.55         14.42         6.67 o                         
  -3  10   1         33.78         36.73        10.83 o                         
  -2  10   1          2.81         30.81         7.07 o                         
  -1  10   1        136.43        134.20        13.17 o                         
   0  10   1        153.67        150.02         9.83 o                         
   1  10   1        177.77        197.36        18.55 o                         
   2  10   1          5.22          4.22         6.11 o                         
   3  10   1          0.10          7.38         6.65 o                         
   4  10   1         49.64         51.98         9.41 o                         
   5  10   1          0.39          0.36         5.92 o                         
   6  10   1         34.44         35.55         7.45 o                         
   7  10   1         31.84         38.72         9.84 o                         
   8  10   1         23.97         39.23        10.08 o                         
  -6  11   1          0.03         -8.65         9.85 o                         
  -5  11   1         73.23         73.45        14.45 o                         
  -4  11   1         64.82         70.17        14.76 o                         
  -3  11   1         79.28         71.89         8.99 o                         
  -2  11   1         13.97         18.69         7.08 o                         
  -1  11   1          3.50          5.28         7.71 o                         
   0  11   1         54.83         59.49         8.49 o                         
   1  11   1          1.06         12.19         6.84 o                         
   2  11   1        158.00        169.33        11.12 o                         
   3  11   1        105.69        119.63        10.31 o                         
   4  11   1        222.31        217.78        22.99 o                         
   5  11   1         11.79          6.24         8.38 o                         
   6  11   1         14.61         10.09        18.63 o                         
  -4  12   1         52.12         89.56        18.90 o                         
  -3  12   1          9.88          4.47         8.78 o                         
  -2  12   1         57.95         68.04        13.25 o                         
  -1  12   1         20.90         10.53         7.52 o                         
   0  12   1        125.82        114.51        10.56 o                         
   1  12   1         78.55         80.89         9.72 o                         
   2  12   1         15.91         23.16         8.10 o                         
   3  12   1         43.79         73.63        14.68 o                         
   4  12   1          1.55          5.18        10.88 o                         
 -12   0   2         20.08         22.98        10.45 o                         
 -10   0   2        618.54        610.20        22.51 o                         
  -8   0   2        609.52        583.61        38.33 o                         
  -6   0   2         78.96        132.76         6.34 o                         
  -4   0   2        123.77        200.58         7.52 o                         
  -2   0   2        213.08        231.45         5.38 o                         
   2   0   2       2008.71       1963.10        24.50 o                         
   4   0   2       5567.81       6005.02        71.15 o                         
   6   0   2        424.03        537.79        21.52 o                         
   8   0   2       1710.38       1727.25        37.41 o                         
  10   0   2        717.11        614.71        23.28 o                         
  12   0   2         58.82         30.11        10.76 o                         
 -13   1   2          1.49          7.83         7.13 o                         
 -12   1   2        146.34        128.33        10.56 o                         
 -11   1   2          0.35          5.05         5.89 o                         
 -10   1   2        387.49        354.40        12.82 o                         
  -9   1   2         98.27        103.03         9.48 o                         
  -8   1   2       1048.24       1079.53        19.44 o                         
  -7   1   2        137.34        141.97         6.59 o                         
  -6   1   2        922.76        809.88        10.69 o                         
  -5   1   2        102.91         98.98         3.83 o                         
  -4   1   2       3438.57       3512.15        31.05 o                         
  -3   1   2        117.79        134.40         3.66 o                         
  -2   1   2      24856.01      25927.12       210.71 o                         
  -1   1   2        258.22        240.46         5.22 o                         
   0   1   2       5019.62       4378.11        68.73 o                         
   1   1   2        346.58        343.77         4.12 o                         
   2   1   2       1147.49       1257.91        24.67 o                         
   3   1   2          0.87          4.90         2.21 o                         
   4   1   2       1492.80       1615.10        18.18 o                         
   5   1   2        156.33        172.88         5.77 o                         
   6   1   2        172.19        214.18         7.93 o                         
   7   1   2          3.19          1.18         3.03 o                         
   8   1   2        643.57        612.67        20.65 o                         
   9   1   2          2.32          0.28         5.16 o                         
  10   1   2        373.64        321.53        13.40 o                         
  11   1   2         47.40         69.53         8.33 o                         
  12   1   2         11.72         18.41         7.35 o                         
  13   1   2         65.02         88.30        10.28 o                         
 -12   2   2         19.16         22.59         7.39 o                         
 -11   2   2        506.20        498.49        16.83 o                         
 -10   2   2       1137.31       1042.99        21.51 o                         
  -9   2   2        481.24        465.04        13.75 o                         
  -8   2   2        361.27        391.32        10.21 o                         
  -7   2   2        247.82        229.34         9.06 o                         
  -6   2   2        235.66        272.88         6.18 o                         
  -5   2   2        950.48        793.17        10.58 o                         
  -4   2   2        927.48       1089.35        12.25 o                         
  -3   2   2        648.93        554.45         8.57 o                         
  -2   2   2        663.40        928.83         9.85 o                         
  -1   2   2      11719.30      12528.53       100.37 o                         
   0   2   2      50682.54      52699.73       427.89 o                         
   1   2   2       4996.64       5338.67        43.77 o                         
   2   2   2       4377.97       4674.87        39.07 o                         
   3   2   2       3070.36       2990.29        26.53 o                         
   4   2   2       5469.75       6152.65        63.97 o                         
   5   2   2         12.05         58.49         4.02 o                         
   6   2   2         46.96         30.04         3.65 o                         
   7   2   2       1451.17       1404.21        19.34 o                         
   8   2   2          1.99          1.72         4.33 o                         
   9   2   2        704.51        657.25        32.96 o                         
  10   2   2          1.43         -3.53         5.20 o                         
  11   2   2        294.50        313.18        13.35 o                         
  12   2   2        203.26        235.85        12.94 o                         
 -12   3   2         10.83         19.12         7.55 o                         
 -11   3   2         44.21         39.40         8.26 o                         
 -10   3   2          1.21          3.46         5.65 o                         
  -9   3   2        380.12        333.13        12.07 o                         
  -8   3   2          7.63         20.02         4.66 o                         
  -7   3   2        345.41        326.58         9.05 o                         
  -6   3   2          1.98         12.81         2.38 o                         
  -5   3   2         28.86         21.94         2.73 o                         
  -4   3   2       1618.76       1787.34        18.37 o                         
  -3   3   2        245.87        247.77         6.44 o                         
  -2   3   2         40.36         79.74         5.61 o                         
  -1   3   2         94.45        144.67         7.20 o                         
   0   3   2       2765.13       2678.13        23.72 o                         
   1   3   2        551.15        633.16         7.68 o                         
   2   3   2       4280.66       4705.01        40.05 o                         
   3   3   2          0.01         14.14         2.35 o                         
   4   3   2       3388.57       3460.06        31.37 o                         
   5   3   2        286.79        311.06        10.14 o                         
   6   3   2         77.48         65.01         5.17 o                         
   7   3   2         82.74         85.91         7.73 o                         
   8   3   2         36.31         50.33         7.46 o                         
   9   3   2          0.05         -5.15         5.15 o                         
  10   3   2         32.73         40.61        10.09 o                         
  11   3   2        482.23        440.65        15.13 o                         
  12   3   2          0.06          0.06         8.42 o                         
 -12   4   2         46.39         51.49        11.77 o                         
 -11   4   2        112.07         92.85         9.32 o                         
 -10   4   2          0.19          9.59         5.99 o                         
  -9   4   2        291.00        289.68        11.42 o                         
  -8   4   2         17.39         42.08         5.44 o                         
  -7   4   2         42.81         48.39         5.17 o                         
  -6   4   2        163.53        153.42         6.49 o                         
  -5   4   2         45.20         30.18         3.71 o                         
  -4   4   2         44.87         29.11         2.98 o                         
  -3   4   2        612.30        736.76        10.08 o                         
  -2   4   2        378.28        370.82         8.93 o                         
  -1   4   2        765.39        954.91        17.18 o                         
   0   4   2       2220.30       2436.37        22.70 o                         
   1   4   2       4871.29       5028.94        42.99 o                         
   2   4   2        273.25        305.29         5.99 o                         
   3   4   2        392.64        485.38        10.70 o                         
   4   4   2       1800.26       2030.38        20.77 o                         
   5   4   2        369.22        386.32        11.71 o                         
   6   4   2        855.15        945.28        15.17 o                         
   7   4   2        553.00        539.15        11.76 o                         
   8   4   2        749.21        716.95        14.40 o                         
   9   4   2        989.39        946.91        17.47 o                         
  10   4   2        382.92        332.85        15.20 o                         
  11   4   2        156.72        165.15        11.07 o                         
  12   4   2         24.47         19.82         7.69 o                         
 -12   5   2          1.60          1.67         8.04 o                         
 -11   5   2         47.92         72.30         8.94 o                         
 -10   5   2         30.93         29.91         6.95 o                         
  -9   5   2       1205.34       1140.16        19.85 o                         
  -8   5   2         46.93         38.68         5.65 o                         
  -7   5   2         80.91         75.38         6.11 o                         
  -6   5   2         38.15         25.56         4.50 o                         
  -5   5   2        551.10        504.08         9.12 o                         
  -4   5   2         46.51         43.79         3.54 o                         
  -3   5   2        660.06        756.42        13.77 o                         
  -2   5   2         69.68         85.71         3.85 o                         
  -1   5   2       1130.72       1157.59        13.47 o                         
   0   5   2         17.92         21.47         2.70 o                         
   1   5   2       1851.46       1854.78        18.99 o                         
   2   5   2        128.72        156.36         5.79 o                         
   3   5   2       3308.57       3420.25        31.99 o                         
   4   5   2       2092.86       2041.50        21.58 o                         
   5   5   2        133.82        141.58         5.30 o                         
   6   5   2       3189.38       2959.61        33.84 o                         
   7   5   2          0.14         14.08         4.61 o                         
   8   5   2        369.44        369.41        11.21 o                         
   9   5   2         67.64         61.08         6.76 o                         
  10   5   2        193.13        169.95        14.73 o                         
  11   5   2         22.07         14.06         7.01 o                         
  12   5   2        106.18        117.77        11.02 o                         
 -11   6   2          1.88         -7.15         7.15 o                         
 -10   6   2        348.64        371.43        14.01 o                         
  -9   6   2        143.98        128.55         8.35 o                         
  -8   6   2        365.05        332.82        10.62 o                         
  -7   6   2        356.84        354.76        10.39 o                         
  -6   6   2          2.41          3.12         4.25 o                         
  -5   6   2        382.92        364.18        14.57 o                         
  -4   6   2          7.43          7.53         3.13 o                         
  -3   6   2        374.39        360.31         7.74 o                         
  -2   6   2         89.34         97.42         4.91 o                         
  -1   6   2         30.27         37.57         3.28 o                         
   0   6   2        197.73        233.39         7.97 o                         
   1   6   2        130.34        122.39         4.64 o                         
   2   6   2         17.61         20.31         4.51 o                         
   3   6   2         48.46         46.06         3.57 o                         
   4   6   2         44.79         38.43         5.27 o                         
   5   6   2         20.30         14.86         3.59 o                         
   6   6   2        247.89        240.88         8.57 o                         
   7   6   2        181.40        159.87         8.69 o                         
   8   6   2         42.33         42.80         6.02 o                         
   9   6   2          7.99         26.80         5.87 o                         
  10   6   2          0.68          1.00         7.43 o                         
  11   6   2         27.37         24.47         9.39 o                         
 -11   7   2        126.32        132.57        16.78 o                         
 -10   7   2         89.48        103.60        11.42 o                         
  -9   7   2          0.07         -2.07         6.24 o                         
  -8   7   2        230.98        252.87        10.18 o                         
  -7   7   2          9.72         21.49         7.46 o                         
  -6   7   2        142.54        124.49         7.22 o                         
  -5   7   2        328.71        322.59         8.46 o                         
  -4   7   2        852.30        811.99        12.84 o                         
  -3   7   2          0.00         -0.92         3.06 o                         
  -2   7   2         60.57         47.56         4.06 o                         
  -1   7   2         45.16         44.00         7.59 o                         
   0   7   2        343.12        297.36         7.04 o                         
   1   7   2         78.84         99.63         5.51 o                         
   2   7   2        232.81        231.60         6.64 o                         
   3   7   2       1013.99       1021.91        17.10 o                         
   4   7   2        659.72        654.80        11.47 o                         
   5   7   2         38.73         40.42         5.19 o                         
   6   7   2         95.61         89.41         8.96 o                         
   7   7   2         49.92         28.66         6.39 o                         
   8   7   2        145.96        132.92        10.36 o                         
   9   7   2        168.56        170.79        11.18 o                         
  10   7   2         88.93         96.81        10.11 o                         
 -10   8   2        203.84        238.53        15.54 o                         
  -9   8   2         10.58         22.23        10.03 o                         
  -8   8   2         68.68         65.34         8.40 o                         
  -7   8   2         74.66         84.60         8.50 o                         
  -6   8   2         12.74         17.90         6.05 o                         
  -5   8   2          0.02          7.13         5.53 o                         
  -4   8   2        231.60        225.72         8.13 o                         
  -3   8   2        188.48        192.03         9.63 o                         
  -2   8   2         54.07         48.59         4.52 o                         
  -1   8   2        406.76        398.98         8.87 o                         
   0   8   2         98.36        103.53         9.00 o                         
   1   8   2        761.15        764.38        14.07 o                         
   2   8   2          0.21          3.98         4.15 o                         
   3   8   2         84.43         95.47         8.27 o                         
   4   8   2          1.69          4.46         4.48 o                         
   5   8   2        160.39        158.22        10.60 o                         
   6   8   2          0.06         -1.68         5.35 o                         
   7   8   2          8.17         22.46         6.65 o                         
   8   8   2          0.00          1.70         6.29 o                         
   9   8   2         14.54          9.52         7.21 o                         
  10   8   2         54.40         65.25         9.86 o                         
  -9   9   2          6.16         23.15         9.26 o                         
  -8   9   2         52.40         47.31         9.90 o                         
  -7   9   2          1.44          3.98         7.75 o                         
  -6   9   2          1.25         -1.15         5.77 o                         
  -5   9   2          0.78          3.60         5.66 o                         
  -4   9   2         14.31          5.24         4.95 o                         
  -3   9   2          2.13         14.16         4.94 o                         
  -2   9   2          6.11         18.63         5.88 o                         
  -1   9   2        116.63        112.64         8.28 o                         
   0   9   2        106.98        100.75         8.04 o                         
   1   9   2         54.90         67.80         6.14 o                         
   2   9   2        420.98        428.42        11.46 o                         
   3   9   2        172.51        170.55         8.32 o                         
   4   9   2        100.43         93.57         7.17 o                         
   5   9   2         64.95         65.23         7.74 o                         
   6   9   2        186.34        194.14        10.80 o                         
   7   9   2        191.37        217.67        13.45 o                         
   8   9   2        191.93        261.07        13.18 o                         
   9   9   2         33.75         36.79         9.78 o                         
  -8  10   2          4.90        -10.29        10.29 o                         
  -7  10   2        125.86        171.07        17.93 o                         
  -6  10   2          0.03         -7.85         8.68 o                         
  -5  10   2        208.92        218.99        13.71 o                         
  -4  10   2         83.18         92.70        12.34 o                         
  -3  10   2         27.25         35.48         7.12 o                         
  -2  10   2       1385.31       1392.48        25.91 o                         
  -1  10   2        113.37        119.04        12.00 o                         
   0  10   2        194.96        204.20        10.89 o                         
   1  10   2         39.63         47.76         7.40 o                         
   2  10   2          0.00          1.52         7.79 o                         
   3  10   2         84.66        118.53         9.33 o                         
   4  10   2         58.57         53.68        10.82 o                         
   5  10   2         39.03         36.34         7.23 o                         
   6  10   2         43.40         47.59         8.12 o                         
   7  10   2        297.18        313.41        19.64 o                         
   8  10   2         48.58         64.47        11.11 o                         
  -6  11   2         11.65         17.07        12.06 o                         
  -5  11   2         25.20         25.64        11.82 o                         
  -4  11   2         20.10         37.47        14.31 o                         
  -3  11   2        637.51        612.04        32.34 o                         
  -2  11   2          0.59          6.08         6.57 o                         
  -1  11   2          0.83         -6.15         6.15 o                         
   0  11   2         68.85         65.35         8.46 o                         
   1  11   2         82.61        101.59         9.69 o                         
   2  11   2         73.63         87.47         9.16 o                         
   3  11   2          7.35         13.08         7.13 o                         
   4  11   2         23.15          6.52         7.99 o                         
   5  11   2         36.96         50.64        10.22 o                         
   6  11   2        100.64        112.75        38.33 o                         
  -4  12   2        238.78        300.03        35.09 o                         
  -3  12   2          0.66         -6.87         8.28 o                         
  -2  12   2          0.04         18.64         7.79 o                         
  -1  12   2        131.57        166.74        11.70 o                         
   0  12   2         20.52         11.91         7.52 o                         
   1  12   2         79.12         95.05         9.93 o                         
   2  12   2        156.32        153.51        14.37 o                         
   3  12   2          2.17          2.32         8.01 o                         
   4  12   2        115.72        140.94        13.60 o                         
 -13   0   3         18.77         10.03        10.84 o                         
 -11   0   3         84.62         83.97        12.20 o                         
  -9   0   3         65.81         85.47        10.84 o                         
  -7   0   3       2259.38       2300.13        64.81 o                         
  -5   0   3        271.98        291.74        12.90 o                         
  -3   0   3        731.59        686.47        11.29 o                         
  -1   0   3        320.34        427.71         8.91 o                         
   1   0   3       7660.53       7209.89        83.25 o                         
   3   0   3       3118.49       3159.36        49.72 o                         
   5   0   3       4046.37       4246.00        73.73 o                         
   7   0   3         73.47         72.84        12.42 o                         
   9   0   3        195.55        176.43        13.36 o                         
  11   0   3          0.10         -3.28         7.82 o                         
  13   0   3          1.94         -6.21         9.54 o                         
 -13   1   3         13.26         17.91         7.47 o                         
 -12   1   3          3.14          1.35         6.32 o                         
 -11   1   3        114.28        106.83         9.21 o                         
 -10   1   3        308.72        313.13        19.10 o                         
  -9   1   3        225.55        206.34         9.78 o                         
  -8   1   3          4.89         17.10         5.67 o                         
  -7   1   3       1303.68       1322.70        15.65 o                         
  -6   1   3        752.08        754.56        10.26 o                         
  -5   1   3        106.89         63.97         4.91 o                         
  -4   1   3       3329.06       3036.15        27.38 o                         
  -3   1   3        213.75        239.22         4.30 o                         
  -2   1   3       1474.47       1566.60        28.78 o                         
  -1   1   3       2983.42       3295.40        27.40 o                         
   0   1   3       9662.28       9587.38        86.33 o                         
   1   1   3       1849.84       1868.56        16.19 o                         
   2   1   3      44485.71      46308.82       408.14 o                         
   3   1   3       3419.72       3617.51        34.37 o                         
   4   1   3        447.61        465.62         8.00 o                         
   5   1   3       1347.30       1176.35        15.21 o                         
   6   1   3         49.44         61.72         4.13 o                         
   7   1   3        273.33        243.45         9.60 o                         
   8   1   3         44.52         53.04         6.04 o                         
   9   1   3        173.42        150.34         9.00 o                         
  10   1   3        107.50         94.77         8.57 o                         
  11   1   3         25.82         29.29         6.94 o                         
  12   1   3        166.78        155.03        12.00 o                         
 -12   2   3         24.49         23.19         7.40 o                         
 -11   2   3          0.59          5.26         6.94 o                         
 -10   2   3        390.95        402.50        13.75 o                         
  -9   2   3        576.18        515.30        14.42 o                         
  -8   2   3        469.71        464.24        11.02 o                         
  -7   2   3        405.98        396.29         9.43 o                         
  -6   2   3        162.88        182.53         5.06 o                         
  -5   2   3        238.90        299.96         8.26 o                         
  -4   2   3        112.18        115.22         4.04 o                         
  -3   2   3       2501.26       2491.95        22.75 o                         
  -2   2   3        195.78        201.16         3.96 o                         
  -1   2   3       6282.60       6679.25        54.31 o                         
   0   2   3       2199.58       2032.52        17.96 o                         
   1   2   3       2101.50       2200.52        21.61 o                         
   2   2   3        150.17        198.54         3.90 o                         
   3   2   3       6682.93       7093.47        58.73 o                         
   4   2   3        835.65        703.48        16.74 o                         
   5   2   3        514.52        578.77        10.12 o                         
   6   2   3          8.80          8.06         3.14 o                         
   7   2   3        286.00        293.86         8.35 o                         
   8   2   3        197.59        174.52         7.26 o                         
   9   2   3         10.65         22.09         6.05 o                         
  10   2   3          2.78         -0.84         5.26 o                         
  11   2   3        127.77        120.29         9.98 o                         
  12   2   3        384.53        425.33        15.69 o                         
 -12   3   3        136.14        166.45        11.55 o                         
 -11   3   3         36.09         50.95         9.41 o                         
 -10   3   3        798.93        735.48        18.03 o                         
  -9   3   3         16.36         29.30         6.26 o                         
  -8   3   3         79.78         85.31         6.08 o                         
  -7   3   3        103.29         90.85         5.67 o                         
  -6   3   3        758.43        770.78        12.67 o                         
  -5   3   3        239.99        272.34         6.01 o                         
  -4   3   3        212.89        289.72         8.85 o                         
  -3   3   3       3243.19       3286.84        29.58 o                         
  -2   3   3         12.36         14.78         2.84 o                         
  -1   3   3        166.04        167.88         3.83 o                         
   0   3   3        173.43        194.73         5.57 o                         
   1   3   3       1307.81       1215.83        12.33 o                         
   2   3   3        401.18        387.28         6.03 o                         
   3   3   3        845.55        965.53        11.21 o                         
   4   3   3       1005.70       1108.38        18.55 o                         
   5   3   3       1107.64       1276.23        16.87 o                         
   6   3   3        262.51        232.52         7.31 o                         
   7   3   3         13.04         19.74         4.16 o                         
   8   3   3        296.46        279.32         9.19 o                         
   9   3   3         79.01         65.09         7.36 o                         
  10   3   3          0.20          0.11         5.68 o                         
  11   3   3         21.27         37.50         7.39 o                         
  12   3   3          4.03         -0.06         6.31 o                         
 -12   4   3          0.93         -6.46         7.71 o                         
 -11   4   3          7.59          7.75        10.68 o                         
 -10   4   3         27.05         20.60        10.44 o                         
  -9   4   3       1423.05       1392.34        21.76 o                         
  -8   4   3        421.74        400.38        10.88 o                         
  -7   4   3        229.51        247.64         8.37 o                         
  -6   4   3          8.05          6.72         3.57 o                         
  -5   4   3        566.06        662.82        10.04 o                         
  -4   4   3         78.75         39.68         4.02 o                         
  -3   4   3       3800.43       4389.20        38.94 o                         
  -2   4   3        103.39         98.25         3.78 o                         
  -1   4   3       2479.83       2637.22        25.88 o                         
   0   4   3        443.57        445.73         6.79 o                         
   1   4   3        311.91        197.39         6.04 o                         
   2   4   3       1516.69       1539.26        16.11 o                         
   3   4   3        521.10        506.54         8.02 o                         
   4   4   3       1098.63        995.12        12.41 o                         
   5   4   3         18.38         14.24         2.78 o                         
   6   4   3       4168.25       4084.81        42.85 o                         
   7   4   3        788.67        762.93        16.74 o                         
   8   4   3        234.57        273.24         9.51 o                         
   9   4   3         19.58         31.18         5.72 o                         
  10   4   3        103.45        117.07         9.32 o                         
  11   4   3          4.84          4.71         6.45 o                         
  12   4   3         35.01         33.55         8.32 o                         
 -12   5   3        129.03        156.64        13.95 o                         
 -11   5   3          2.42          5.97         7.25 o                         
 -10   5   3         27.16         19.76         6.59 o                         
  -9   5   3         34.41         88.35         9.39 o                         
  -8   5   3         24.20         10.13         4.94 o                         
  -7   5   3        244.43        195.60         8.33 o                         
  -6   5   3        255.07        234.40         8.03 o                         
  -5   5   3        842.07        832.70        14.08 o                         
  -4   5   3          3.87         22.87         3.32 o                         
  -3   5   3         66.03         91.52         4.79 o                         
  -2   5   3        458.63        632.32         9.37 o                         
  -1   5   3       1772.72       2127.13        21.28 o                         
   0   5   3        129.44        149.84         4.53 o                         
   1   5   3       1183.14        993.95        12.07 o                         
   2   5   3        115.97        140.60         5.27 o                         
   3   5   3       1743.52       1543.04        17.20 o                         
   4   5   3          5.53         14.54         3.02 o                         
   5   5   3         96.79         85.96         4.40 o                         
   6   5   3        562.76        591.98        12.28 o                         
   7   5   3        789.32        743.47        18.35 o                         
   8   5   3       1072.04        988.31        17.63 o                         
   9   5   3        149.96        167.10         8.75 o                         
  10   5   3          2.19          6.70         6.04 o                         
  11   5   3         10.97          6.05         6.68 o                         
  12   5   3          6.51         -2.92         7.05 o                         
 -11   6   3         36.76         34.61         9.10 o                         
 -10   6   3         11.29         31.87         7.88 o                         
  -9   6   3          0.01          4.50         5.07 o                         
  -8   6   3        112.33        110.28         7.44 o                         
  -7   6   3          8.84          8.45         4.77 o                         
  -6   6   3        184.64        225.30         8.30 o                         
  -5   6   3        176.62        183.35         6.34 o                         
  -4   6   3        108.27        104.70         7.57 o                         
  -3   6   3       1790.67       1867.62        20.61 o                         
  -2   6   3          2.18          1.81         2.55 o                         
  -1   6   3       1248.27       1406.59        19.72 o                         
   0   6   3        825.74        859.57        11.62 o                         
   1   6   3          1.25         12.46         2.66 o                         
   2   6   3        719.04        740.05        10.76 o                         
   3   6   3        154.64        158.72         5.33 o                         
   4   6   3        300.98        329.89         8.01 o                         
   5   6   3        116.43        111.77         5.23 o                         
   6   6   3         77.68         67.81         6.24 o                         
   7   6   3         90.72         83.73         9.14 o                         
   8   6   3          0.27         15.65         5.17 o                         
   9   6   3        333.17        296.72        11.91 o                         
  10   6   3          0.02          0.83         7.35 o                         
  11   6   3         13.88         17.77         9.05 o                         
 -11   7   3        189.69        202.14        29.69 o                         
 -10   7   3         83.85        125.93        12.15 o                         
  -9   7   3        210.40        213.11        10.07 o                         
  -8   7   3          6.49         10.22         5.36 o                         
  -7   7   3        305.19        282.39        10.05 o                         
  -6   7   3          0.39          8.14         4.50 o                         
  -5   7   3        315.70        305.77         9.73 o                         
  -4   7   3        438.90        481.30         9.82 o                         
  -3   7   3        257.15        274.93         7.42 o                         
  -2   7   3         33.61         23.15         3.55 o                         
  -1   7   3          0.87          0.03         3.01 o                         
   0   7   3         69.14         90.11         4.54 o                         
   1   7   3        781.04        746.17        11.21 o                         
   2   7   3        183.04        186.06         6.41 o                         
   3   7   3       1019.38        975.31        16.35 o                         
   4   7   3         68.83         55.10         4.59 o                         
   5   7   3        206.57        198.41         9.53 o                         
   6   7   3        388.46        369.95        12.41 o                         
   7   7   3         79.68         83.69         9.20 o                         
   8   7   3         22.89         41.19         7.31 o                         
   9   7   3         31.01         44.57         7.95 o                         
  10   7   3        224.22        226.77        12.71 o                         
 -10   8   3        194.37        202.36        17.92 o                         
  -9   8   3         23.64         31.67         9.37 o                         
  -8   8   3         19.93         20.37         8.42 o                         
  -7   8   3         86.70         88.37        14.88 o                         
  -6   8   3          1.98          4.31         5.67 o                         
  -5   8   3          6.32          4.07         6.24 o                         
  -4   8   3        142.76        136.21         7.85 o                         
  -3   8   3        293.12        271.89         7.97 o                         
  -2   8   3          0.17          5.10         3.56 o                         
  -1   8   3        907.36        876.25        13.20 o                         
   0   8   3         18.42         14.65         4.29 o                         
   1   8   3         73.03         73.58         5.82 o                         
   2   8   3        386.20        361.56        14.05 o                         
   3   8   3        958.03        937.56        18.81 o                         
   4   8   3        470.28        484.90        11.86 o                         
   5   8   3          1.12         19.14         6.03 o                         
   6   8   3          0.01          8.74         5.64 o                         
   7   8   3         49.24         68.92         8.12 o                         
   8   8   3        132.87        121.95        10.13 o                         
   9   8   3          4.16         15.03         7.52 o                         
  10   8   3          0.17         -3.80         7.32 o                         
  -9   9   3         85.13         94.63        16.45 o                         
  -8   9   3          3.23         13.43         8.48 o                         
  -7   9   3        120.17         90.14        10.61 o                         
  -6   9   3         12.05          9.69         7.87 o                         
  -5   9   3          6.80         11.20         5.47 o                         
  -4   9   3          7.77         -3.06         4.69 o                         
  -3   9   3        222.84        226.34        10.59 o                         
  -2   9   3        613.08        608.80        15.53 o                         
  -1   9   3         26.16         33.73         6.47 o                         
   0   9   3         49.15         54.60         5.71 o                         
   1   9   3        157.72        168.90         7.92 o                         
   2   9   3        574.03        572.48        20.21 o                         
   3   9   3         96.02         88.51         7.05 o                         
   4   9   3        244.61        240.57         9.58 o                         
   5   9   3        107.69        124.37         9.21 o                         
   6   9   3          0.17         10.42         6.31 o                         
   7   9   3        148.60        151.97        10.73 o                         
   8   9   3         61.49        100.79        10.21 o                         
   9   9   3         45.79         46.49         9.03 o                         
  -8  10   3          7.38         14.64        12.15 o                         
  -7  10   3          0.00         -8.24        11.61 o                         
  -6  10   3         16.37         18.38        11.22 o                         
  -5  10   3         82.99         70.13        13.45 o                         
  -4  10   3         36.69         51.80         9.66 o                         
  -3  10   3         68.55         59.93         8.07 o                         
  -2  10   3        292.32        305.96        12.77 o                         
  -1  10   3        123.51        103.26         8.88 o                         
   0  10   3        176.57        183.57        19.56 o                         
   1  10   3          0.62         -5.49         5.49 o                         
   2  10   3        239.91        287.90        12.30 o                         
   3  10   3         21.36         16.60         5.72 o                         
   4  10   3        270.50        251.46        11.77 o                         
   5  10   3         64.08         56.75         8.03 o                         
   6  10   3         21.83         41.11         8.67 o                         
   7  10   3         18.25         24.69         7.90 o                         
   8  10   3        125.33        137.27        13.50 o                         
  -6  11   3        106.12        132.37        44.81 o                         
  -5  11   3         19.06         14.74        10.99 o                         
  -4  11   3        105.21        127.59        25.92 o                         
  -3  11   3        301.67        370.21        14.68 o                         
  -2  11   3        167.05        148.03        18.78 o                         
  -1  11   3         18.73         26.57         7.42 o                         
   0  11   3        161.83        152.80        10.67 o                         
   1  11   3         25.50         43.11         7.97 o                         
   2  11   3        236.17        227.34        17.30 o                         
   3  11   3        637.41        604.77        17.75 o                         
   4  11   3          9.72          5.02        12.69 o                         
   5  11   3         59.97         73.55        10.96 o                         
   6  11   3          0.01          1.93         8.58 o                         
  -4  12   3          5.53         27.38        12.40 o                         
  -3  12   3          0.87          0.56         8.41 o                         
  -2  12   3          6.89          4.58         8.38 o                         
  -1  12   3         42.80         61.99         9.02 o                         
   0  12   3         48.32         61.84        10.33 o                         
   1  12   3         62.13         61.47         9.00 o                         
   2  12   3          0.45         13.57         7.28 o                         
   3  12   3        235.67        266.01        16.18 o                         
   4  12   3          0.01          4.87         8.56 o                         
 -12   0   4        155.53        175.81        29.15 o                         
 -10   0   4       3166.53       3126.64        60.69 o                         
  -8   0   4          1.69         -4.47         5.53 o                         
  -6   0   4       3522.77       3598.70        47.09 o                         
  -4   0   4       1394.80       1537.01        21.98 o                         
  -2   0   4      20567.64      21078.49       243.36 o                         
   2   0   4       1096.97       1158.21        15.75 o                         
   4   0   4         21.24         46.51         4.09 o                         
   6   0   4        138.76        131.88         8.81 o                         
   8   0   4         54.71         39.09         8.76 o                         
  10   0   4        460.72        448.05        20.42 o                         
  12   0   4        863.10        787.35        83.15 o                         
 -13   1   4         56.25         66.51         9.37 o                         
 -12   1   4         17.37         27.04         7.50 o                         
 -11   1   4         81.95         81.17         8.63 o                         
 -10   1   4         49.23         54.14         7.28 o                         
  -9   1   4        137.98        132.94         8.56 o                         
  -8   1   4        477.52        465.42        10.65 o                         
  -7   1   4         60.47         56.32         3.75 o                         
  -6   1   4         26.48         28.91         2.97 o                         
  -5   1   4        221.49        247.50         5.78 o                         
  -4   1   4        147.66        152.96         6.79 o                         
  -3   1   4        389.52        362.76         5.53 o                         
  -2   1   4       1891.21       2225.19        20.28 o                         
  -1   1   4       2431.52       2389.36        20.38 o                         
   0   1   4         10.26         38.65         1.26 o                         
   1   1   4      12854.86      12946.95       105.77 o                         
   2   1   4         54.92        100.91         7.36 o                         
   3   1   4        848.02       1097.70        12.91 o                         
   4   1   4        194.16        248.48         8.36 o                         
   5   1   4        947.77        844.95        12.29 o                         
   6   1   4          2.00          2.79         2.61 o                         
   7   1   4         20.36         14.22         3.52 o                         
   8   1   4         52.40         52.75         6.47 o                         
   9   1   4          0.25          7.10         5.30 o                         
  10   1   4         65.33         75.39         8.01 o                         
  11   1   4         48.57         62.33         8.15 o                         
  12   1   4         18.67         29.87         7.66 o                         
 -12   2   4          1.27         -3.03         5.96 o                         
 -11   2   4         20.60         18.27         6.63 o                         
 -10   2   4         39.79         41.99         7.25 o                         
  -9   2   4        865.68        875.96        18.39 o                         
  -8   2   4        372.43        371.58         9.96 o                         
  -7   2   4       1488.56       1575.26        20.72 o                         
  -6   2   4       4630.09       4704.02        42.22 o                         
  -5   2   4         43.35         49.94         3.98 o                         
  -4   2   4        145.30        144.71         5.15 o                         
  -3   2   4        148.11        177.00         7.36 o                         
  -2   2   4        534.59        546.57         7.12 o                         
  -1   2   4      29303.37      31203.12       253.62 o                         
   0   2   4         40.50         47.20         1.88 o                         
   1   2   4       1494.57       1672.13        18.02 o                         
   2   2   4        202.58        251.81         7.08 o                         
   3   2   4       1470.79       1619.16        17.23 o                         
   4   2   4       2049.00       2169.31        24.46 o                         
   5   2   4        479.89        469.14         9.13 o                         
   6   2   4        451.20        479.46         9.69 o                         
   7   2   4         35.30         39.16         4.36 o                         
   8   2   4        293.01        253.22         8.54 o                         
   9   2   4        511.57        547.72        14.63 o                         
  10   2   4          0.69          7.71         6.39 o                         
  11   2   4         74.94         61.14         8.23 o                         
  12   2   4         39.88         43.98         8.41 o                         
 -12   3   4          0.12         15.40         6.95 o                         
 -11   3   4         30.82         20.80         8.81 o                         
 -10   3   4          0.36         19.37         6.70 o                         
  -9   3   4        807.76        744.26        17.25 o                         
  -8   3   4          2.21          9.90         4.31 o                         
  -7   3   4       1750.20       1669.88        22.04 o                         
  -6   3   4         77.52         79.47         5.73 o                         
  -5   3   4        617.12        580.65         9.90 o                         
  -4   3   4       2160.80       2359.93        22.95 o                         
  -3   3   4          1.14          9.71         2.40 o                         
  -2   3   4        666.67        881.40        10.20 o                         
  -1   3   4        216.59        286.76         4.85 o                         
   0   3   4        119.09         91.94         2.79 o                         
   1   3   4        560.67        484.55         8.73 o                         
   2   3   4       2459.76       2654.83        24.16 o                         
   3   3   4          3.56         10.95         2.38 o                         
   4   3   4      16584.62      17525.15       154.49 o                         
   5   3   4        233.76        206.08         6.47 o                         
   6   3   4        921.66        874.70        16.79 o                         
   7   3   4        242.49        273.56        10.63 o                         
   8   3   4        338.46        357.95        10.32 o                         
   9   3   4        491.87        426.49        13.42 o                         
  10   3   4         64.88         74.16         7.89 o                         
  11   3   4         66.06         82.42         9.09 o                         
  12   3   4         52.00         76.54         9.58 o                         
 -12   4   4         54.79         67.77         9.18 o                         
 -11   4   4          8.56          7.27         6.35 o                         
 -10   4   4          3.00         -1.29         5.63 o                         
  -9   4   4        550.14        551.92        13.28 o                         
  -8   4   4          8.44          4.89         4.51 o                         
  -7   4   4         52.44         52.81         5.33 o                         
  -6   4   4         71.27         82.46         6.30 o                         
  -5   4   4         39.13         34.07         4.04 o                         
  -4   4   4         63.49         98.30         5.60 o                         
  -3   4   4       2079.38       2189.58        21.77 o                         
  -2   4   4         19.40         11.09         3.42 o                         
  -1   4   4        353.39        327.07        14.57 o                         
   0   4   4       1180.24       1228.73        13.13 o                         
   1   4   4        708.19        632.30         8.46 o                         
   2   4   4        405.64        329.01         6.28 o                         
   3   4   4        673.49        596.97        12.48 o                         
   4   4   4         82.04         96.77         4.37 o                         
   5   4   4       1186.86       1271.56        17.42 o                         
   6   4   4        172.60        169.10         6.83 o                         
   7   4   4        439.00        425.70        10.68 o                         
   8   4   4        428.03        428.40        11.22 o                         
   9   4   4          0.01          5.53         4.84 o                         
  10   4   4         87.00         88.56         8.61 o                         
  11   4   4         28.36         26.93         8.75 o                         
  12   4   4          2.87          2.88         7.56 o                         
 -12   5   4         28.13         52.71        10.01 o                         
 -11   5   4         30.28         35.13         7.64 o                         
 -10   5   4          0.07          4.86         6.18 o                         
  -9   5   4       1309.97       1262.98        21.01 o                         
  -8   5   4         37.56         33.56         5.50 o                         
  -7   5   4         18.91         26.30         5.10 o                         
  -6   5   4        203.00        158.14         6.89 o                         
  -5   5   4         21.34         28.91         3.79 o                         
  -4   5   4       1317.77       1257.06        15.32 o                         
  -3   5   4       3370.92       3630.57        33.73 o                         
  -2   5   4        474.90        482.46         8.07 o                         
  -1   5   4       1819.34       1628.89        17.40 o                         
   0   5   4         64.37        116.09         4.59 o                         
   1   5   4         21.55          6.05         2.37 o                         
   2   5   4        734.43        785.87        10.75 o                         
   3   5   4         47.75         60.98         3.74 o                         
   4   5   4          6.88          4.43         2.66 o                         
   5   5   4         51.01         65.29         6.68 o                         
   6   5   4        415.91        464.06        15.69 o                         
   7   5   4         15.41         22.03         5.44 o                         
   8   5   4        323.80        327.27        10.68 o                         
   9   5   4        193.86        225.44         9.72 o                         
  10   5   4          4.63          1.42         5.91 o                         
  11   5   4         43.33         42.80         8.26 o                         
 -11   6   4         23.04         22.39        12.66 o                         
 -10   6   4        349.83        327.60        13.47 o                         
  -9   6   4          4.11          7.78         5.20 o                         
  -8   6   4        455.36        439.28        12.12 o                         
  -7   6   4         12.62         10.71         4.60 o                         
  -6   6   4        658.08        561.69        12.38 o                         
  -5   6   4        229.49        224.33         7.03 o                         
  -4   6   4        569.65        520.07         9.64 o                         
  -3   6   4          1.67          5.76         3.06 o                         
  -2   6   4        993.16       1039.97        13.46 o                         
  -1   6   4        588.97        562.71        14.17 o                         
   0   6   4         69.41         31.72         3.05 o                         
   1   6   4       1644.47       1907.73        21.21 o                         
   2   6   4        410.04        398.08         8.77 o                         
   3   6   4        516.14        493.47        11.79 o                         
   4   6   4       1360.59       1268.82        15.96 o                         
   5   6   4        156.50        151.56         6.72 o                         
   6   6   4         54.59         52.94         5.50 o                         
   7   6   4        232.28        216.24         8.73 o                         
   8   6   4       1173.98       1142.11        19.67 o                         
   9   6   4          4.12         18.24         6.80 o                         
  10   6   4         38.59         38.51         9.10 o                         
  11   6   4          5.77          6.09         8.38 o                         
 -11   7   4        161.65        166.42        17.72 o                         
 -10   7   4         13.64         25.54         8.63 o                         
  -9   7   4         15.63         26.83         6.97 o                         
  -8   7   4         31.96         22.98         6.24 o                         
  -7   7   4          4.97         16.35         5.11 o                         
  -6   7   4         67.98         86.22         6.47 o                         
  -5   7   4        151.88        215.52         7.22 o                         
  -4   7   4         97.40         92.83         5.55 o                         
  -3   7   4        674.18        643.23        11.08 o                         
  -2   7   4         51.27         52.69         4.11 o                         
  -1   7   4         85.22         56.07         4.21 o                         
   0   7   4        104.76         94.02         6.35 o                         
   1   7   4         57.90         48.43         3.76 o                         
   2   7   4        801.66        776.13        11.58 o                         
   3   7   4        162.05        196.22         8.07 o                         
   4   7   4        239.79        259.09         9.12 o                         
   5   7   4         58.62         58.40         7.35 o                         
   6   7   4        275.07        261.56        18.39 o                         
   7   7   4          2.98          4.06         5.66 o                         
   8   7   4          1.11         -2.48         5.96 o                         
   9   7   4        231.88        275.30        13.01 o                         
  10   7   4          1.27         16.93         8.83 o                         
 -10   8   4         12.80         25.61         9.22 o                         
  -9   8   4         81.03         83.85        11.11 o                         
  -8   8   4         12.60         26.65         8.28 o                         
  -7   8   4         43.17         53.52         7.38 o                         
  -6   8   4        489.41        488.04        12.40 o                         
  -5   8   4         41.87         37.69         5.84 o                         
  -4   8   4          2.78          4.13         3.92 o                         
  -3   8   4          5.79         16.95         4.00 o                         
  -2   8   4        105.65        102.21         7.44 o                         
  -1   8   4        258.52        271.22         9.78 o                         
   0   8   4        695.18        704.76        13.50 o                         
   1   8   4         51.45         58.68         5.54 o                         
   2   8   4         73.69         74.74         5.99 o                         
   3   8   4        345.63        342.26        10.07 o                         
   4   8   4        217.89        213.89         8.56 o                         
   5   8   4        547.85        548.81        15.04 o                         
   6   8   4          4.59          1.59         5.65 o                         
   7   8   4          9.64         15.56         6.73 o                         
   8   8   4         26.86         44.33         9.21 o                         
   9   8   4         90.99        122.90        10.70 o                         
  10   8   4        100.98        133.19        11.47 o                         
  -9   9   4         72.03         54.82        10.43 o                         
  -8   9   4          4.27          1.25         8.01 o                         
  -7   9   4        199.26        198.22        13.50 o                         
  -6   9   4         71.95         86.04        10.09 o                         
  -5   9   4         32.88         40.01         6.88 o                         
  -4   9   4         19.34         20.04         5.29 o                         
  -3   9   4        117.04        134.76        16.75 o                         
  -2   9   4        242.15        241.44        13.56 o                         
  -1   9   4        255.31        273.76         9.44 o                         
   0   9   4        207.76        212.82        10.46 o                         
   1   9   4        131.26        144.21         7.69 o                         
   2   9   4        376.57        372.40        10.85 o                         
   3   9   4          0.79         12.14         5.13 o                         
   4   9   4          0.04          9.16         5.18 o                         
   5   9   4         56.28         65.08         7.89 o                         
   6   9   4          7.49          0.76         5.92 o                         
   7   9   4         19.12         40.38         7.78 o                         
   8   9   4          0.02         -0.22         6.74 o                         
   9   9   4         96.29        106.86        10.97 o                         
  -8  10   4          2.09        -14.04        14.04 o                         
  -7  10   4          0.50         -3.72        10.99 o                         
  -6  10   4         12.42         11.78        10.49 o                         
  -5  10   4          2.49         32.93        10.69 o                         
  -4  10   4          2.58          5.87         6.00 o                         
  -3  10   4         28.36         36.92         7.31 o                         
  -2  10   4        193.45        196.22        14.11 o                         
  -1  10   4         83.21         83.98         8.44 o                         
   0  10   4        128.72        133.25         9.32 o                         
   1  10   4         58.05         61.64         7.67 o                         
   2  10   4         21.64         39.46         7.21 o                         
   3  10   4         45.90         64.71         8.59 o                         
   4  10   4          6.43          4.00         5.92 o                         
   5  10   4         40.11         67.94        13.25 o                         
   6  10   4        195.54        218.97        12.08 o                         
   7  10   4          0.27         -5.31         6.88 o                         
   8  10   4          3.82         -1.89         7.26 o                         
  -6  11   4         45.41         52.46        13.55 o                         
  -5  11   4        416.56        486.37        32.93 o                         
  -4  11   4        201.73        214.52        23.22 o                         
  -3  11   4        251.37        308.58        16.65 o                         
  -2  11   4        703.79        629.14        35.96 o                         
  -1  11   4         11.70         18.08         6.87 o                         
   0  11   4          0.02         12.21         6.65 o                         
   1  11   4        324.60        314.27        13.44 o                         
   2  11   4         54.50         51.56         8.49 o                         
   3  11   4          4.24         21.26        10.36 o                         
   4  11   4          0.01         -7.91         7.91 o                         
   5  11   4         63.64         72.39        13.63 o                         
   6  11   4          3.22          4.34         8.83 o                         
  -4  12   4        431.73        415.30        25.33 o                         
  -3  12   4        196.38        220.19        15.74 o                         
  -2  12   4         24.06         39.10        10.08 o                         
  -1  12   4        123.24         88.39         9.73 o                         
   0  12   4        106.53        116.37        10.70 o                         
   1  12   4         35.66         28.34         8.05 o                         
   2  12   4        133.84        113.89        14.41 o                         
   3  12   4          9.30         11.65         8.87 o                         
   4  12   4          0.06          0.75         8.68 o                         
 -13   0   5         75.21         76.90        13.74 o                         
 -11   0   5        310.45        333.40        19.25 o                         
  -9   0   5       1305.64       1202.15        31.58 o                         
  -7   0   5         20.22         38.12         4.90 o                         
  -5   0   5        450.48        492.78        11.18 o                         
  -3   0   5        810.38        901.75        18.63 o                         
  -1   0   5        434.93        498.80         7.53 o                         
   1   0   5       3455.71       3791.03        44.15 o                         
   3   0   5       1140.91        955.94        25.25 o                         
   5   0   5         23.97         19.24         4.15 o                         
   7   0   5        838.76        874.74        38.60 o                         
   9   0   5        152.36        162.35        13.13 o                         
  11   0   5         12.96         -1.08         7.76 o                         
 -13   1   5         84.02        104.68        10.63 o                         
 -12   1   5        330.21        307.07        14.81 o                         
 -11   1   5        174.46        162.55        10.51 o                         
 -10   1   5        242.42        232.54        11.11 o                         
  -9   1   5          0.32         15.84         5.53 o                         
  -8   1   5          5.27         12.07         4.04 o                         
  -7   1   5         51.39         69.44         3.95 o                         
  -6   1   5       1017.65       1038.05        12.96 o                         
  -5   1   5       4142.35       4573.98        40.28 o                         
  -4   1   5       2940.62       2935.57        26.72 o                         
  -3   1   5        662.63        751.31         8.75 o                         
  -2   1   5      31766.89      32866.52       266.20 o                         
  -1   1   5       3890.87       4102.58        34.18 o                         
   0   1   5        220.88        219.94         3.04 o                         
   1   1   5      32729.28      31989.58       258.43 o                         
   2   1   5      13535.10      14434.94       150.42 o                         
   3   1   5        113.85        125.47         4.03 o                         
   4   1   5        450.59        447.73        11.22 o                         
   5   1   5          5.06          1.17         2.64 o                         
   6   1   5          0.01          5.42         2.82 o                         
   7   1   5         25.89         28.75         4.58 o                         
   8   1   5         25.31         44.09         6.12 o                         
   9   1   5        168.82        189.96         9.85 o                         
  10   1   5       1263.57       1244.50        24.63 o                         
  11   1   5          2.36         11.45         6.36 o                         
  12   1   5          0.16         -1.49        11.22 o                         
 -12   2   5        150.50        136.36        10.89 o                         
 -11   2   5         23.73         34.58         7.05 o                         
 -10   2   5         19.51         18.19         6.11 o                         
  -9   2   5        135.08        144.84         8.81 o                         
  -8   2   5         33.59         47.21         5.42 o                         
  -7   2   5       2226.25       2184.69        26.18 o                         
  -6   2   5       1592.73       1673.01        18.35 o                         
  -5   2   5        411.36        402.40         7.23 o                         
  -4   2   5       1562.67       1750.81        17.70 o                         
  -3   2   5      18360.69      18537.40       149.50 o                         
  -2   2   5       2090.97       2114.37        19.33 o                         
  -1   2   5       6986.87       6952.88        56.58 o                         
   0   2   5       8705.96       8784.35        77.87 o                         
   1   2   5       9765.62       9722.96        78.56 o                         
   2   2   5         79.54         76.89         2.63 o                         
   3   2   5       4299.60       4570.48        39.05 o                         
   4   2   5       5123.04       5613.06        53.06 o                         
   5   2   5        250.90        225.43         6.56 o                         
   6   2   5        140.02        142.90         5.85 o                         
   7   2   5         98.31        118.03         6.89 o                         
   8   2   5        270.12        232.23         8.34 o                         
   9   2   5         37.41         31.18         6.26 o                         
  10   2   5         36.59         32.78         7.37 o                         
  11   2   5          4.97         10.93         6.35 o                         
  12   2   5        108.94        125.58        10.71 o                         
 -12   3   5        458.61        507.10        16.77 o                         
 -11   3   5         17.14         14.93         6.66 o                         
 -10   3   5        172.79        188.21        11.38 o                         
  -9   3   5        500.53        493.67        12.34 o                         
  -8   3   5        873.59        790.66        14.65 o                         
  -7   3   5        579.70        495.86        18.98 o                         
  -6   3   5       1156.92       1165.86        17.97 o                         
  -5   3   5        387.04        468.54         7.99 o                         
  -4   3   5       6033.45       6180.11        52.88 o                         
  -3   3   5          0.70         25.88         2.74 o                         
  -2   3   5       2905.10       2876.81        28.29 o                         
  -1   3   5         20.94          6.68         1.72 o                         
   0   3   5        176.45        165.06         5.03 o                         
   1   3   5       3252.16       3325.96        28.99 o                         
   2   3   5       1551.70       1723.29        16.86 o                         
   3   3   5       1219.55       1336.97        14.43 o                         
   4   3   5       2295.14       2371.18        22.98 o                         
   5   3   5        103.03        125.38         5.42 o                         
   6   3   5        270.65        236.64         7.42 o                         
   7   3   5        283.96        234.23        10.09 o                         
   8   3   5         32.09         33.84         5.12 o                         
   9   3   5        119.04        161.14        15.35 o                         
  10   3   5        695.37        656.76        17.19 o                         
  11   3   5         34.86         37.03         7.87 o                         
  12   3   5          7.85         14.29         7.19 o                         
 -12   4   5          0.04          4.60         8.33 o                         
 -11   4   5         39.68         58.17         8.24 o                         
 -10   4   5        217.24        205.93        11.07 o                         
  -9   4   5         35.27         48.36         6.16 o                         
  -8   4   5         17.44         14.50         4.67 o                         
  -7   4   5       1308.04       1265.16        18.77 o                         
  -6   4   5          6.64          4.45         2.83 o                         
  -5   4   5          0.26          3.06         2.57 o                         
  -4   4   5          9.32          9.02         2.61 o                         
  -3   4   5          8.70         52.44         3.54 o                         
  -2   4   5       2805.70       3424.95        31.01 o                         
  -1   4   5       3464.56       3599.18        41.69 o                         
   0   4   5         74.90        100.60         3.55 o                         
   1   4   5        341.94        333.81         5.80 o                         
   2   4   5       4681.96       4924.27        42.61 o                         
   3   4   5       4107.25       4456.73        39.43 o                         
   4   4   5         54.53         63.66         4.50 o                         
   5   4   5       5054.23       4977.17        44.56 o                         
   6   4   5        600.80        585.79        15.82 o                         
   7   4   5        325.83        278.00        13.34 o                         
   8   4   5        155.07        183.68         8.19 o                         
   9   4   5        565.83        455.49        12.18 o                         
  10   4   5        169.34        178.68        11.46 o                         
  11   4   5        226.47        256.06        12.83 o                         
  12   4   5         95.77        147.45        13.33 o                         
 -12   5   5         34.22         56.33        10.46 o                         
 -11   5   5         46.32         49.69         9.72 o                         
 -10   5   5        470.91        412.49        14.15 o                         
  -9   5   5        128.86        127.50         7.96 o                         
  -8   5   5        146.91        139.37         8.38 o                         
  -7   5   5        253.81        253.74        10.47 o                         
  -6   5   5         28.27         37.39         4.71 o                         
  -5   5   5        201.40        186.65         6.07 o                         
  -4   5   5        509.38        551.48         9.31 o                         
  -3   5   5        603.58        834.23        12.77 o                         
  -2   5   5       1595.47       1762.51        18.67 o                         
  -1   5   5        609.19        538.39         8.36 o                         
   0   5   5       1707.20       1873.78        19.11 o                         
   1   5   5       1719.22       1920.49        19.46 o                         
   2   5   5        331.31        333.72         6.46 o                         
   3   5   5         35.05         36.85         3.62 o                         
   4   5   5        220.34        233.42         6.96 o                         
   5   5   5       2743.05       2805.41        28.26 o                         
   6   5   5       2058.23       2047.45        25.82 o                         
   7   5   5         34.95         25.82         5.46 o                         
   8   5   5       1248.07       1220.15        20.02 o                         
   9   5   5        314.93        329.39        11.15 o                         
  10   5   5          1.43         -2.36         5.85 o                         
  11   5   5         12.94         28.13         7.89 o                         
 -11   6   5         24.80         22.14         9.04 o                         
 -10   6   5          0.59          3.90         6.27 o                         
  -9   6   5        400.61        346.86        16.06 o                         
  -8   6   5         73.56         72.65         6.83 o                         
  -7   6   5          5.43          6.01         4.61 o                         
  -6   6   5         90.12         87.19         6.88 o                         
  -5   6   5        213.34        230.69         7.04 o                         
  -4   6   5          1.00          2.66         3.38 o                         
  -3   6   5         98.93        109.33         4.82 o                         
  -2   6   5        122.55        151.98         5.19 o                         
  -1   6   5        716.67        680.35        10.03 o                         
   0   6   5        400.73        415.32         9.38 o                         
   1   6   5        483.55        377.68         8.09 o                         
   2   6   5         22.97         27.64         2.93 o                         
   3   6   5       1146.71       1105.84        14.19 o                         
   4   6   5        432.36        392.58        10.01 o                         
   5   6   5        885.44        896.23        14.99 o                         
   6   6   5         13.18         25.40         4.77 o                         
   7   6   5         14.22         11.05         4.78 o                         
   8   6   5        685.52        654.76        28.32 o                         
   9   6   5        410.11        383.67        14.13 o                         
  10   6   5         22.68         24.37        12.83 o                         
  11   6   5         72.01         71.14        11.10 o                         
 -11   7   5          2.13          4.03        10.45 o                         
 -10   7   5         10.31         23.78         7.40 o                         
  -9   7   5         53.42         62.51         8.38 o                         
  -8   7   5         13.50         22.41         5.68 o                         
  -7   7   5         95.35        104.28         8.38 o                         
  -6   7   5         54.29         60.68         5.91 o                         
  -5   7   5        289.07        263.25         7.87 o                         
  -4   7   5         86.07         44.23         4.48 o                         
  -3   7   5       1041.49       1056.41        15.73 o                         
  -2   7   5        146.04        144.89         5.90 o                         
  -1   7   5        858.73        900.06        12.75 o                         
   0   7   5        381.01        432.58        10.00 o                         
   1   7   5         49.83         64.40         3.97 o                         
   2   7   5         67.75         62.25         5.21 o                         
   3   7   5        254.69        246.77         8.25 o                         
   4   7   5         50.78         71.17         5.74 o                         
   5   7   5        603.51        598.13        14.82 o                         
   6   7   5         13.47         17.95         5.89 o                         
   7   7   5         99.06         73.84         8.12 o                         
   8   7   5        102.12        112.28         9.44 o                         
   9   7   5        259.85        258.65        12.88 o                         
  10   7   5          0.36          8.31         8.47 o                         
 -10   8   5         49.35         43.96        10.04 o                         
  -9   8   5         57.48         49.22         9.62 o                         
  -8   8   5        125.44        142.70        12.28 o                         
  -7   8   5         18.85          7.85         7.21 o                         
  -6   8   5        225.99        231.17         9.23 o                         
  -5   8   5        484.30        443.64        10.43 o                         
  -4   8   5         31.93         28.62         4.48 o                         
  -3   8   5        101.74        114.16         5.84 o                         
  -2   8   5        161.11        149.42         6.74 o                         
  -1   8   5        230.37        232.76         8.25 o                         
   0   8   5         51.92         51.28         5.26 o                         
   1   8   5          1.18          1.24         3.90 o                         
   2   8   5        252.22        228.39         8.56 o                         
   3   8   5        532.34        543.36        12.51 o                         
   4   8   5         76.52         75.95         6.36 o                         
   5   8   5        223.92        244.74        11.00 o                         
   6   8   5         51.17         73.71        11.53 o                         
   7   8   5        420.99        418.21        14.30 o                         
   8   8   5         13.98         31.56         7.60 o                         
   9   8   5         18.34          9.95        10.68 o                         
  10   8   5        496.97        513.24        17.79 o                         
  -9   9   5          0.93         -3.43         7.84 o                         
  -8   9   5        204.37        225.98        14.69 o                         
  -7   9   5         68.87         76.02        10.32 o                         
  -6   9   5        233.76        230.03        31.95 o                         
  -5   9   5         38.72         40.93         6.82 o                         
  -4   9   5        377.78        405.19        15.04 o                         
  -3   9   5         26.46         27.22         6.44 o                         
  -2   9   5        109.58        121.96         7.21 o                         
  -1   9   5         96.28         94.81         8.08 o                         
   0   9   5       1479.78       1466.88        21.98 o                         
   1   9   5         64.14         59.74         6.17 o                         
   2   9   5        274.83        295.27         9.96 o                         
   3   9   5       1574.53       1517.21        22.96 o                         
   4   9   5        336.99        323.72        12.28 o                         
   5   9   5         98.07         88.74         8.49 o                         
   6   9   5          1.10         -5.45         5.45 o                         
   7   9   5        135.53        127.89        10.14 o                         
   8   9   5         11.32         11.41         7.47 o                         
   9   9   5          6.68         11.60         7.77 o                         
  -8  10   5         30.01         19.71        11.83 o                         
  -7  10   5        219.83        223.75        19.46 o                         
  -6  10   5          1.16          8.82        26.46 o                         
  -5  10   5        219.17        219.52        18.28 o                         
  -4  10   5          2.00         17.69         7.56 o                         
  -3  10   5        148.82        167.22        10.37 o                         
  -2  10   5        211.27        233.60        14.96 o                         
  -1  10   5         56.76         67.20         7.86 o                         
   0  10   5          0.00          5.12         5.81 o                         
   1  10   5        107.38        107.27         8.82 o                         
   2  10   5        509.52        478.38        13.49 o                         
   3  10   5        521.51        521.79        13.66 o                         
   4  10   5         46.82         40.53         7.39 o                         
   5  10   5         21.64         21.58         6.85 o                         
   6  10   5         15.73         10.17         6.92 o                         
   7  10   5         69.61         95.65        11.47 o                         
   8  10   5         15.48         24.79         8.38 o                         
  -6  11   5         34.16         74.79        14.76 o                         
  -5  11   5        197.59        235.20        20.36 o                         
  -4  11   5        286.23        282.25        29.69 o                         
  -3  11   5         22.38         32.83        10.08 o                         
  -2  11   5          1.80         15.62         6.96 o                         
  -1  11   5        103.52        101.38         9.58 o                         
   0  11   5        250.21        266.32        18.70 o                         
   1  11   5        112.68        114.44         9.87 o                         
   2  11   5        233.16        233.97        12.37 o                         
   3  11   5         16.18         36.99         8.02 o                         
   4  11   5         51.72         24.60         8.91 o                         
   5  11   5         54.52         64.66        10.80 o                         
   6  11   5         34.81         28.42         9.83 o                         
  -4  12   5          0.46         30.27        13.10 o                         
  -3  12   5          0.01          8.92        19.92 o                         
  -2  12   5        107.33         85.09        12.23 o                         
  -1  12   5          0.02         -0.94         8.20 o                         
   0  12   5         24.37         29.77         7.91 o                         
   1  12   5         15.86          5.97         7.28 o                         
   2  12   5         21.23         25.96         7.79 o                         
   3  12   5          4.26          3.59         8.50 o                         
   4  12   5         38.97         63.07        11.24 o                         
 -12   0   6        282.66        318.96        33.20 o                         
 -10   0   6          6.36         11.49         9.45 o                         
  -8   0   6       1312.48       1219.19        29.57 o                         
  -6   0   6       1740.00       1567.51        24.51 o                         
  -4   0   6        676.42        559.02        11.19 o                         
  -2   0   6       2728.94       3150.17        38.02 o                         
   0   0   6       4688.51       4566.09        52.56 o                         
   2   0   6       1012.81       1195.51        16.60 o                         
   4   0   6       9031.97       9271.68       107.52 o                         
   6   0   6        190.59        241.74         7.41 o                         
   8   0   6        531.84        469.36        18.11 o                         
  10   0   6         68.22         66.01        14.04 o                         
  12   0   6          4.67          6.85         9.34 o                         
 -13   1   6         46.10         58.83         9.23 o                         
 -12   1   6        221.87        233.90        12.68 o                         
 -11   1   6        245.76        265.65        17.07 o                         
 -10   1   6        195.30        235.35        11.30 o                         
  -9   1   6       1022.21        917.91        20.81 o                         
  -8   1   6        280.15        292.05         8.94 o                         
  -7   1   6        223.19        214.55         7.72 o                         
  -6   1   6        318.99        328.52         8.53 o                         
  -5   1   6         35.46         29.53         4.07 o                         
  -4   1   6       2120.36       2224.84        21.29 o                         
  -3   1   6         72.75         86.58         4.71 o                         
  -2   1   6         39.28         32.24         2.90 o                         
  -1   1   6        110.30         93.01         2.90 o                         
   0   1   6      11445.82      11862.77        96.49 o                         
   1   1   6       5255.66       5708.44        46.53 o                         
   2   1   6         16.95          5.22         2.15 o                         
   3   1   6        710.23        662.61         8.33 o                         
   4   1   6       3201.23       3496.10        34.56 o                         
   5   1   6        255.58        243.60         6.74 o                         
   6   1   6         47.93         54.69         4.14 o                         
   7   1   6        615.56        605.39        11.26 o                         
   8   1   6       2467.51       2302.94        32.64 o                         
   9   1   6        268.61        220.93        13.17 o                         
  10   1   6         19.42         43.83         7.09 o                         
  11   1   6        253.18        232.59        18.51 o                         
  12   1   6        427.13        424.51        15.69 o                         
 -12   2   6          3.07         -4.11         6.45 o                         
 -11   2   6        118.71        113.70         9.40 o                         
 -10   2   6          3.32          3.28         5.53 o                         
  -9   2   6         33.38         35.72         6.19 o                         
  -8   2   6         75.76         58.78         5.50 o                         
  -7   2   6        114.37        136.17         6.27 o                         
  -6   2   6        201.95        284.48         7.24 o                         
  -5   2   6       3087.47       3030.65        28.54 o                         
  -4   2   6        154.41        283.14         5.93 o                         
  -3   2   6        884.95        894.38        10.91 o                         
  -2   2   6         25.84         56.04         2.74 o                         
  -1   2   6       3543.22       3472.47        29.52 o                         
   0   2   6          4.46          7.44         1.87 o                         
   1   2   6      18386.64      19114.55       154.95 o                         
   2   2   6       6780.21       6602.59        60.35 o                         
   3   2   6          4.03          3.31         1.94 o                         
   4   2   6         38.01         57.44         4.73 o                         
   5   2   6        972.55        928.38        13.47 o                         
   6   2   6          8.33         14.35         3.38 o                         
   7   2   6       1509.11       1477.10        20.00 o                         
   8   2   6        582.39        590.55        12.26 o                         
   9   2   6          2.32         -3.28         5.08 o                         
  10   2   6        107.74        103.08        12.31 o                         
  11   2   6          8.16         18.09         6.53 o                         
  12   2   6         14.63         12.05         6.85 o                         
 -12   3   6        116.73        125.87        11.30 o                         
 -11   3   6         37.65         40.69         9.56 o                         
 -10   3   6        456.80        428.49        16.27 o                         
  -9   3   6        441.43        424.76        16.54 o                         
  -8   3   6        929.82        899.83        18.07 o                         
  -7   3   6        935.79        871.15        14.82 o                         
  -6   3   6        987.03        952.21        12.76 o                         
  -5   3   6          9.02         15.68         2.76 o                         
  -4   3   6       1149.01       1405.97        15.51 o                         
  -3   3   6       2111.36       2202.00        21.29 o                         
  -2   3   6         36.36         54.34         4.31 o                         
  -1   3   6        194.26        192.09         4.01 o                         
   0   3   6        839.03        850.21         9.29 o                         
   1   3   6        537.22        512.33         7.98 o                         
   2   3   6          5.24         16.19         2.42 o                         
   3   3   6       5933.08       6394.19        53.89 o                         
   4   3   6        314.03        276.61         9.21 o                         
   5   3   6       2614.59       2691.90        29.51 o                         
   6   3   6        121.81        133.57         5.93 o                         
   7   3   6        237.11        207.74         9.76 o                         
   8   3   6         58.00         58.17         5.77 o                         
   9   3   6        603.78        600.61        19.25 o                         
  10   3   6         15.13         29.36         6.67 o                         
  11   3   6         97.89        109.95        10.13 o                         
  12   3   6         29.87         20.39         7.74 o                         
 -12   4   6        137.43        175.33        14.33 o                         
 -11   4   6         33.04         31.24         7.51 o                         
 -10   4   6        307.24        308.05        14.57 o                         
  -9   4   6         11.07          5.57         4.77 o                         
  -8   4   6        200.40        168.11         7.78 o                         
  -7   4   6          0.06         15.87         5.10 o                         
  -6   4   6         46.13         45.26         3.83 o                         
  -5   4   6        442.01        482.41        10.06 o                         
  -4   4   6         12.74         20.54         2.88 o                         
  -3   4   6       1257.07       1322.65        14.90 o                         
  -2   4   6       1309.24       1392.79        15.04 o                         
  -1   4   6        512.02        418.03         6.84 o                         
   0   4   6         54.41         59.00         2.75 o                         
   1   4   6       1360.54       1366.72        14.38 o                         
   2   4   6        242.60        244.65         7.13 o                         
   3   4   6        277.66        332.33         6.50 o                         
   4   4   6          0.30          4.30         2.77 o                         
   5   4   6       2031.40       2098.77        21.91 o                         
   6   4   6        927.27        955.99        18.18 o                         
   7   4   6        600.16        546.08        12.11 o                         
   8   4   6         81.50         64.29         6.10 o                         
   9   4   6        126.53        148.07         9.47 o                         
  10   4   6        142.19        143.37        13.40 o                         
  11   4   6        146.87        173.20        11.44 o                         
  12   4   6         17.70         24.40         7.94 o                         
 -12   5   6         34.57         41.87         9.92 o                         
 -11   5   6          3.89         10.85         7.99 o                         
 -10   5   6          1.38          8.81         6.24 o                         
  -9   5   6        931.40        883.03        17.28 o                         
  -8   5   6         44.20         36.46         6.02 o                         
  -7   5   6        867.56        760.75        15.60 o                         
  -6   5   6       1326.11       1274.10        16.52 o                         
  -5   5   6       1480.88       1558.19        18.37 o                         
  -4   5   6        161.57        191.95         5.83 o                         
  -3   5   6        220.64        272.68         7.85 o                         
  -2   5   6        417.79        494.58         8.19 o                         
  -1   5   6       1492.70       2013.13        20.40 o                         
   0   5   6        292.78        309.74         6.11 o                         
   1   5   6        204.48        211.64         5.06 o                         
   2   5   6        406.12        461.95         7.59 o                         
   3   5   6       2701.12       2766.22        26.95 o                         
   4   5   6        349.55        279.71         6.83 o                         
   5   5   6        331.66        325.97         7.39 o                         
   6   5   6       1322.16       1212.10        19.00 o                         
   7   5   6        104.16        105.04         6.61 o                         
   8   5   6          0.06         11.19         4.89 o                         
   9   5   6        101.82        102.15         7.69 o                         
  10   5   6        110.54        129.52         9.82 o                         
  11   5   6        113.78        140.57        16.40 o                         
 -11   6   6         88.34         90.75        11.28 o                         
 -10   6   6          1.12         20.14         6.83 o                         
  -9   6   6          1.56         10.70         5.30 o                         
  -8   6   6         31.65         38.74         5.92 o                         
  -7   6   6         22.13         14.73         5.14 o                         
  -6   6   6         36.56         71.33         9.50 o                         
  -5   6   6        243.56        232.85         7.08 o                         
  -4   6   6        354.24        347.75         7.86 o                         
  -3   6   6         85.18         85.05         9.74 o                         
  -2   6   6         54.33         51.51         3.65 o                         
  -1   6   6        450.98        497.91         8.55 o                         
   0   6   6         59.99         51.29         3.34 o                         
   1   6   6        389.51        398.90         7.25 o                         
   2   6   6        280.64        300.78         6.45 o                         
   3   6   6       1013.74        932.11        13.96 o                         
   4   6   6       1396.68       1275.35        16.05 o                         
   5   6   6        122.76        121.27         6.26 o                         
   6   6   6        684.17        583.20        14.94 o                         
   7   6   6         27.95         19.94         7.87 o                         
   8   6   6          0.39         15.77         7.01 o                         
   9   6   6        377.55        374.92        13.96 o                         
  10   6   6        135.16        157.30        13.08 o                         
  11   6   6         12.17         23.30        11.09 o                         
 -10   7   6          5.97         -1.26         6.43 o                         
  -9   7   6         49.32         51.90         7.82 o                         
  -8   7   6        354.90        332.11        12.76 o                         
  -7   7   6        210.29        170.67         9.55 o                         
  -6   7   6        298.38        312.22         9.83 o                         
  -5   7   6        204.89        181.74         9.59 o                         
  -4   7   6         35.30         30.22         4.34 o                         
  -3   7   6          2.03          3.37         3.25 o                         
  -2   7   6       1715.65       1578.10        18.70 o                         
  -1   7   6         33.38         49.26         4.63 o                         
   0   7   6       1656.14       1778.27        21.26 o                         
   1   7   6         34.91         30.34         4.35 o                         
   2   7   6       1084.62       1082.81        16.90 o                         
   3   7   6          5.71         22.25         5.70 o                         
   4   7   6        943.50        924.22        19.43 o                         
   5   7   6        259.73        269.17        11.07 o                         
   6   7   6        514.53        431.58        13.33 o                         
   7   7   6         14.39         23.77         6.44 o                         
   8   7   6        111.84        150.22        10.41 o                         
   9   7   6          1.48         13.33         7.06 o                         
  10   7   6        250.25        262.82        15.84 o                         
 -10   8   6        156.98        165.06        14.02 o                         
  -9   8   6        161.30        193.20        13.90 o                         
  -8   8   6         14.02         16.37         8.09 o                         
  -7   8   6          1.08          2.68         5.48 o                         
  -6   8   6         68.53         53.84         6.25 o                         
  -5   8   6         80.57        100.70         6.03 o                         
  -4   8   6         35.79         36.96         4.87 o                         
  -3   8   6        933.50        839.78        13.56 o                         
  -2   8   6          0.97         -0.46         3.32 o                         
  -1   8   6         85.73         77.03         6.03 o                         
   0   8   6          3.31          7.29         4.72 o                         
   1   8   6        281.61        293.53        10.59 o                         
   2   8   6         16.75         26.61         5.33 o                         
   3   8   6        263.38        263.97         9.11 o                         
   4   8   6        170.99        157.68         7.81 o                         
   5   8   6        336.45        317.76        11.99 o                         
   6   8   6         15.66         17.33         6.05 o                         
   7   8   6         44.31         66.59         8.12 o                         
   8   8   6        299.17        279.64        13.11 o                         
   9   8   6          4.43         -6.74         6.74 o                         
  10   8   6          3.99         24.89         8.14 o                         
  -9   9   6         13.60         22.98         8.93 o                         
  -8   9   6         27.15         28.39         9.13 o                         
  -7   9   6          2.59         22.09        13.10 o                         
  -6   9   6          5.53          6.79         7.38 o                         
  -5   9   6          7.90         16.61        15.12 o                         
  -4   9   6        281.59        235.84        10.87 o                         
  -3   9   6        302.11        314.78        12.10 o                         
  -2   9   6        572.80        602.92        13.55 o                         
  -1   9   6        107.37         94.52         6.74 o                         
   0   9   6         35.52         50.78         6.37 o                         
   1   9   6        602.49        509.49        12.43 o                         
   2   9   6        450.12        436.98        11.93 o                         
   3   9   6         85.09        122.47         7.63 o                         
   4   9   6        221.87        203.66        10.56 o                         
   5   9   6          2.41          0.50         5.96 o                         
   6   9   6          0.78          2.05         6.19 o                         
   7   9   6          6.15          6.98         6.59 o                         
   8   9   6         58.11         79.59         9.62 o                         
   9   9   6        135.40        152.17        12.00 o                         
  -8  10   6          5.15          9.67        11.64 o                         
  -7  10   6        209.28        192.03        19.08 o                         
  -6  10   6         33.88         56.18        13.36 o                         
  -5  10   6          3.16          8.60        10.26 o                         
  -4  10   6         45.36         60.36        10.97 o                         
  -3  10   6        910.09        810.41        19.33 o                         
  -2  10   6        319.26        345.85        27.20 o                         
  -1  10   6        313.67        300.85        12.39 o                         
   0  10   6        144.39        137.14         9.59 o                         
   1  10   6        385.16        401.12        19.09 o                         
   2  10   6        198.99        215.06         9.62 o                         
   3  10   6        553.83        574.57        14.24 o                         
   4  10   6         13.50          8.44         9.82 o                         
   5  10   6        293.09        305.62        13.22 o                         
   6  10   6          0.71          1.64         6.46 o                         
   7  10   6        283.37        295.18        14.27 o                         
   8  10   6          3.32          8.61         7.46 o                         
  -6  11   6        108.69        129.92        24.84 o                         
  -5  11   6        101.59         97.51        15.26 o                         
  -4  11   6          4.37         15.19        10.49 o                         
  -3  11   6        298.90        257.18        30.08 o                         
  -2  11   6         63.14         72.70        10.87 o                         
  -1  11   6         11.30          2.86         6.28 o                         
   0  11   6          2.57          3.28         6.33 o                         
   1  11   6          4.75         13.10         6.68 o                         
   2  11   6          0.05         -2.05         7.17 o                         
   3  11   6        437.73        446.22        19.64 o                         
   4  11   6         74.85         84.17        10.99 o                         
   5  11   6          7.84         15.82        19.05 o                         
   6  11   6          4.24         -3.03         8.40 o                         
  -4  12   6        245.09        215.33        20.45 o                         
  -3  12   6          9.32          8.36         9.02 o                         
  -2  12   6         26.86         41.58        10.28 o                         
  -1  12   6         69.88         61.04        10.80 o                         
   0  12   6         36.12         45.44        10.68 o                         
   1  12   6         87.31        105.32        10.41 o                         
   2  12   6         25.01         19.15         7.68 o                         
   3  12   6          1.47         -8.03         8.15 o                         
   4  12   6          0.41          8.49         8.66 o                         
 -13   0   7         19.45          9.13        12.42 o                         
 -11   0   7          0.79         -3.88         7.99 o                         
  -9   0   7       1312.79       1305.03        63.71 o                         
  -7   0   7         19.85          6.91         4.12 o                         
  -5   0   7       1444.36       1457.21        22.49 o                         
  -3   0   7       2113.51       2306.23        29.81 o                         
  -1   0   7      44361.78      45539.73       518.33 o                         
   1   0   7      20834.86      21909.28       254.00 o                         
   3   0   7       2115.33       1970.55        26.13 o                         
   5   0   7       4309.64       4194.67        52.56 o                         
   7   0   7        394.51        397.82        33.74 o                         
   9   0   7       1947.68       1729.48        39.88 o                         
  11   0   7          3.90          3.96         9.14 o                         
 -13   1   7         29.64         53.95        13.55 o                         
 -12   1   7         13.36         23.01         7.38 o                         
 -11   1   7        127.24        163.33        10.63 o                         
 -10   1   7         22.96         10.72         7.25 o                         
  -9   1   7        438.28        467.74        16.05 o                         
  -8   1   7        843.05        855.17        15.55 o                         
  -7   1   7       2643.99       2555.07        26.23 o                         
  -6   1   7          1.30          2.17         2.51 o                         
  -5   1   7       2299.28       2382.09        23.33 o                         
  -4   1   7        333.49        307.91         6.09 o                         
  -3   1   7        892.25        910.30        11.08 o                         
  -2   1   7         10.84         11.75         1.54 o                         
  -1   1   7      40011.56      41270.03       364.97 o                         
   0   1   7      15573.40      15999.17       131.44 o                         
   1   1   7       5846.54       6302.48        51.30 o                         
   2   1   7        667.46        707.04         8.04 o                         
   3   1   7         32.29         31.77         2.31 o                         
   4   1   7       3011.34       3328.91        33.35 o                         
   5   1   7       1294.53       1198.28        19.41 o                         
   6   1   7          2.35          6.80         3.16 o                         
   7   1   7          0.11          0.92         3.29 o                         
   8   1   7       1178.17       1037.55        19.63 o                         
   9   1   7        132.95        137.13         8.76 o                         
  10   1   7        351.72        345.08        13.27 o                         
  11   1   7        205.78        167.65        10.72 o                         
  12   1   7         21.42         30.19         7.83 o                         
 -12   2   7         18.06         27.67         9.90 o                         
 -11   2   7          1.36          4.94         6.11 o                         
 -10   2   7        127.71        150.61        10.99 o                         
  -9   2   7        115.13        102.56        13.55 o                         
  -8   2   7        617.14        586.37        12.35 o                         
  -7   2   7        379.24        417.29         8.47 o                         
  -6   2   7       1949.29       1907.31        20.38 o                         
  -5   2   7        984.95       1120.28        13.39 o                         
  -4   2   7        754.02        759.21         9.95 o                         
  -3   2   7        177.68        183.71         5.37 o                         
  -2   2   7         12.61          6.04         1.61 o                         
  -1   2   7          9.65         13.65         1.56 o                         
   0   2   7      36784.79      37050.16       328.55 o                         
   1   2   7       3719.73       3907.20        33.15 o                         
   2   2   7      19116.36      19809.29       158.82 o                         
   3   2   7        933.96        877.80        10.22 o                         
   4   2   7        768.54        731.03        14.52 o                         
   5   2   7        181.59        207.00         8.56 o                         
   6   2   7        227.24        186.88         6.49 o                         
   7   2   7          9.56         24.33         4.15 o                         
   8   2   7        381.96        338.06        15.05 o                         
   9   2   7          3.09          5.98         5.61 o                         
  10   2   7        321.33        350.27        13.21 o                         
  11   2   7         25.48         24.43         7.00 o                         
  12   2   7        256.13        264.69        13.83 o                         
 -12   3   7         76.41         91.80         9.67 o                         
 -11   3   7          5.57         13.52         6.57 o                         
 -10   3   7         68.86         69.10         8.10 o                         
  -9   3   7         67.10         78.95         8.65 o                         
  -8   3   7         43.14         54.14         5.46 o                         
  -7   3   7       1012.87       1056.12        16.52 o                         
  -6   3   7       1444.15       1561.28        24.79 o                         
  -5   3   7         92.69        134.14         5.27 o                         
  -4   3   7       1164.69       1282.65        14.60 o                         
  -3   3   7        440.94        561.89         9.74 o                         
  -2   3   7       6196.12       6433.83        53.80 o                         
  -1   3   7        656.44        682.24         8.28 o                         
   0   3   7       2647.59       2674.29        26.76 o                         
   1   3   7          0.28          2.71         2.12 o                         
   2   3   7       5163.97       5556.36        53.67 o                         
   3   3   7         60.42         59.62         3.24 o                         
   4   3   7        633.36        616.91         8.84 o                         
   5   3   7        848.21        754.75        12.30 o                         
   6   3   7         64.50        106.50         6.47 o                         
   7   3   7         87.22         88.02         5.72 o                         
   8   3   7         78.63         80.75         6.26 o                         
   9   3   7        106.67        103.84         9.51 o                         
  10   3   7         30.45         21.01         6.51 o                         
  11   3   7         47.14         55.15         9.35 o                         
  12   3   7          4.91          7.18         6.71 o                         
 -12   4   7         14.07         22.58        11.22 o                         
 -11   4   7        119.87        114.23         9.66 o                         
 -10   4   7         34.82         48.03         7.47 o                         
  -9   4   7         46.13         38.79         5.68 o                         
  -8   4   7        706.48        726.60        14.47 o                         
  -7   4   7        335.16        360.97         9.91 o                         
  -6   4   7         26.03         20.84         3.38 o                         
  -5   4   7        157.84        127.69         5.37 o                         
  -4   4   7       2230.23       2137.23        21.84 o                         
  -3   4   7         17.87         15.09         4.26 o                         
  -2   4   7         90.64         92.07         4.50 o                         
  -1   4   7        753.41        810.80        11.23 o                         
   0   4   7       2941.77       3454.95        31.23 o                         
   1   4   7        137.81        154.21         5.25 o                         
   2   4   7         82.16         80.72         3.54 o                         
   3   4   7         61.76         69.69         3.50 o                         
   4   4   7        100.64         68.37         4.00 o                         
   5   4   7         93.05         69.44         6.22 o                         
   6   4   7       5997.58       6004.18        59.64 o                         
   7   4   7        112.89        149.80         9.53 o                         
   8   4   7        142.16        146.02         7.73 o                         
   9   4   7        132.13        133.52         9.30 o                         
  10   4   7          0.03          0.25         5.64 o                         
  11   4   7          3.97          6.83         7.09 o                         
  12   4   7        210.65        218.14        13.18 o                         
 -12   5   7         66.58         47.51        10.16 o                         
 -11   5   7        286.99        273.18        15.66 o                         
 -10   5   7         58.44         65.38        11.31 o                         
  -9   5   7         21.84         23.06         5.57 o                         
  -8   5   7        236.53        220.21         9.73 o                         
  -7   5   7        438.89        426.38        10.92 o                         
  -6   5   7         95.66        125.09         5.60 o                         
  -5   5   7        168.14        175.92         5.83 o                         
  -4   5   7        251.45        240.15         6.36 o                         
  -3   5   7        577.19        619.05         9.57 o                         
  -2   5   7        848.68        965.25        12.23 o                         
  -1   5   7         57.96         66.12         3.40 o                         
   0   5   7        392.30        423.35         7.36 o                         
   1   5   7        895.27        762.25         9.83 o                         
   2   5   7         10.04          9.69         2.25 o                         
   3   5   7        139.72        111.66         4.44 o                         
   4   5   7        350.88        308.27         6.83 o                         
   5   5   7        817.17        712.29        12.54 o                         
   6   5   7       1117.60       1079.62        17.11 o                         
   7   5   7         91.04        102.61         6.62 o                         
   8   5   7        134.21        127.81         9.54 o                         
   9   5   7          7.24          2.92         5.04 o                         
  10   5   7        140.74        132.50         9.95 o                         
  11   5   7         36.82         20.09        10.67 o                         
 -11   6   7          0.40         10.57         9.24 o                         
 -10   6   7        158.20        158.73        10.67 o                         
  -9   6   7          0.12          4.67         5.76 o                         
  -8   6   7        559.46        527.02        15.45 o                         
  -7   6   7         13.34          3.02         5.58 o                         
  -6   6   7       1009.85        821.44        14.82 o                         
  -5   6   7        463.29        469.30        11.83 o                         
  -4   6   7         53.07         82.84         4.67 o                         
  -3   6   7       1676.46       1817.58        20.29 o                         
  -2   6   7        137.19        111.17         4.76 o                         
  -1   6   7       2020.80       2215.31        24.98 o                         
   0   6   7       1000.29        977.85        12.65 o                         
   1   6   7        156.61        177.04         4.84 o                         
   2   6   7        316.18        336.35         7.69 o                         
   3   6   7          7.02         19.94         3.50 o                         
   4   6   7       1215.69       1185.38        16.74 o                         
   5   6   7        483.92        484.29         9.41 o                         
   6   6   7       1007.13       1032.01        20.10 o                         
   7   6   7        102.87         88.33         8.09 o                         
   8   6   7          5.23         20.77         6.70 o                         
   9   6   7        119.54        126.64         9.91 o                         
  10   6   7        136.23        153.38        13.18 o                         
  11   6   7        204.07        263.59        16.37 o                         
 -10   7   7        218.27        222.58        12.32 o                         
  -9   7   7          0.56          7.88         6.24 o                         
  -8   7   7         63.27         68.28         7.81 o                         
  -7   7   7        308.94        282.28         9.98 o                         
  -6   7   7         69.67         81.85         6.35 o                         
  -5   7   7        271.04        253.60         9.62 o                         
  -4   7   7         42.75         47.77         4.44 o                         
  -3   7   7       1134.18       1187.86        15.82 o                         
  -2   7   7          3.91         15.79         3.64 o                         
  -1   7   7        464.44        467.78        10.14 o                         
   0   7   7       1069.11       1113.98        14.42 o                         
   1   7   7       1532.19       1556.82        35.66 o                         
   2   7   7       1055.76       1030.04        16.42 o                         
   3   7   7       2868.52       2734.77        32.15 o                         
   4   7   7        843.52        904.99        15.77 o                         
   5   7   7        452.94        449.51        18.31 o                         
   6   7   7          0.09          5.15         7.86 o                         
   7   7   7        492.21        443.72        14.23 o                         
   8   7   7        451.84        422.95        20.81 o                         
   9   7   7        390.84        420.77        15.45 o                         
  10   7   7        246.58        218.96        15.05 o                         
 -10   8   7          6.14         11.82        11.34 o                         
  -9   8   7         34.27         49.86         9.52 o                         
  -8   8   7        270.79        290.44        15.40 o                         
  -7   8   7          0.95         -1.81         5.30 o                         
  -6   8   7         40.98         28.61         7.33 o                         
  -5   8   7        512.47        504.68        17.20 o                         
  -4   8   7        181.67        219.03         9.67 o                         
  -3   8   7         21.83         26.38         4.28 o                         
  -2   8   7         74.74         63.50         5.61 o                         
  -1   8   7          0.52          1.13         3.96 o                         
   0   8   7         63.14         71.42         5.73 o                         
   1   8   7        326.42        323.82        14.51 o                         
   2   8   7       1903.90       1865.64        25.20 o                         
   3   8   7         18.43         18.92         4.98 o                         
   4   8   7         34.28         25.54         5.28 o                         
   5   8   7        429.75        445.23        13.78 o                         
   6   8   7         65.51         63.43         7.82 o                         
   7   8   7         66.09         72.12         8.70 o                         
   8   8   7        104.11        119.13        12.26 o                         
   9   8   7         23.92         11.06         7.47 o                         
  10   8   7         21.21         40.29        10.57 o                         
  -9   9   7          0.01         23.40         8.98 o                         
  -8   9   7         18.03         14.84         8.33 o                         
  -7   9   7        626.03        607.37        26.13 o                         
  -6   9   7        147.83        102.00        14.28 o                         
  -5   9   7          1.38          2.51         9.45 o                         
  -4   9   7       1171.97       1215.26        23.03 o                         
  -3   9   7        924.62        950.06        17.27 o                         
  -2   9   7          0.39          3.90         4.37 o                         
  -1   9   7        531.33        520.02        15.40 o                         
   0   9   7          2.42          5.63         4.72 o                         
   1   9   7         62.39         90.64         6.82 o                         
   2   9   7        416.60        380.19        11.22 o                         
   3   9   7          9.25         17.33         5.39 o                         
   4   9   7        151.66        164.43        18.56 o                         
   5   9   7         97.80        123.46         9.37 o                         
   6   9   7         84.67         92.20         8.98 o                         
   7   9   7        156.72        138.37        10.49 o                         
   8   9   7         66.24         58.00         8.99 o                         
   9   9   7         69.93         75.32        12.78 o                         
  -8  10   7        371.11        392.45        24.81 o                         
  -7  10   7         12.95         30.76        11.91 o                         
  -6  10   7        170.50        199.76        18.70 o                         
  -5  10   7          9.18         16.88        10.84 o                         
  -4  10   7        629.73        645.29        23.26 o                         
  -3  10   7        297.05        281.86        14.94 o                         
  -2  10   7       1022.79        955.87        20.79 o                         
  -1  10   7        136.37        136.27         9.44 o                         
   0  10   7        151.10        147.88         9.76 o                         
   1  10   7        346.62        360.87        11.64 o                         
   2  10   7        322.69        377.29        11.98 o                         
   3  10   7         51.44         71.03         7.11 o                         
   4  10   7          4.98         -0.63         5.59 o                         
   5  10   7         45.03         67.61         8.71 o                         
   6  10   7         20.07         17.57         7.24 o                         
   7  10   7         19.35         36.86         8.40 o                         
  -6  11   7        108.65        108.36        16.36 o                         
  -5  11   7         12.48         45.50        13.36 o                         
  -4  11   7         55.82         90.39        14.89 o                         
  -3  11   7        600.44        595.79        21.34 o                         
  -2  11   7         55.04         56.53        12.69 o                         
  -1  11   7        187.07        176.04        11.13 o                         
   0  11   7         78.97         85.99         9.59 o                         
   1  11   7        127.13        100.98         9.69 o                         
   2  11   7          0.46          1.73         6.51 o                         
   3  11   7         32.91         37.04         8.76 o                         
   4  11   7        245.89        252.48        19.81 o                         
   5  11   7         11.86         19.50         8.82 o                         
   6  11   7          0.09          0.30         7.24 o                         
  -4  12   7         57.82         82.94        40.76 o                         
  -3  12   7        179.59        150.59        23.68 o                         
  -2  12   7        140.43        169.68        14.85 o                         
  -1  12   7          5.56         -4.35         8.28 o                         
   0  12   7        250.54        264.38        24.77 o                         
   1  12   7          6.42         10.09         7.06 o                         
   2  12   7         25.93         14.25         7.41 o                         
   3  12   7          7.42         15.99         9.09 o                         
   4  12   7          3.68         15.54         9.36 o                         
 -12   0   8         49.67         52.68        11.82 o                         
 -10   0   8        443.43        449.76        19.66 o                         
  -8   0   8         60.32         60.20         7.44 o                         
  -6   0   8       2338.59       2513.20        35.58 o                         
  -4   0   8       1982.12       1873.02        37.14 o                         
  -2   0   8        256.40        238.00         5.95 o                         
   0   0   8       8871.66       9299.19       106.71 o                         
   2   0   8        955.28        809.54        10.92 o                         
   4   0   8       1414.08       1744.77        39.88 o                         
   6   0   8        121.19         99.28         5.21 o                         
   8   0   8        451.96        392.61        16.96 o                         
  10   0   8         93.18         85.79        11.82 o                         
  12   0   8         24.52         19.92        10.12 o                         
 -13   1   8         24.66         19.18         7.73 o                         
 -12   1   8         99.87        111.50        10.02 o                         
 -11   1   8        224.48        180.45        10.81 o                         
 -10   1   8         27.93         11.23         5.96 o                         
  -9   1   8         56.02         50.75         6.59 o                         
  -8   1   8        298.89        331.05         9.32 o                         
  -7   1   8        804.63        792.73        11.77 o                         
  -6   1   8        652.63        686.09        10.23 o                         
  -5   1   8       1736.66       1943.82        19.92 o                         
  -4   1   8        218.25        180.68         4.91 o                         
  -3   1   8       1018.69       1185.15        12.46 o                         
  -2   1   8          0.03          6.30         1.43 o                         
  -1   1   8       1834.54       1786.45        20.42 o                         
   0   1   8       7767.62       7414.27        60.08 o                         
   1   1   8          8.34          4.34         1.81 o                         
   2   1   8         54.69         51.64         2.35 o                         
   3   1   8         41.74        115.94         3.53 o                         
   4   1   8        568.32        627.79         8.49 o                         
   5   1   8         30.78         20.33         3.30 o                         
   6   1   8       1036.13       1061.79        15.12 o                         
   7   1   8          4.74          8.14         3.53 o                         
   8   1   8        151.31        157.84         8.58 o                         
   9   1   8         39.86         58.59         6.96 o                         
  10   1   8        157.27        161.70        10.19 o                         
  11   1   8        186.76        174.98        10.99 o                         
  12   1   8          0.36         -4.67         6.26 o                         
 -12   2   8         12.51         14.35         7.27 o                         
 -11   2   8        200.49        209.20        14.42 o                         
 -10   2   8        476.70        453.89        13.96 o                         
  -9   2   8         40.47         20.86         5.69 o                         
  -8   2   8         88.76        101.85         7.76 o                         
  -7   2   8        164.32        146.96         5.50 o                         
  -6   2   8        934.77       1013.01        13.20 o                         
  -5   2   8         88.58        100.40         4.13 o                         
  -4   2   8       3392.21       3464.60        31.42 o                         
  -3   2   8       2101.53       2192.72        20.71 o                         
  -2   2   8        280.31        286.89         4.79 o                         
  -1   2   8        341.19        390.78         5.25 o                         
   0   2   8      16365.89      16976.09       143.34 o                         
   1   2   8       3777.43       3491.97        29.93 o                         
   2   2   8       1714.15       1766.55        18.37 o                         
   3   2   8       2042.77       2128.62        20.35 o                         
   4   2   8        359.39        402.70         6.55 o                         
   5   2   8       1493.74       1563.94        21.74 o                         
   6   2   8         56.33         44.61         4.22 o                         
   7   2   8        745.04        720.76        13.14 o                         
   8   2   8        154.50        143.41         8.53 o                         
   9   2   8        152.32        145.70         9.22 o                         
  10   2   8         13.13         25.95         6.48 o                         
  11   2   8        194.02        187.72        11.39 o                         
  12   2   8          9.98         10.80         7.09 o                         
 -12   3   8         19.60         17.52         8.37 o                         
 -11   3   8        156.31        172.21        10.89 o                         
 -10   3   8         66.93         77.49        12.63 o                         
  -9   3   8         10.76         16.63         5.10 o                         
  -8   3   8        391.88        386.38        15.75 o                         
  -7   3   8       1798.82       1719.58        22.55 o                         
  -6   3   8         58.05         88.78         4.53 o                         
  -5   3   8         42.23         33.61         3.26 o                         
  -4   3   8       1710.10       1932.78        19.81 o                         
  -3   3   8        244.56        235.68         5.49 o                         
  -2   3   8         37.06         60.56         3.46 o                         
  -1   3   8       1858.00       2000.59        18.75 o                         
   0   3   8       3388.08       3394.59        33.03 o                         
   1   3   8       2943.42       2944.43        33.89 o                         
   2   3   8       4238.76       4328.61        37.47 o                         
   3   3   8        684.59        856.16        13.84 o                         
   4   3   8        413.75        552.32         8.81 o                         
   5   3   8        260.43        262.56         7.39 o                         
   6   3   8          0.78         -3.08         3.08 o                         
   7   3   8        165.14        139.45         7.27 o                         
   8   3   8        858.49        907.09        18.96 o                         
   9   3   8         15.03         10.89         5.85 o                         
  10   3   8         54.73         49.97         7.57 o                         
  11   3   8          0.04         -3.86         6.18 o                         
  12   3   8         95.46         88.75        10.01 o                         
 -12   4   8          9.84          9.74         8.28 o                         
 -11   4   8        313.47        291.52        19.22 o                         
 -10   4   8          0.01          6.20         5.91 o                         
  -9   4   8         55.48         74.45         8.27 o                         
  -8   4   8          5.64         17.90         4.66 o                         
  -7   4   8       2046.50       1910.02        24.80 o                         
  -6   4   8         16.62         15.74         3.32 o                         
  -5   4   8        893.73        894.17        12.36 o                         
  -4   4   8         41.58         89.49         6.48 o                         
  -3   4   8       5540.06       5946.18        51.22 o                         
  -2   4   8        779.07        776.56        10.12 o                         
  -1   4   8       1670.41       1830.51        18.28 o                         
   0   4   8        700.67        713.25        10.73 o                         
   1   4   8       3955.32       4103.12        40.39 o                         
   2   4   8        195.60        278.06         5.64 o                         
   3   4   8        246.26        218.06         5.51 o                         
   4   4   8         97.91         85.69         3.78 o                         
   5   4   8        106.53        101.00         4.21 o                         
   6   4   8         27.97         46.91         5.49 o                         
   7   4   8       1705.32       1694.05        28.25 o                         
   8   4   8          2.46         14.74         5.06 o                         
   9   4   8         12.41         21.77         6.24 o                         
  10   4   8          9.60         12.83         6.62 o                         
  11   4   8         87.85         98.91         9.81 o                         
  12   4   8         13.22         23.79         8.04 o                         
 -12   5   8          0.49         -1.61         8.14 o                         
 -11   5   8         23.03         32.72        15.98 o                         
 -10   5   8        287.58        252.10        14.23 o                         
  -9   5   8        121.43        119.00         7.77 o                         
  -8   5   8         22.70         12.82         4.84 o                         
  -7   5   8        273.41        272.42         9.04 o                         
  -6   5   8        851.37        842.29        12.99 o                         
  -5   5   8        156.32        156.23         5.57 o                         
  -4   5   8         48.96         50.72         3.73 o                         
  -3   5   8          0.06          5.16         2.53 o                         
  -2   5   8        869.36        917.86        14.53 o                         
  -1   5   8        440.20        369.99         6.80 o                         
   0   5   8       1062.75       1076.57        12.51 o                         
   1   5   8         51.18         42.75         3.81 o                         
   2   5   8          0.26         -0.54         1.90 o                         
   3   5   8        385.23        452.52         8.57 o                         
   4   5   8         97.45         91.91         4.33 o                         
   5   5   8         59.24         54.54         3.97 o                         
   6   5   8        304.32        283.82         8.82 o                         
   7   5   8        300.93        332.09        10.25 o                         
   8   5   8        128.51        133.91        10.28 o                         
   9   5   8        139.20        142.58         8.39 o                         
  10   5   8         16.06         13.86        10.90 o                         
  11   5   8          8.52         15.31         8.48 o                         
 -11   6   8        143.68        185.47        14.10 o                         
 -10   6   8        536.59        490.95        16.83 o                         
  -9   6   8         31.84         48.36         7.44 o                         
  -8   6   8          4.49         14.11         5.11 o                         
  -7   6   8         28.87         37.65         5.42 o                         
  -6   6   8         66.65         89.59         6.23 o                         
  -5   6   8        234.03        260.68         9.15 o                         
  -4   6   8        115.49        144.07         5.56 o                         
  -3   6   8        334.50        306.54         7.22 o                         
  -2   6   8        737.20        743.79        10.91 o                         
  -1   6   8        174.04        198.01         7.10 o                         
   0   6   8        130.43        178.91         6.07 o                         
   1   6   8        819.23        819.49        13.33 o                         
   2   6   8       1267.40       1191.30        14.31 o                         
   3   6   8       2142.44       2126.23        22.58 o                         
   4   6   8       2787.66       2720.98        27.91 o                         
   5   6   8         69.42         66.29         6.81 o                         
   6   6   8        208.59        223.88        10.17 o                         
   7   6   8        489.22        458.10        13.96 o                         
   8   6   8        675.28        670.35        23.46 o                         
   9   6   8         59.23         90.14         9.09 o                         
  10   6   8         63.32         70.48        10.79 o                         
  11   6   8          7.84         15.85         9.32 o                         
 -10   7   8        214.16        221.85        12.34 o                         
  -9   7   8         93.49         94.77         9.10 o                         
  -8   7   8        102.49        103.08         8.91 o                         
  -7   7   8        116.80        101.65         8.21 o                         
  -6   7   8        259.45        212.59         8.50 o                         
  -5   7   8          9.84         25.33         4.33 o                         
  -4   7   8          0.11          2.60         3.42 o                         
  -3   7   8         51.82         57.36         4.51 o                         
  -2   7   8          3.39         -0.66         2.93 o                         
  -1   7   8        340.73        339.14         7.55 o                         
   0   7   8         15.36         35.77         4.45 o                         
   1   7   8        303.16        307.44         9.63 o                         
   2   7   8         61.63         78.25         5.81 o                         
   3   7   8       1479.40       1572.16        22.68 o                         
   4   7   8       1025.74       1038.62        26.93 o                         
   5   7   8          4.79         15.02         5.72 o                         
   6   7   8         47.26         59.16         7.35 o                         
   7   7   8         51.92         52.74        11.46 o                         
   8   7   8        224.91        225.06        11.73 o                         
   9   7   8        318.65        300.00        13.76 o                         
  10   7   8         57.57         62.04        10.76 o                         
 -10   8   8         10.68         -7.76         7.76 o                         
  -9   8   8          7.91         23.56         8.34 o                         
  -8   8   8        188.03        220.68        11.36 o                         
  -7   8   8         61.38         53.78         7.42 o                         
  -6   8   8        228.16        240.47        10.82 o                         
  -5   8   8         47.64         51.48         6.36 o                         
  -4   8   8        265.48        224.61         7.64 o                         
  -3   8   8          3.38          2.91         3.60 o                         
  -2   8   8         51.37         48.27         5.34 o                         
  -1   8   8         58.54         75.23        10.13 o                         
   0   8   8        176.51        164.68         7.83 o                         
   1   8   8        202.45        225.63         8.48 o                         
   2   8   8        267.93        275.24         9.41 o                         
   3   8   8         24.26         18.81         5.08 o                         
   4   8   8          2.27         15.05         5.17 o                         
   5   8   8        107.25        107.96        12.55 o                         
   6   8   8        103.31         99.53         8.67 o                         
   7   8   8        168.07        134.79        10.04 o                         
   8   8   8         51.27         37.78         8.02 o                         
   9   8   8        126.69        119.87        10.92 o                         
  -9   9   8         98.01         79.29        14.83 o                         
  -8   9   8          1.89         -9.83        18.90 o                         
  -7   9   8        207.34        269.91        19.84 o                         
  -6   9   8          6.76         13.69        10.11 o                         
  -5   9   8         79.48         83.27        12.75 o                         
  -4   9   8          7.26         19.53         6.34 o                         
  -3   9   8        462.69        414.94        11.61 o                         
  -2   9   8         20.17         24.57         5.21 o                         
  -1   9   8         54.18         52.21         5.90 o                         
   0   9   8         38.38         25.30         5.04 o                         
   1   9   8        444.58        441.80        11.98 o                         
   2   9   8        212.56        222.43         9.14 o                         
   3   9   8        386.71        342.80        12.38 o                         
   4   9   8        385.54        365.65        13.19 o                         
   5   9   8          0.23         -1.43         5.42 o                         
   6   9   8         31.70         39.32         7.65 o                         
   7   9   8         43.90         38.77         7.87 o                         
   8   9   8         39.77         34.71         8.70 o                         
   9   9   8         10.31          8.96         7.95 o                         
  -8  10   8          0.95          3.24        11.07 o                         
  -7  10   8        148.71        140.19        22.41 o                         
  -6  10   8          0.88         18.31        11.88 o                         
  -5  10   8         39.25         27.75        24.57 o                         
  -4  10   8        895.76        868.31        24.45 o                         
  -3  10   8        187.62        209.91        13.63 o                         
  -2  10   8          0.36         14.46         6.26 o                         
  -1  10   8        132.42        172.61        10.25 o                         
   0  10   8        136.96        124.63        14.42 o                         
   1  10   8          0.13          4.79         5.12 o                         
   2  10   8          0.50          6.39         5.20 o                         
   3  10   8          1.24          0.98         5.25 o                         
   4  10   8          5.51         -5.79         5.79 o                         
   5  10   8        121.03        121.22        15.82 o                         
   6  10   8         90.44        104.32         9.95 o                         
   7  10   8          9.67         20.24         7.87 o                         
  -6  11   8          5.38         20.07        12.44 o                         
  -5  11   8        123.81        154.73        24.03 o                         
  -4  11   8         10.72          8.25         8.49 o                         
  -3  11   8         20.96         46.73        11.51 o                         
  -2  11   8        151.73        141.04        13.77 o                         
  -1  11   8        165.71        187.60        13.98 o                         
   0  11   8         67.62         76.90         9.28 o                         
   1  11   8          4.95         19.96         7.05 o                         
   2  11   8          6.43         10.06         6.71 o                         
   3  11   8         11.13         26.63         8.47 o                         
   4  11   8         74.71         78.60        11.04 o                         
   5  11   8         14.04         12.18         6.90 o                         
   6  11   8         15.40         15.16         7.61 o                         
  -4  12   8         75.33         75.62        16.14 o                         
  -3  12   8          6.72          2.61        12.87 o                         
  -2  12   8         32.33         39.83        10.34 o                         
  -1  12   8         66.54         68.21        11.51 o                         
   0  12   8          4.61         18.88         9.00 o                         
   1  12   8        105.06         96.01        12.37 o                         
   2  12   8          0.24         -8.88         8.88 o                         
   3  12   8         48.76         50.36        10.76 o                         
   4  12   8          0.64         -6.26         8.28 o                         
 -13   0   9         96.19        105.22        24.03 o                         
 -11   0   9        557.69        528.65        22.51 o                         
  -9   0   9         27.38         23.48        15.66 o                         
  -7   0   9         11.55          4.17         4.20 o                         
  -5   0   9         65.89         73.00         5.17 o                         
  -3   0   9        206.94        146.73         7.16 o                         
  -1   0   9       3171.58       3989.37        47.14 o                         
   1   0   9       1012.67       1075.39        15.27 o                         
   3   0   9        258.81        154.18         6.29 o                         
   5   0   9         13.51         11.85         3.40 o                         
   7   0   9        206.89        229.59        23.49 o                         
   9   0   9        443.72        412.56        18.83 o                         
  11   0   9        126.47        109.24        13.30 o                         
 -13   1   9         41.97         39.97         8.47 o                         
 -12   1   9         94.17        106.48        10.10 o                         
 -11   1   9         90.38         98.17        13.87 o                         
 -10   1   9         12.33         19.68         6.06 o                         
  -9   1   9         92.90        110.72         8.09 o                         
  -8   1   9         22.03         33.65         4.72 o                         
  -7   1   9         72.62         97.43         4.79 o                         
  -6   1   9        183.11        199.12         8.14 o                         
  -5   1   9        653.01        673.84         9.74 o                         
  -4   1   9        228.92        193.53         5.43 o                         
  -3   1   9        483.97        464.21         9.71 o                         
  -2   1   9       2757.89       2783.61        24.50 o                         
  -1   1   9         87.90        118.42         4.26 o                         
   0   1   9      16583.76      17363.83       139.65 o                         
   1   1   9      18899.59      18547.82       149.63 o                         
   2   1   9       2802.87       2695.98        24.08 o                         
   3   1   9        344.24        323.92         5.74 o                         
   4   1   9          7.54         27.18         2.54 o                         
   5   1   9        681.66        791.29        10.07 o                         
   6   1   9       1476.87       1509.26        19.30 o                         
   7   1   9       1113.42       1043.99        15.77 o                         
   8   1   9         76.99         85.40         7.35 o                         
   9   1   9        138.41        119.46         9.78 o                         
  10   1   9         26.86         18.26         6.17 o                         
  11   1   9        108.12         92.90         9.28 o                         
  12   1   9         34.03         28.36         7.88 o                         
 -12   2   9         27.51         27.74         9.72 o                         
 -11   2   9        179.10        192.56        12.54 o                         
 -10   2   9          6.77          9.19         6.39 o                         
  -9   2   9         70.84         69.70         7.30 o                         
  -8   2   9        297.21        335.14         9.72 o                         
  -7   2   9         49.16         52.73         4.19 o                         
  -6   2   9          6.40         20.65         3.66 o                         
  -5   2   9        596.92        583.31         9.12 o                         
  -4   2   9        166.78        191.73         5.70 o                         
  -3   2   9        387.24        295.77         5.63 o                         
  -2   2   9        767.83        829.37         9.39 o                         
  -1   2   9      23204.75      24032.66       195.65 o                         
   0   2   9       9611.84      10017.79        81.01 o                         
   1   2   9          4.10          2.95         1.55 o                         
   2   2   9      10030.47       9741.29        79.14 o                         
   3   2   9        987.96       1140.83        13.66 o                         
   4   2   9          6.81          5.78         2.30 o                         
   5   2   9         29.57         32.63         3.65 o                         
   6   2   9         35.10         15.49         3.62 o                         
   7   2   9         64.63         58.93         5.09 o                         
   8   2   9         15.03         19.95         5.62 o                         
   9   2   9       1904.60       1765.17        28.91 o                         
  10   2   9        526.69        435.02        14.31 o                         
  11   2   9          1.31          0.28         5.99 o                         
  12   2   9         24.05         18.41         7.56 o                         
 -12   3   9         13.44         14.10         8.69 o                         
 -11   3   9         21.80         18.63         7.01 o                         
 -10   3   9         61.21         68.78         7.82 o                         
  -9   3   9        587.91        584.83        20.69 o                         
  -8   3   9        567.79        581.94        12.83 o                         
  -7   3   9        168.93        176.83         7.16 o                         
  -6   3   9       3101.17       3068.49        30.18 o                         
  -5   3   9         23.74         11.30         3.30 o                         
  -4   3   9       1044.03        747.12        10.31 o                         
  -3   3   9        152.40        218.26         5.20 o                         
  -2   3   9       5858.36       5808.90        49.01 o                         
  -1   3   9        244.43        305.15         5.06 o                         
   0   3   9        423.42        377.19         6.81 o                         
   1   3   9        241.55        311.37         6.49 o                         
   2   3   9       1477.31       1400.64        14.60 o                         
   3   3   9        259.80        313.79         6.07 o                         
   4   3   9       1305.94       1202.31        13.79 o                         
   5   3   9       1122.90       1167.84        16.30 o                         
   6   3   9        436.90        412.19         9.63 o                         
   7   3   9         93.70         92.33         7.83 o                         
   8   3   9       2835.95       2529.73        31.10 o                         
   9   3   9         98.96         86.97         8.12 o                         
  10   3   9          1.67         -0.26         5.67 o                         
  11   3   9         27.58         28.28         7.33 o                         
  12   3   9         63.60         66.16         9.23 o                         
 -12   4   9         50.23         53.45        10.07 o                         
 -11   4   9          3.39         13.38         7.84 o                         
 -10   4   9          0.35          1.34         5.69 o                         
  -9   4   9         15.69         15.87         5.01 o                         
  -8   4   9        587.20        547.69        12.67 o                         
  -7   4   9         10.43         41.15         5.39 o                         
  -6   4   9        106.40        102.21         4.97 o                         
  -5   4   9        688.41        743.40        11.03 o                         
  -4   4   9       1282.28       1294.39        15.19 o                         
  -3   4   9       1594.29       1589.12        17.10 o                         
  -2   4   9         88.74        113.25         4.02 o                         
  -1   4   9       1184.98       1399.51        15.97 o                         
   0   4   9         12.61          3.38         2.73 o                         
   1   4   9         66.38         62.84         4.02 o                         
   2   4   9       1828.38       2051.11        20.22 o                         
   3   4   9        147.73        148.20         4.63 o                         
   4   4   9        267.27        300.84         7.99 o                         
   5   4   9       1390.86       1376.22        16.07 o                         
   6   4   9          1.69          5.85         3.86 o                         
   7   4   9        116.34        140.58         7.22 o                         
   8   4   9        978.03        828.72        24.35 o                         
   9   4   9        191.06        178.32        10.15 o                         
  10   4   9         30.19         26.77         7.01 o                         
  11   4   9         37.70         46.69         8.34 o                         
  12   4   9          4.69         -2.50        10.52 o                         
 -11   5   9         15.83         11.65         7.68 o                         
 -10   5   9         13.60         18.05         7.99 o                         
  -9   5   9        400.86        385.23        13.47 o                         
  -8   5   9        100.54         89.46         7.65 o                         
  -7   5   9        262.14        263.69        18.07 o                         
  -6   5   9         54.76         66.74         4.73 o                         
  -5   5   9        182.48        195.68         6.18 o                         
  -4   5   9          0.77          6.40         2.78 o                         
  -3   5   9        314.83        395.11         7.50 o                         
  -2   5   9       1052.84       1137.49        13.68 o                         
  -1   5   9         40.58         30.11         4.19 o                         
   0   5   9        383.38        387.57         8.23 o                         
   1   5   9          3.33          7.05         2.87 o                         
   2   5   9        128.43        119.66         5.39 o                         
   3   5   9          4.35          5.88         2.31 o                         
   4   5   9        799.57        760.73        14.41 o                         
   5   5   9        141.69        136.74         5.74 o                         
   6   5   9        277.79        268.22         8.66 o                         
   7   5   9         67.20         72.62         7.96 o                         
   8   5   9        110.20        128.92         7.66 o                         
   9   5   9        300.95        309.46        11.17 o                         
  10   5   9         15.89         15.24         8.30 o                         
  11   5   9          0.30         -7.57         7.57 o                         
 -11   6   9        113.25        128.14        12.66 o                         
 -10   6   9         26.23         23.51         7.14 o                         
  -9   6   9        198.70        188.94        14.50 o                         
  -8   6   9         71.41         74.41         7.86 o                         
  -7   6   9        243.91        211.53         8.44 o                         
  -6   6   9        167.23        153.86        10.75 o                         
  -5   6   9         25.76         25.29         3.84 o                         
  -4   6   9          6.06          4.12         3.02 o                         
  -3   6   9         39.67         42.48         3.98 o                         
  -2   6   9        179.30        217.90         5.96 o                         
  -1   6   9       1705.05       1745.46        18.96 o                         
   0   6   9        588.69        589.28        12.84 o                         
   1   6   9         80.24         46.04         4.36 o                         
   2   6   9        603.91        593.15        13.21 o                         
   3   6   9        796.46        822.25        18.52 o                         
   4   6   9       1447.93       1391.57        20.05 o                         
   5   6   9          5.60          7.30         4.83 o                         
   6   6   9          4.04         -4.59         5.03 o                         
   7   6   9         73.79         73.08         9.59 o                         
   8   6   9         22.40         28.03         6.67 o                         
   9   6   9        360.95        364.59        14.08 o                         
  10   6   9          0.00          0.16         7.84 o                         
  11   6   9         86.71        102.27        12.57 o                         
 -10   7   9         29.93         27.18         7.45 o                         
  -9   7   9         75.84         82.04         9.20 o                         
  -8   7   9         23.16         18.29         6.26 o                         
  -7   7   9         61.10         87.48         9.12 o                         
  -6   7   9        179.22        189.97         9.58 o                         
  -5   7   9        403.05        340.28         8.77 o                         
  -4   7   9        246.81        300.93         8.14 o                         
  -3   7   9         30.81         41.94         4.14 o                         
  -2   7   9        148.85        164.59         5.93 o                         
  -1   7   9        375.13        396.83         8.13 o                         
   0   7   9         31.38         40.45         5.34 o                         
   1   7   9         76.36         81.12         7.73 o                         
   2   7   9       2240.81       2195.79        27.29 o                         
   3   7   9         51.89         70.68        10.15 o                         
   4   7   9         40.38         56.29         5.62 o                         
   5   7   9        306.97        308.80        11.59 o                         
   6   7   9        210.04        212.85        11.26 o                         
   7   7   9         54.71         45.27         7.20 o                         
   8   7   9          0.05          4.05         6.20 o                         
   9   7   9         94.86         95.70         9.57 o                         
  10   7   9         84.20         61.08        10.61 o                         
 -10   8   9         62.56         50.75        10.60 o                         
  -9   8   9          5.01         -6.03         6.03 o                         
  -8   8   9         42.63         34.20         7.23 o                         
  -7   8   9         20.90         18.37         6.30 o                         
  -6   8   9        401.71        404.82        13.11 o                         
  -5   8   9        554.74        494.81        12.29 o                         
  -4   8   9          4.31         17.86         5.31 o                         
  -3   8   9        256.42        278.95         9.70 o                         
  -2   8   9        112.85        124.37        10.18 o                         
  -1   8   9        270.94        297.07         9.31 o                         
   0   8   9        553.91        557.77        12.29 o                         
   1   8   9       2621.75       2542.32        31.24 o                         
   2   8   9        590.19        621.96        13.38 o                         
   3   8   9         72.08         63.44         8.45 o                         
   4   8   9       1134.16       1045.00        18.01 o                         
   5   8   9        227.07        225.60        10.82 o                         
   6   8   9          0.76          5.51         6.08 o                         
   7   8   9        243.63        244.49        12.16 o                         
   8   8   9          5.76         -6.40         6.40 o                         
   9   8   9         44.46         41.13         8.63 o                         
  -9   9   9          0.70          0.10        10.61 o                         
  -8   9   9         10.33         20.74        11.26 o                         
  -7   9   9          3.08         -3.41        10.07 o                         
  -6   9   9        161.88        190.60        17.37 o                         
  -5   9   9        117.47        100.48        10.21 o                         
  -4   9   9          0.44          7.03         5.71 o                         
  -3   9   9          2.74          7.80         4.68 o                         
  -2   9   9        118.91        105.37         6.98 o                         
  -1   9   9        122.03        126.61         7.37 o                         
   0   9   9          5.52         13.73         4.75 o                         
   1   9   9        243.55        230.11        11.46 o                         
   2   9   9          4.50         -0.51         4.88 o                         
   3   9   9          2.53          2.61         6.38 o                         
   4   9   9        174.18        172.67        10.24 o                         
   5   9   9         16.65         17.16         6.38 o                         
   6   9   9        158.14        138.87        12.02 o                         
   7   9   9          0.14         13.28         8.81 o                         
   8   9   9          1.09          7.00         7.32 o                         
  -8  10   9          5.33         25.11        11.83 o                         
  -7  10   9          0.09          0.54        10.37 o                         
  -6  10   9         22.99         27.00        11.82 o                         
  -5  10   9        109.32        151.05        23.22 o                         
  -4  10   9          6.58         26.24         8.50 o                         
  -3  10   9         46.98         61.00        10.17 o                         
  -2  10   9          0.06          3.38         7.08 o                         
  -1  10   9        215.15        216.96        11.04 o                         
   0  10   9         10.00         -0.85         6.29 o                         
   1  10   9         16.60         18.73         5.72 o                         
   2  10   9          1.31          1.86         4.98 o                         
   3  10   9         57.76         52.25        10.05 o                         
   4  10   9        153.73        148.70        10.25 o                         
   5  10   9         43.68         52.23         8.12 o                         
   6  10   9         38.28         29.80         7.86 o                         
   7  10   9         52.43         73.67         9.63 o                         
  -6  11   9          4.30         23.28        12.68 o                         
  -5  11   9         18.01         29.40        13.07 o                         
  -4  11   9         18.37          7.30         8.52 o                         
  -3  11   9         87.69        115.58        12.56 o                         
  -2  11   9         31.65         31.85         9.35 o                         
  -1  11   9        139.31        168.02        13.58 o                         
   0  11   9         21.31         14.14         6.77 o                         
   1  11   9        148.31        121.10         9.93 o                         
   2  11   9         36.45         56.90         8.18 o                         
   3  11   9          4.07          4.47         9.35 o                         
   4  11   9         17.93         21.66         7.35 o                         
   5  11   9          9.48          5.24         6.84 o                         
   6  11   9        180.47        181.04        12.21 o                         
  -4  12   9          0.86         21.66        12.79 o                         
  -3  12   9          0.22         -1.30         8.50 o                         
  -2  12   9          6.34          5.32         8.78 o                         
  -1  12   9         29.50         30.48         9.97 o                         
   0  12   9         12.55         31.18        11.04 o                         
   1  12   9          0.10          3.38         8.72 o                         
   2  12   9          3.64         -6.69         6.69 o                         
   3  12   9          7.24          3.42         8.99 o                         
   4  12   9         13.09         24.92        12.30 o                         
 -12   0  10        199.60        185.09        16.78 o                         
 -10   0  10       1419.73       1353.26        34.89 o                         
  -8   0  10         84.40         75.54         6.86 o                         
  -6   0  10       4841.21       4711.13        60.36 o                         
  -4   0  10        133.50        182.12         7.29 o                         
  -2   0  10       1500.18       1378.18        19.13 o                         
   0   0  10        222.35        182.35        14.41 o                         
   2   0  10        186.30        188.97         7.64 o                         
   4   0  10       1254.03       1252.59        29.78 o                         
   6   0  10        132.66        108.76         5.78 o                         
   8   0  10         31.39         28.08         8.78 o                         
  10   0  10         69.97         92.20        12.15 o                         
  12   0  10        551.61        530.58        24.95 o                         
 -12   1  10         55.11         65.52         8.85 o                         
 -11   1  10         64.94         61.22         8.08 o                         
 -10   1  10        151.58        188.71        11.45 o                         
  -9   1  10         31.15         32.80         6.19 o                         
  -8   1  10          5.06          4.37         3.93 o                         
  -7   1  10       2417.14       2290.65        24.39 o                         
  -6   1  10       1809.23       1886.85        20.38 o                         
  -5   1  10        588.25        493.79         8.12 o                         
  -4   1  10       1202.53       1230.67        13.78 o                         
  -3   1  10        443.46        534.30         8.45 o                         
  -2   1  10      13071.40      13571.56       109.26 o                         
  -1   1  10       8879.82       9516.75        84.33 o                         
   0   1  10        650.08        674.03        14.68 o                         
   1   1  10        587.22        535.87         6.78 o                         
   2   1  10       5675.92       6122.06        50.90 o                         
   3   1  10       1465.94       1520.25        15.53 o                         
   4   1  10        306.56        240.75         5.48 o                         
   5   1  10        819.29        922.64        11.37 o                         
   6   1  10        664.66        636.13        11.31 o                         
   7   1  10         48.67         47.47         4.69 o                         
   8   1  10        173.47        165.80         9.36 o                         
   9   1  10         49.64         27.47         6.26 o                         
  10   1  10         19.70         22.87         6.26 o                         
  11   1  10        165.77        174.92        11.16 o                         
  12   1  10         15.06          0.51         7.00 o                         
 -12   2  10        135.81        128.93        10.42 o                         
 -11   2  10         18.68         18.35         6.85 o                         
 -10   2  10          3.67          1.11         5.54 o                         
  -9   2  10        659.85        605.50        13.31 o                         
  -8   2  10        247.07        255.65         8.85 o                         
  -7   2  10        103.27         85.99         4.81 o                         
  -6   2  10        639.62        646.07        10.24 o                         
  -5   2  10          3.64          2.56         2.62 o                         
  -4   2  10          9.91         -1.05         2.29 o                         
  -3   2  10          0.38          7.75         2.14 o                         
  -2   2  10          8.04         11.90         1.90 o                         
  -1   2  10       4007.50       4135.18        38.97 o                         
   0   2  10          6.62          4.40         2.21 o                         
   1   2  10        275.33        331.67         6.05 o                         
   2   2  10        141.12        147.85         3.98 o                         
   3   2  10       2356.95       2346.19        22.31 o                         
   4   2  10        220.39        267.57         5.77 o                         
   5   2  10        744.40        797.22        12.59 o                         
   6   2  10       1651.57       1639.83        20.94 o                         
   7   2  10         24.42         36.89         4.66 o                         
   8   2  10         78.58         65.68         6.92 o                         
   9   2  10        227.46        230.33        10.75 o                         
  10   2  10          0.06         12.42         6.24 o                         
  11   2  10         36.31         30.56         7.41 o                         
  12   2  10         79.54         50.08        10.72 o                         
 -12   3  10          6.81          2.05         8.07 o                         
 -11   3  10         98.88         70.91        10.29 o                         
 -10   3  10         64.79         58.95         7.58 o                         
  -9   3  10         26.62         38.58         6.40 o                         
  -8   3  10        150.48        158.66         7.48 o                         
  -7   3  10         75.18         73.45         4.75 o                         
  -6   3  10         53.69         73.82         5.29 o                         
  -5   3  10        550.39        544.59         8.96 o                         
  -4   3  10        246.49        326.40         7.69 o                         
  -3   3  10        613.84        700.80        12.68 o                         
  -2   3  10        308.52        357.84         6.01 o                         
  -1   3  10          0.05          0.86         1.84 o                         
   0   3  10        165.82        235.57         6.06 o                         
   1   3  10        903.58       1040.60        13.20 o                         
   2   3  10        262.78        324.31         5.89 o                         
   3   3  10         28.94         42.08         3.07 o                         
   4   3  10        801.69        669.62        12.09 o                         
   5   3  10       3058.69       2943.82        32.06 o                         
   6   3  10         58.62         64.75         5.02 o                         
   7   3  10        132.70        145.88         9.14 o                         
   8   3  10        655.28        705.07        17.54 o                         
   9   3  10        420.07        401.19        16.91 o                         
  10   3  10          3.57          5.67         5.75 o                         
  11   3  10         95.39        100.50         9.53 o                         
  12   3  10          1.78         -0.61         8.12 o                         
 -12   4  10          3.05         -1.28        10.74 o                         
 -11   4  10          6.80         -2.54         6.98 o                         
 -10   4  10        107.14        121.05        11.19 o                         
  -9   4  10         60.39         42.29         5.94 o                         
  -8   4  10          1.59          3.50         4.38 o                         
  -7   4  10       2007.40       1834.82        24.15 o                         
  -6   4  10         85.11        106.84         9.01 o                         
  -5   4  10        336.02        352.04         8.13 o                         
  -4   4  10        242.69        197.91         5.75 o                         
  -3   4  10       1857.23       2009.62        20.44 o                         
  -2   4  10         12.37         16.19         2.54 o                         
  -1   4  10       1451.80       1293.39        14.02 o                         
   0   4  10         50.21         53.93         3.67 o                         
   1   4  10        119.13        152.09         7.84 o                         
   2   4  10       1306.76       1302.41        14.23 o                         
   3   4  10        821.67        818.25        15.29 o                         
   4   4  10        326.28        318.71         6.75 o                         
   5   4  10         14.45         14.78         2.87 o                         
   6   4  10         66.85         74.06         5.50 o                         
   7   4  10        804.09        775.32        14.68 o                         
   8   4  10        648.00        627.20        13.70 o                         
   9   4  10        324.32        308.93        12.38 o                         
  10   4  10         21.10         30.43         6.90 o                         
  11   4  10          7.41         14.32         7.79 o                         
  12   4  10          3.62          7.56         8.40 o                         
 -11   5  10        151.83        177.81        13.69 o                         
 -10   5  10         13.28         11.40         6.57 o                         
  -9   5  10         54.86         49.47         7.15 o                         
  -8   5  10         32.69         34.04         8.86 o                         
  -7   5  10        754.09        793.10        16.52 o                         
  -6   5  10        471.86        475.63        12.19 o                         
  -5   5  10          6.65          6.76         3.14 o                         
  -4   5  10       1217.48       1260.38        16.06 o                         
  -3   5  10        578.53        642.18         9.74 o                         
  -2   5  10       1013.71       1056.20        13.02 o                         
  -1   5  10       2617.24       2860.91        27.20 o                         
   0   5  10         48.13         42.29         3.78 o                         
   1   5  10       1220.37       1158.56        15.94 o                         
   2   5  10        668.44        542.75        11.56 o                         
   3   5  10        689.93        598.26        10.90 o                         
   4   5  10        142.39        129.44         4.93 o                         
   5   5  10        947.50        860.10        12.43 o                         
   6   5  10        657.83        570.71        12.21 o                         
   7   5  10        775.20        728.05        15.09 o                         
   8   5  10        654.19        617.59        13.98 o                         
   9   5  10          4.50         -5.79         6.72 o                         
  10   5  10         29.45         24.65         8.42 o                         
  11   5  10         54.67         68.34        10.90 o                         
 -11   6  10          4.16         -7.51         7.51 o                         
 -10   6  10          0.42          0.20         6.44 o                         
  -9   6  10        112.62        112.98         9.46 o                         
  -8   6  10        513.65        540.33        15.24 o                         
  -7   6  10        201.81        180.73         9.49 o                         
  -6   6  10        335.51        272.51         9.32 o                         
  -5   6  10         30.30         47.74         4.40 o                         
  -4   6  10         65.96         77.24         5.35 o                         
  -3   6  10        345.74        345.49         7.57 o                         
  -2   6  10        107.76         93.19         4.59 o                         
  -1   6  10       1226.93       1321.29        16.04 o                         
   0   6  10       1790.04       1810.23        22.45 o                         
   1   6  10        252.86        283.93         7.85 o                         
   2   6  10        181.43        155.72         6.35 o                         
   3   6  10       1521.53       1432.71        22.57 o                         
   4   6  10       4009.91       3783.47        40.88 o                         
   5   6  10         35.36         18.07         7.63 o                         
   6   6  10         86.49         86.95         7.68 o                         
   7   6  10         39.72         30.37         6.53 o                         
   8   6  10        214.04        240.78        12.39 o                         
   9   6  10        305.66        292.47        12.94 o                         
  10   6  10         40.48         34.37        11.60 o                         
  11   6  10         62.21         51.85        11.08 o                         
 -10   7  10          5.09          4.45         6.68 o                         
  -9   7  10         44.53         47.68         7.84 o                         
  -8   7  10        182.83        189.14        10.56 o                         
  -7   7  10         34.01         30.81         7.01 o                         
  -6   7  10         61.55         53.87         8.30 o                         
  -5   7  10        104.83         79.88         6.08 o                         
  -4   7  10       1270.47       1204.43        16.47 o                         
  -3   7  10         12.51         10.23         3.43 o                         
  -2   7  10       1421.66       1333.42        16.67 o                         
  -1   7  10          0.60          6.97         3.60 o                         
   0   7  10        979.57       1004.76        16.07 o                         
   1   7  10        370.13        396.36        10.02 o                         
   2   7  10        650.16        626.45        12.71 o                         
   3   7  10       2490.40       2341.82        28.99 o                         
   4   7  10         64.15         50.91         5.38 o                         
   5   7  10        114.03        123.52         8.48 o                         
   6   7  10          5.90         -0.94         5.67 o                         
   7   7  10         51.23         57.74         7.65 o                         
   8   7  10        142.42        109.94         9.70 o                         
   9   7  10          0.01          7.44         6.88 o                         
  10   7  10         39.16         16.94         9.75 o                         
 -10   8  10          3.55          1.53         8.30 o                         
  -9   8  10         38.52         45.73         8.03 o                         
  -8   8  10         32.04         48.60        11.33 o                         
  -7   8  10          1.69          2.75         5.64 o                         
  -6   8  10        185.62        201.03        10.36 o                         
  -5   8  10         16.66         20.51         5.05 o                         
  -4   8  10        566.68        534.06        14.52 o                         
  -3   8  10       1095.55        954.67        16.59 o                         
  -2   8  10         41.00         33.39         4.95 o                         
  -1   8  10        626.87        599.20        12.77 o                         
   0   8  10         40.24         27.01         4.96 o                         
   1   8  10       2099.76       2077.89        42.36 o                         
   2   8  10       1230.18       1245.42        19.61 o                         
   3   8  10        684.37        718.21        14.55 o                         
   4   8  10         22.25         37.02         6.51 o                         
   5   8  10          9.79         14.24         7.62 o                         
   6   8  10        185.45        180.29        10.51 o                         
   7   8  10         10.62          6.82         6.27 o                         
   8   8  10        102.81        100.06        14.42 o                         
   9   8  10         14.38         27.10         7.97 o                         
  -9   9  10        127.17        122.51        16.40 o                         
  -8   9  10         28.67         35.59        13.23 o                         
  -7   9  10         16.89         33.20        11.07 o                         
  -6   9  10        141.40        135.20        15.60 o                         
  -5   9  10          3.45         11.01         5.93 o                         
  -4   9  10         40.01         61.73         7.57 o                         
  -3   9  10        170.95        191.90        10.44 o                         
  -2   9  10          0.07          1.67         4.40 o                         
  -1   9  10         74.31         79.82         6.60 o                         
   0   9  10        113.80        113.18         7.28 o                         
   1   9  10        336.17        301.84        10.85 o                         
   2   9  10        390.42        354.91        11.03 o                         
   3   9  10        370.75        361.04        11.31 o                         
   4   9  10         17.09         30.59         6.86 o                         
   5   9  10         29.55         17.14         9.08 o                         
   6   9  10         62.39         83.32         9.01 o                         
   7   9  10        229.49        228.44        12.50 o                         
   8   9  10         12.91         23.77         8.01 o                         
  -8  10  10          5.53         11.56        11.14 o                         
  -7  10  10         41.83         44.06        12.98 o                         
  -6  10  10          0.26         13.89        11.22 o                         
  -5  10  10        192.40        198.25        18.31 o                         
  -4  10  10        101.28         85.63        12.80 o                         
  -3  10  10        189.99        174.18        14.05 o                         
  -2  10  10          6.28          4.03         7.16 o                         
  -1  10  10         18.12         25.87         5.64 o                         
   0  10  10          0.29         -6.74         6.74 o                         
   1  10  10         87.72         79.76         7.52 o                         
   2  10  10         64.63         47.49         8.26 o                         
   3  10  10         25.95         31.45         6.18 o                         
   4  10  10          2.57          5.91         6.14 o                         
   5  10  10         62.82         65.94         8.48 o                         
   6  10  10         41.28         43.46         8.35 o                         
   7  10  10         33.20         34.70         8.34 o                         
  -6  11  10          9.88         24.70        12.79 o                         
  -5  11  10         16.09         -2.78        11.26 o                         
  -4  11  10         15.00         21.53         9.24 o                         
  -3  11  10         47.80         63.03        10.79 o                         
  -2  11  10         14.07         21.78         8.91 o                         
  -1  11  10          0.01          1.88        11.39 o                         
   0  11  10         48.77         26.23         9.03 o                         
   1  11  10         20.73         20.87         6.90 o                         
   2  11  10          1.05          8.17         6.92 o                         
   3  11  10          0.03          1.81         6.20 o                         
   4  11  10          5.15          7.81         6.91 o                         
   5  11  10         55.61         43.32         8.46 o                         
   6  11  10          8.99         14.39         7.81 o                         
  -4  12  10        118.94        142.52        18.32 o                         
  -3  12  10         12.27         11.66        15.96 o                         
  -2  12  10          7.22         14.41        16.07 o                         
  -1  12  10         30.64         41.17        10.37 o                         
   0  12  10         39.70         35.53        10.16 o                         
   1  12  10          4.16          8.26         8.72 o                         
   2  12  10          9.07         13.64         9.20 o                         
   3  12  10         52.56         43.33        10.42 o                         
 -11   0  11         15.04          6.13         8.76 o                         
  -9   0  11        414.69        472.14        19.04 o                         
  -7   0  11       2995.52       3088.22        43.59 o                         
  -5   0  11         46.69         52.69         6.54 o                         
  -3   0  11         58.84         57.21         4.05 o                         
  -1   0  11       2234.41       2057.16        42.73 o                         
   1   0  11       2769.60       2839.82        35.20 o                         
   3   0  11        433.91        225.88         7.33 o                         
   5   0  11        126.21        169.25         6.88 o                         
   7   0  11         56.34         51.41         8.58 o                         
   9   0  11         67.32         62.45        10.45 o                         
  11   0  11         58.75         45.32        10.51 o                         
 -12   1  11        130.35        159.66        11.31 o                         
 -11   1  11          4.41         15.60         6.35 o                         
 -10   1  11         48.94         54.60         7.12 o                         
  -9   1  11       1121.53       1059.57        20.48 o                         
  -8   1  11        102.38        105.22         6.31 o                         
  -7   1  11       1800.37       1785.85        23.30 o                         
  -6   1  11        385.72        428.22         8.19 o                         
  -5   1  11         14.40         16.38         2.74 o                         
  -4   1  11       4632.96       5018.47        43.55 o                         
  -3   1  11       4706.24       4939.34        42.14 o                         
  -2   1  11       7208.35       7211.21        59.33 o                         
  -1   1  11       8707.42       8786.67        71.64 o                         
   0   1  11       3779.43       3659.05        31.23 o                         
   1   1  11       2356.67       2356.82        21.32 o                         
   2   1  11        730.19        742.74         9.01 o                         
   3   1  11          8.71         11.83         2.28 o                         
   4   1  11        207.48        192.76         5.10 o                         
   5   1  11       1377.01       1302.94        14.74 o                         
   6   1  11        362.06        349.91         9.08 o                         
   7   1  11        707.96        714.64        12.76 o                         
   8   1  11          4.76          0.61         4.75 o                         
   9   1  11          7.70          0.79         5.53 o                         
  10   1  11         41.64         42.44         7.16 o                         
  11   1  11        283.44        289.75        13.27 o                         
  12   1  11        108.27        121.42        10.89 o                         
 -12   2  11         32.80         38.02         9.18 o                         
 -11   2  11         21.96         24.29         6.95 o                         
 -10   2  11        522.39        513.58        15.09 o                         
  -9   2  11        166.61        168.65         8.01 o                         
  -8   2  11       2796.92       2680.37        31.97 o                         
  -7   2  11        581.35        625.33        12.39 o                         
  -6   2  11       1270.28       1140.09        14.48 o                         
  -5   2  11        281.70        345.50         7.06 o                         
  -4   2  11       1316.42       1275.01        14.39 o                         
  -3   2  11        695.50        802.97         9.95 o                         
  -2   2  11         22.27         20.55         3.40 o                         
  -1   2  11        429.78        434.19         7.10 o                         
   0   2  11        926.67       1085.19        11.26 o                         
   1   2  11       1331.75       1288.70        13.15 o                         
   2   2  11        518.11        592.99         8.02 o                         
   3   2  11        610.05        675.14         9.18 o                         
   4   2  11        156.72        204.33         5.20 o                         
   5   2  11          9.29         16.40         2.33 o                         
   6   2  11       1444.96       1363.75        21.22 o                         
   7   2  11        160.05        123.92         6.32 o                         
   8   2  11         17.29         27.84         5.95 o                         
   9   2  11         54.61         70.27         7.51 o                         
  10   2  11        180.38        173.99        10.55 o                         
  11   2  11          6.89          6.38         6.19 o                         
  12   2  11         20.01         38.13        12.16 o                         
 -12   3  11         14.15         29.92         9.22 o                         
 -11   3  11          1.32         -5.55         7.24 o                         
 -10   3  11          9.84          5.20         5.69 o                         
  -9   3  11         31.21         37.57         5.61 o                         
  -8   3  11       1161.42       1147.58        22.70 o                         
  -7   3  11         97.85        152.54         7.24 o                         
  -6   3  11         61.18         73.70         4.87 o                         
  -5   3  11        656.43        594.79         9.49 o                         
  -4   3  11          3.49          4.61         2.42 o                         
  -3   3  11        310.46        378.73         6.72 o                         
  -2   3  11       6469.96       6920.16        57.86 o                         
  -1   3  11         35.23         37.62         2.37 o                         
   0   3  11       1910.85       1826.26        19.93 o                         
   1   3  11        383.02        305.56         8.75 o                         
   2   3  11       3191.15       3589.13        32.05 o                         
   3   3  11         70.51         72.40         3.42 o                         
   4   3  11        103.24        116.04         4.31 o                         
   5   3  11        129.35        193.28         5.31 o                         
   6   3  11         22.42         22.48         4.15 o                         
   7   3  11         86.48        102.24         6.55 o                         
   8   3  11          6.57         21.84         5.01 o                         
   9   3  11         41.33         45.22         6.90 o                         
  10   3  11          3.20          2.09         5.68 o                         
  11   3  11          0.91         15.30         9.77 o                         
  12   3  11         21.02         26.38         8.15 o                         
 -12   4  11         32.66         49.89        10.26 o                         
 -11   4  11         56.02         53.35         9.74 o                         
 -10   4  11        811.77        867.59        23.58 o                         
  -9   4  11        176.13        180.12         8.67 o                         
  -8   4  11        169.49        183.92         8.07 o                         
  -7   4  11         19.04         23.89         4.81 o                         
  -6   4  11       2792.45       2692.16        27.89 o                         
  -5   4  11       1142.51       1087.60        14.06 o                         
  -4   4  11       2333.19       2273.38        23.06 o                         
  -3   4  11         59.91         94.74         3.83 o                         
  -2   4  11       3130.60       3360.80        30.71 o                         
  -1   4  11       3118.94       3290.22        29.90 o                         
   0   4  11         44.29         43.74         3.59 o                         
   1   4  11        164.07        221.39         6.51 o                         
   2   4  11       1200.44       1078.52        14.78 o                         
   3   4  11       2910.16       2897.73        27.61 o                         
   4   4  11       2463.06       2612.81        25.84 o                         
   5   4  11        198.28        215.90         8.81 o                         
   6   4  11       1824.04       1706.01        22.62 o                         
   7   4  11         64.76         87.64         6.39 o                         
   8   4  11         44.61         38.91         5.62 o                         
   9   4  11          2.12          7.01         5.47 o                         
  10   4  11        120.32        112.79         9.62 o                         
  11   4  11          0.00          3.76         8.34 o                         
 -11   5  11          3.44          4.91         8.39 o                         
 -10   5  11         10.16         13.12         6.51 o                         
  -9   5  11        117.50        113.41         8.96 o                         
  -8   5  11         16.85         13.42         5.83 o                         
  -7   5  11       1474.82       1470.47        26.10 o                         
  -6   5  11         31.61         38.66         4.13 o                         
  -5   5  11        139.83        126.15         6.69 o                         
  -4   5  11        510.56        445.48         8.36 o                         
  -3   5  11        183.30        194.02         5.46 o                         
  -2   5  11        515.05        497.78         9.46 o                         
  -1   5  11         62.89         95.81         5.23 o                         
   0   5  11        552.71        510.71         9.51 o                         
   1   5  11       2198.71       2127.69        24.46 o                         
   2   5  11        438.82        433.21         9.23 o                         
   3   5  11          0.22         -0.42         2.17 o                         
   4   5  11         12.48          9.00         2.77 o                         
   5   5  11       1381.40       1302.70        17.40 o                         
   6   5  11        420.02        432.86        10.85 o                         
   7   5  11        390.72        378.80        17.57 o                         
   8   5  11         16.22         20.00         8.25 o                         
   9   5  11          2.27         -0.26         7.12 o                         
  10   5  11         98.54         70.27        12.11 o                         
  11   5  11          4.24         12.62         8.50 o                         
 -11   6  11         48.40         95.87        14.20 o                         
 -10   6  11        444.12        468.86        24.00 o                         
  -9   6  11          3.74          7.87         8.88 o                         
  -8   6  11         22.75         21.64         6.31 o                         
  -7   6  11         15.26          3.35         5.15 o                         
  -6   6  11          0.04          2.56         3.74 o                         
  -5   6  11         92.99         90.98         5.96 o                         
  -4   6  11         22.56         14.07         3.30 o                         
  -3   6  11          1.87         -1.25         2.64 o                         
  -2   6  11        673.39        638.81         9.97 o                         
  -1   6  11        386.91        393.55         9.38 o                         
   0   6  11        287.96        249.76         7.47 o                         
   1   6  11        834.11        795.12        13.31 o                         
   2   6  11        165.47        159.29         8.31 o                         
   3   6  11        181.87        169.65         6.88 o                         
   4   6  11        357.40        391.77        14.42 o                         
   5   6  11        395.16        362.52        12.62 o                         
   6   6  11        206.97        188.67         9.77 o                         
   7   6  11         59.76         38.51         6.85 o                         
   8   6  11          0.71         12.97         6.45 o                         
   9   6  11          0.10          8.45         7.52 o                         
  10   6  11        313.92        280.08        16.13 o                         
  11   6  11          8.35          6.69         8.96 o                         
 -10   7  11        211.15        218.69        12.57 o                         
  -9   7  11        241.61        284.55        13.01 o                         
  -8   7  11         23.81         21.19         6.94 o                         
  -7   7  11        870.15        790.03        22.91 o                         
  -6   7  11          8.25          9.17         5.26 o                         
  -5   7  11         45.87         73.64         6.19 o                         
  -4   7  11        596.10        598.65        10.96 o                         
  -3   7  11       1299.18       1280.03        19.77 o                         
  -2   7  11        158.75        156.92         5.79 o                         
  -1   7  11       2135.66       2051.70        25.64 o                         
   0   7  11        501.97        470.93        10.71 o                         
   1   7  11        312.47        304.04         8.94 o                         
   2   7  11        974.72        920.41        20.37 o                         
   3   7  11         59.09         63.66         5.76 o                         
   4   7  11        772.07        739.11        14.28 o                         
   5   7  11         88.43         84.89         7.68 o                         
   6   7  11         16.03          2.46         5.72 o                         
   7   7  11        109.62        103.27         9.23 o                         
   8   7  11          2.78          1.35         8.57 o                         
   9   7  11          0.06         19.97         7.47 o                         
  10   7  11          2.36          4.29         9.93 o                         
 -10   8  11          0.47         15.39         9.99 o                         
  -9   8  11         42.97         65.33         8.67 o                         
  -8   8  11         18.27         16.56         6.62 o                         
  -7   8  11        144.59        113.70         9.01 o                         
  -6   8  11         97.59         81.84         7.82 o                         
  -5   8  11         37.03         22.70         5.83 o                         
  -4   8  11         13.74         22.97         5.96 o                         
  -3   8  11          3.57         14.66         5.08 o                         
  -2   8  11         17.72         20.79         4.71 o                         
  -1   8  11         41.23         55.11         7.56 o                         
   0   8  11         35.76         50.99         5.61 o                         
   1   8  11        221.65        226.94         8.57 o                         
   2   8  11        225.07        200.91         8.43 o                         
   3   8  11         19.98         29.59         5.32 o                         
   4   8  11         72.38         73.98         6.52 o                         
   5   8  11         22.77         18.85         6.27 o                         
   6   8  11         16.28         10.84         6.21 o                         
   7   8  11          6.36         21.43         6.81 o                         
   8   8  11         88.46         99.55         9.87 o                         
   9   8  11          8.01         -4.18        10.21 o                         
  -9   9  11        150.17        191.00        19.25 o                         
  -8   9  11         10.77          1.53        10.45 o                         
  -7   9  11          8.35          2.94         9.14 o                         
  -6   9  11          2.73         -1.06         9.42 o                         
  -5   9  11        175.91        204.50        10.87 o                         
  -4   9  11        675.75        609.27        16.44 o                         
  -3   9  11        299.24        292.06        12.17 o                         
  -2   9  11         70.60         62.57         6.25 o                         
  -1   9  11        115.04        117.60         9.11 o                         
   0   9  11        334.96        308.61        10.31 o                         
   1   9  11        352.01        349.15        10.85 o                         
   2   9  11          8.61         10.00         5.28 o                         
   3   9  11        618.59        573.18        15.84 o                         
   4   9  11        121.67        125.37         9.41 o                         
   5   9  11          0.03          2.89         5.82 o                         
   6   9  11        222.38        217.35        11.78 o                         
   7   9  11          1.53          7.47         6.63 o                         
   8   9  11         16.73         15.58         7.37 o                         
  -7  10  11         29.40         39.66        12.20 o                         
  -6  10  11         93.80        105.93        14.69 o                         
  -5  10  11          0.01          8.00        15.39 o                         
  -4  10  11        217.01        187.51        13.71 o                         
  -3  10  11        140.35        127.78        12.15 o                         
  -2  10  11        257.49        272.50        12.34 o                         
  -1  10  11         99.58        103.69         9.17 o                         
   0  10  11          7.18          8.16         5.28 o                         
   1  10  11        125.79        127.16         8.26 o                         
   2  10  11         51.29         48.11         7.46 o                         
   3  10  11         18.79          9.00         5.50 o                         
   4  10  11        485.30        469.61        21.07 o                         
   5  10  11         28.40         31.30         7.41 o                         
   6  10  11         14.69         26.28         7.60 o                         
   7  10  11         11.21         20.25         7.88 o                         
  -6  11  11        154.46        194.00        19.47 o                         
  -5  11  11          0.30          0.46        11.07 o                         
  -4  11  11         15.47         18.55         9.17 o                         
  -3  11  11         10.40         18.18         9.04 o                         
  -2  11  11         55.46         57.07        11.29 o                         
  -1  11  11         82.49         76.57        11.01 o                         
   0  11  11         61.98         61.45        11.94 o                         
   1  11  11          0.38         -3.69         7.37 o                         
   2  11  11          8.36         -3.26         6.33 o                         
   3  11  11         99.64         96.04         9.20 o                         
   4  11  11         30.55         59.54         8.55 o                         
   5  11  11         72.70        103.30        10.19 o                         
   6  11  11         14.18         19.23         8.12 o                         
  -4  12  11         37.01         45.19        19.44 o                         
  -3  12  11        102.40        122.49        13.60 o                         
  -2  12  11          2.54         12.86         9.12 o                         
  -1  12  11         28.39         24.16        14.22 o                         
   0  12  11        298.20        319.25        29.49 o                         
   1  12  11         51.45         51.76        10.80 o                         
   2  12  11          2.52         16.64         9.15 o                         
   3  12  11         19.78         23.91        12.37 o                         
 -12   0  12        236.64        210.54        24.57 o                         
 -10   0  12        111.24        109.60        12.20 o                         
  -8   0  12        130.94        123.83         8.16 o                         
  -6   0  12        623.89        655.94        14.49 o                         
  -4   0  12        346.25        336.03        10.77 o                         
  -2   0  12         20.58         72.09         3.78 o                         
   0   0  12         98.03        206.87         6.72 o                         
   2   0  12         13.16         16.53         3.21 o                         
   4   0  12        459.83        573.02        12.14 o                         
   6   0  12        625.91        646.57        15.84 o                         
   8   0  12       1086.09       1101.75        29.37 o                         
  10   0  12         76.08         76.87        11.91 o                         
  12   0  12        877.16        855.43        42.92 o                         
 -12   1  12       1079.51       1191.99        33.31 o                         
 -11   1  12          0.67         -2.38         5.99 o                         
 -10   1  12        126.96        143.29         9.49 o                         
  -9   1  12         24.88         34.11         7.20 o                         
  -8   1  12        311.83        318.15        10.87 o                         
  -7   1  12        154.14        164.61         6.72 o                         
  -6   1  12        486.52        531.62         9.25 o                         
  -5   1  12        478.15        455.76        10.99 o                         
  -4   1  12          0.15          4.17         2.41 o                         
  -3   1  12       3540.55       3715.15        32.74 o                         
  -2   1  12        483.09        398.99         5.76 o                         
  -1   1  12       8398.09       9045.18        73.59 o                         
   0   1  12        306.61        259.77        10.31 o                         
   1   1  12       2265.05       2200.60        20.64 o                         
   2   1  12        123.94        124.24         3.82 o                         
   3   1  12        106.24         81.06         3.58 o                         
   4   1  12        410.61        304.35         6.19 o                         
   5   1  12        291.73        329.92         6.59 o                         
   6   1  12         20.80         21.81         2.63 o                         
   7   1  12         30.84         42.29         4.61 o                         
   8   1  12         11.31         14.50         5.39 o                         
   9   1  12        229.60        218.73        10.64 o                         
  10   1  12          5.08         -5.29         5.29 o                         
  11   1  12         82.89         79.27        11.85 o                         
  12   1  12        121.94        143.51        11.46 o                         
 -12   2  12         36.43         37.95         9.31 o                         
 -11   2  12         56.31         63.44         8.12 o                         
 -10   2  12          6.54         25.17         6.44 o                         
  -9   2  12        177.53        190.03         8.40 o                         
  -8   2  12        164.68        195.48        10.29 o                         
  -7   2  12        596.31        569.53        15.89 o                         
  -6   2  12         13.33         42.10         3.66 o                         
  -5   2  12          0.02          1.78         2.52 o                         
  -4   2  12        785.93        837.22        10.84 o                         
  -3   2  12        521.57        527.03        10.74 o                         
  -2   2  12       4727.90       4851.82        45.89 o                         
  -1   2  12       1564.61       1476.42        16.58 o                         
   0   2  12       2356.19       2619.14        23.55 o                         
   1   2  12      24299.16      23738.63       193.18 o                         
   2   2  12        389.36        510.14         8.29 o                         
   3   2  12        205.51        276.74         5.86 o                         
   4   2  12       1207.36       1242.91        14.28 o                         
   5   2  12        882.34        804.67        19.47 o                         
   6   2  12        965.01        919.55        14.66 o                         
   7   2  12          9.66         12.46         4.22 o                         
   8   2  12        331.32        276.24        12.94 o                         
   9   2  12         68.20         58.62         7.32 o                         
  10   2  12        180.12        177.50        12.08 o                         
  11   2  12          1.31          2.59         6.78 o                         
  12   2  12         93.73        103.96        10.44 o                         
 -12   3  12          4.28          5.87         8.30 o                         
 -11   3  12          3.71         13.48         7.88 o                         
 -10   3  12          1.76         -2.55         6.65 o                         
  -9   3  12         50.89         64.81         6.29 o                         
  -8   3  12         65.08         80.92         6.69 o                         
  -7   3  12        752.12        723.27        15.97 o                         
  -6   3  12       1028.30       1067.38        14.30 o                         
  -5   3  12       1051.42       1073.77        18.63 o                         
  -4   3  12        608.22        737.88        10.20 o                         
  -3   3  12       2613.66       3070.72        28.37 o                         
  -2   3  12       1290.73       1182.59        14.89 o                         
  -1   3  12         72.86         85.01         3.15 o                         
   0   3  12       1433.85       1421.04        16.34 o                         
   1   3  12       5997.71       6407.00        59.75 o                         
   2   3  12       1663.98       1861.07        18.62 o                         
   3   3  12          5.15          8.54         2.45 o                         
   4   3  12       2315.16       2334.07        23.23 o                         
   5   3  12        869.03        922.49        12.03 o                         
   6   3  12         65.55         71.40         5.31 o                         
   7   3  12       2669.20       2519.69        30.39 o                         
   8   3  12       1182.42       1220.24        19.35 o                         
   9   3  12          2.33          0.17         5.30 o                         
  10   3  12         45.45         57.84         7.86 o                         
  11   3  12          0.08         -4.68         6.26 o                         
  12   3  12         19.98         27.14         8.10 o                         
 -12   4  12         97.26        124.86        13.33 o                         
 -11   4  12         37.13         38.58        11.77 o                         
 -10   4  12        205.26        182.07        12.66 o                         
  -9   4  12        135.87        133.54        10.03 o                         
  -8   4  12        604.89        598.06        13.13 o                         
  -7   4  12         20.12         34.73         4.91 o                         
  -6   4  12       1814.26       1734.84        20.15 o                         
  -5   4  12       1055.72       1004.16        13.50 o                         
  -4   4  12          2.36          2.58         2.80 o                         
  -3   4  12       2458.14       2378.25        23.41 o                         
  -2   4  12        188.90        237.11         5.33 o                         
  -1   4  12        410.07        396.25         6.56 o                         
   0   4  12        249.12        222.91         6.07 o                         
   1   4  12       3533.19       3464.07        35.40 o                         
   2   4  12       2589.22       2733.87        29.42 o                         
   3   4  12       2692.21       2711.65        26.27 o                         
   4   4  12       1525.19       1544.54        17.37 o                         
   5   4  12        344.75        330.82         7.17 o                         
   6   4  12        195.16        182.47         7.22 o                         
   7   4  12       2725.79       2570.27        31.37 o                         
   8   4  12         29.66         25.04         5.28 o                         
   9   4  12        352.82        340.66        12.97 o                         
  10   4  12         54.31         41.00         7.62 o                         
  11   4  12        183.82        174.80        14.22 o                         
 -11   5  12        235.41        203.85        14.54 o                         
 -10   5  12          0.07          1.86         6.18 o                         
  -9   5  12          5.78         16.56         6.31 o                         
  -8   5  12          8.21         19.59         5.89 o                         
  -7   5  12         39.44         48.23         6.82 o                         
  -6   5  12         46.59         50.51         4.46 o                         
  -5   5  12        267.90        256.94         7.57 o                         
  -4   5  12        182.39        172.97         6.83 o                         
  -3   5  12        168.08        169.42         7.73 o                         
  -2   5  12        460.73        408.99         8.01 o                         
  -1   5  12       3154.14       3291.33        30.54 o                         
   0   5  12       1312.00       1376.24        17.70 o                         
   1   5  12         67.00         80.66         4.66 o                         
   2   5  12        345.84        365.05         8.51 o                         
   3   5  12         80.73         50.47         3.19 o                         
   4   5  12          0.28          3.80         2.53 o                         
   5   5  12        390.48        404.68        12.99 o                         
   6   5  12       2049.34       1919.72        25.15 o                         
   7   5  12        175.11        169.64        10.68 o                         
   8   5  12          2.68          8.98         6.94 o                         
   9   5  12          7.48         37.75         8.72 o                         
  10   5  12         78.74         75.49        10.65 o                         
  11   5  12         90.60         91.40        12.00 o                         
 -11   6  12        133.89        146.74        26.06 o                         
 -10   6  12          5.02         16.84         7.25 o                         
  -9   6  12        341.42        357.01        13.60 o                         
  -8   6  12         25.78         30.77         6.72 o                         
  -7   6  12          0.11         -3.20         4.97 o                         
  -6   6  12         29.30         33.76         7.10 o                         
  -5   6  12          5.16          2.40         3.32 o                         
  -4   6  12         64.57         54.54         4.83 o                         
  -3   6  12        204.63        219.36         6.28 o                         
  -2   6  12        284.87        290.85         6.65 o                         
  -1   6  12         89.79         87.65         4.91 o                         
   0   6  12         16.96          9.28         3.37 o                         
   1   6  12        184.09        181.27         7.73 o                         
   2   6  12          0.41         -3.25         3.25 o                         
   3   6  12        742.64        741.91        13.44 o                         
   4   6  12       2561.39       2511.88        28.89 o                         
   5   6  12        729.21        642.18        15.31 o                         
   6   6  12         76.35         70.16         9.42 o                         
   7   6  12        362.08        357.19        12.82 o                         
   8   6  12        404.50        412.09        15.27 o                         
   9   6  12        192.64        206.35        15.90 o                         
  10   6  12        111.57        164.13        13.91 o                         
 -10   7  12        119.30        120.70        10.69 o                         
  -9   7  12          0.92         14.76         6.53 o                         
  -8   7  12         45.23         58.66         7.72 o                         
  -7   7  12        200.53        195.78        10.36 o                         
  -6   7  12        877.68        818.13        29.20 o                         
  -5   7  12         16.97         23.71         4.78 o                         
  -4   7  12         45.02         68.09         5.31 o                         
  -3   7  12          0.00          3.48         3.30 o                         
  -2   7  12       1175.10       1155.92        23.76 o                         
  -1   7  12        152.36        159.01         6.89 o                         
   0   7  12         23.12         25.28         4.49 o                         
   1   7  12        955.64        928.98        15.59 o                         
   2   7  12       2649.46       2470.97        29.92 o                         
   3   7  12        365.35        383.75        10.50 o                         
   4   7  12        106.00        113.18         7.81 o                         
   5   7  12          2.87         -0.27         5.15 o                         
   6   7  12          6.09          5.30         5.59 o                         
   7   7  12          0.68          6.35         6.32 o                         
   8   7  12          5.53          7.27         6.59 o                         
   9   7  12        344.27        347.83        14.90 o                         
  10   7  12         62.49         56.78        11.10 o                         
  -9   8  12        356.08        365.16        14.94 o                         
  -8   8  12          0.03         -1.21         6.02 o                         
  -7   8  12        145.32        167.65        13.01 o                         
  -6   8  12        590.04        572.14        15.30 o                         
  -5   8  12         28.36         20.87         6.05 o                         
  -4   8  12        149.08        166.68        10.75 o                         
  -3   8  12        273.87        266.25        10.98 o                         
  -2   8  12        603.49        503.06        11.84 o                         
  -1   8  12         17.83         19.11         4.84 o                         
   0   8  12          3.69          2.49         4.24 o                         
   1   8  12          0.63         -2.30         4.32 o                         
   2   8  12        151.34        141.95         7.57 o                         
   3   8  12        232.50        201.41         8.75 o                         
   4   8  12         98.39         92.99         6.85 o                         
   5   8  12        138.20        118.22        11.38 o                         
   6   8  12         34.63         21.10         9.35 o                         
   7   8  12         77.33         84.19         8.97 o                         
   8   8  12          6.15         14.02         7.27 o                         
   9   8  12         16.70         10.64         7.52 o                         
  -9   9  12         25.74         24.14        22.14 o                         
  -8   9  12          9.27          8.07        10.45 o                         
  -7   9  12         23.50         30.29         8.66 o                         
  -6   9  12         94.11        118.87        11.11 o                         
  -5   9  12         67.86         50.63         7.39 o                         
  -4   9  12        216.98        253.65        13.01 o                         
  -3   9  12          7.93         12.68         5.95 o                         
  -2   9  12        277.49        254.37        13.01 o                         
  -1   9  12         40.90         47.26         5.88 o                         
   0   9  12        151.40        119.61         7.39 o                         
   1   9  12          9.00         10.45         4.84 o                         
   2   9  12         61.68         63.91         6.56 o                         
   3   9  12         97.31        108.12         7.59 o                         
   4   9  12        173.04        189.08        17.38 o                         
   5   9  12        130.89        139.65        10.15 o                         
   6   9  12         20.77         12.08         6.88 o                         
   7   9  12         47.60         37.29         8.15 o                         
   8   9  12         23.56         20.27         8.05 o                         
  -7  10  12         93.18         71.32        15.93 o                         
  -6  10  12         20.49         39.82        19.17 o                         
  -5  10  12          6.33          3.44         9.85 o                         
  -4  10  12          1.50          0.58         7.34 o                         
  -3  10  12        469.32        416.59        14.42 o                         
  -2  10  12         76.55         64.61         7.99 o                         
  -1  10  12        156.22        200.15        11.14 o                         
   0  10  12          0.67         -1.42         5.69 o                         
   1  10  12        157.50        144.87         8.71 o                         
   2  10  12        193.48        216.69         9.77 o                         
   3  10  12         40.20         20.96         5.84 o                         
   4  10  12          2.31          2.57         6.19 o                         
   5  10  12        184.42        204.42        15.90 o                         
   6  10  12          2.62          1.80         6.67 o                         
   7  10  12         19.76         14.33         7.83 o                         
  -6  11  12         29.56         37.95        13.17 o                         
  -5  11  12        105.90        129.67        16.96 o                         
  -4  11  12         39.83         49.08        10.47 o                         
  -3  11  12         41.67         44.73        10.20 o                         
  -2  11  12        122.39        117.25        12.55 o                         
  -1  11  12          2.67          5.64         7.91 o                         
   0  11  12         24.07         13.06        12.96 o                         
   1  11  12          0.71         -7.15        11.04 o                         
   2  11  12          1.03         10.31         6.28 o                         
   3  11  12         23.68         48.88         7.93 o                         
   4  11  12         27.51         13.99         9.66 o                         
   5  11  12         83.27         91.60        10.19 o                         
  -3  12  12          2.52         27.22        10.34 o                         
  -2  12  12        159.60        197.80        15.74 o                         
  -1  12  12          0.52          7.89        11.40 o                         
   0  12  12         41.74         46.70        12.41 o                         
   1  12  12         70.53         65.76        14.74 o                         
   2  12  12         73.03         96.98        12.19 o                         
   3  12  12         25.36         44.28        17.55 o                         
 -11   0  13        943.27        973.46        31.31 o                         
  -9   0  13          8.17         20.18         7.99 o                         
  -7   0  13       2494.18       2433.64        47.78 o                         
  -5   0  13       1076.17       1257.12        20.91 o                         
  -3   0  13       1310.86       1537.39        22.32 o                         
  -1   0  13       9565.52       8922.39       155.65 o                         
   1   0  13       1064.00       1069.41        16.19 o                         
   3   0  13       1691.39       1724.66        25.02 o                         
   5   0  13         66.56         63.60         4.98 o                         
   7   0  13        618.80        501.14        18.49 o                         
   9   0  13        140.53        114.46        12.30 o                         
  11   0  13         78.37         81.27        12.71 o                         
 -12   1  13         24.36         36.01         9.23 o                         
 -11   1  13         24.22         26.93         7.03 o                         
 -10   1  13         84.83        101.88         8.83 o                         
  -9   1  13         57.61         53.35         7.20 o                         
  -8   1  13        714.55        656.24        13.00 o                         
  -7   1  13       1566.56       1546.94        19.44 o                         
  -6   1  13         51.45         73.91         5.08 o                         
  -5   1  13         34.66         36.12         3.21 o                         
  -4   1  13       2191.57       2494.54        24.04 o                         
  -3   1  13          1.10         -1.99         2.11 o                         
  -2   1  13         27.11         23.39         2.60 o                         
  -1   1  13       1397.48       1388.60        20.04 o                         
   0   1  13      12566.39      12847.22       103.15 o                         
   1   1  13        380.45        361.70         5.84 o                         
   2   1  13       3978.70       4241.70        36.87 o                         
   3   1  13       1144.34       1223.08        13.82 o                         
   4   1  13        687.73        745.09        10.12 o                         
   5   1  13        616.30        632.49         9.42 o                         
   6   1  13        430.02        377.60         7.28 o                         
   7   1  13       1357.23       1288.97        18.71 o                         
   8   1  13         66.21         65.13         7.00 o                         
   9   1  13          2.15         -2.39         5.19 o                         
  10   1  13         23.61         17.76         6.42 o                         
  11   1  13        636.64        654.20        18.52 o                         
  12   1  13        251.51        246.37        13.73 o                         
 -12   2  13        254.37        291.92        16.36 o                         
 -11   2  13         10.60         15.99         7.97 o                         
 -10   2  13        142.73        171.90        10.42 o                         
  -9   2  13          5.06         13.94         6.31 o                         
  -8   2  13         82.11         89.18         6.33 o                         
  -7   2  13          5.36         10.82         3.54 o                         
  -6   2  13        628.94        670.48        10.65 o                         
  -5   2  13        598.84        613.47         9.50 o                         
  -4   2  13         34.74         25.74         3.06 o                         
  -3   2  13       1519.09       1532.26        15.89 o                         
  -2   2  13        133.16        106.98         4.24 o                         
  -1   2  13        876.94        907.83        11.72 o                         
   0   2  13         58.22         44.61         2.41 o                         
   1   2  13         29.31         58.52         3.06 o                         
   2   2  13       1304.05       1562.60        18.09 o                         
   3   2  13       5840.30       5836.60        50.07 o                         
   4   2  13       2375.68       2609.76        25.30 o                         
   5   2  13        487.02        404.79         7.41 o                         
   6   2  13       1560.84       1569.03        27.31 o                         
   7   2  13        337.75        324.11         9.36 o                         
   8   2  13          0.03          0.85         5.15 o                         
   9   2  13        305.51        306.40        11.81 o                         
  10   2  13        228.83        236.73        11.79 o                         
  11   2  13          0.11          0.28         6.86 o                         
  12   2  13        119.42        168.45        12.23 o                         
 -12   3  13        193.85        212.52        15.08 o                         
 -11   3  13         87.68         88.84        10.68 o                         
 -10   3  13         86.84         79.34        10.81 o                         
  -9   3  13         82.38         84.93         6.89 o                         
  -8   3  13          0.27          1.40         4.29 o                         
  -7   3  13       1695.95       1730.68        20.56 o                         
  -6   3  13       1838.70       1706.67        19.72 o                         
  -5   3  13        825.77        847.26        11.85 o                         
  -4   3  13        632.32        521.09         8.35 o                         
  -3   3  13        898.33        973.89        15.82 o                         
  -2   3  13         15.01          6.24         2.81 o                         
  -1   3  13         26.26         11.93         2.03 o                         
   0   3  13       2557.44       2338.23        21.89 o                         
   1   3  13         56.73        120.21         4.19 o                         
   2   3  13       4687.14       4836.97        42.05 o                         
   3   3  13        883.04        936.75        11.69 o                         
   4   3  13        640.68        642.33         9.64 o                         
   5   3  13        650.68        693.91        10.33 o                         
   6   3  13       1294.53       1245.28        18.18 o                         
   7   3  13          2.51         15.91         4.38 o                         
   8   3  13        262.79        239.94        15.68 o                         
   9   3  13         21.50         15.15         5.96 o                         
  10   3  13         28.75         34.89         7.03 o                         
  11   3  13         79.51         92.61         9.57 o                         
  12   3  13         53.67         80.02        14.99 o                         
 -12   4  13         36.72         70.85        10.93 o                         
 -11   4  13         57.28         65.00        10.30 o                         
 -10   4  13         44.31         47.72         8.87 o                         
  -9   4  13         19.17         12.14         5.94 o                         
  -8   4  13        274.10        305.00        11.53 o                         
  -7   4  13        383.64        338.70         9.76 o                         
  -6   4  13        132.75        128.98         5.54 o                         
  -5   4  13       1222.28       1177.56        14.88 o                         
  -4   4  13       1203.32       1163.09        14.18 o                         
  -3   4  13        284.92        257.40         5.67 o                         
  -2   4  13        180.20        168.72         4.51 o                         
  -1   4  13          7.65          7.79         2.21 o                         
   0   4  13        900.20        749.26        11.39 o                         
   1   4  13       5638.44       5835.57        55.93 o                         
   2   4  13        181.00        179.24         5.91 o                         
   3   4  13       1541.96       1356.06        15.46 o                         
   4   4  13        250.82        255.42         9.42 o                         
   5   4  13         91.59         93.77         4.31 o                         
   6   4  13        294.16        272.94         8.69 o                         
   7   4  13         87.15        110.40         6.79 o                         
   8   4  13       1084.16        960.09        22.37 o                         
   9   4  13        190.85        191.08        11.38 o                         
  10   4  13         42.80         61.68         8.07 o                         
  11   4  13          0.23          8.21         8.50 o                         
 -11   5  13        158.65        178.50        15.22 o                         
 -10   5  13         19.61          9.66         6.40 o                         
  -9   5  13        244.43        248.38        11.70 o                         
  -8   5  13        498.91        509.01        15.98 o                         
  -7   5  13        220.38        178.89         9.24 o                         
  -6   5  13        179.15        133.78         5.90 o                         
  -5   5  13         72.11         56.61         4.39 o                         
  -4   5  13        227.23        190.02         5.81 o                         
  -3   5  13       1268.18       1279.69        15.14 o                         
  -2   5  13       1691.08       1502.00        16.65 o                         
  -1   5  13        183.79        144.76         4.72 o                         
   0   5  13        425.63        474.83        10.34 o                         
   1   5  13        326.71        388.81         8.66 o                         
   2   5  13          0.08         -0.64         2.93 o                         
   3   5  13         10.43         18.14         3.61 o                         
   4   5  13       2481.15       2557.55        26.19 o                         
   5   5  13        238.69        231.88         9.56 o                         
   6   5  13        572.80        525.06        16.29 o                         
   7   5  13        696.47        675.67        18.08 o                         
   8   5  13        566.53        494.41        14.82 o                         
   9   5  13         30.59         21.32         7.88 o                         
  10   5  13          4.90         -7.56         7.56 o                         
  11   5  13         50.23         68.42        13.01 o                         
 -11   6  13          9.45          7.91        10.26 o                         
 -10   6  13        222.61        267.81        13.48 o                         
  -9   6  13        212.24        230.54        11.70 o                         
  -8   6  13          2.94          5.28         5.75 o                         
  -7   6  13        167.58        149.52         9.02 o                         
  -6   6  13        771.49        799.28        17.03 o                         
  -5   6  13         19.74         21.57         4.56 o                         
  -4   6  13          0.84          3.63         2.97 o                         
  -3   6  13        741.97        700.92        10.89 o                         
  -2   6  13        307.82        338.62         7.14 o                         
  -1   6  13        640.95        602.03        12.72 o                         
   0   6  13          0.06          1.00         4.60 o                         
   1   6  13         44.12         41.64         4.32 o                         
   2   6  13        561.43        529.75        11.07 o                         
   3   6  13         13.50         23.71         8.05 o                         
   4   6  13        420.96        419.21        14.44 o                         
   5   6  13         19.30         22.92         5.51 o                         
   6   6  13         20.79         12.73         5.57 o                         
   7   6  13          0.11         10.51         5.93 o                         
   8   6  13          3.88         12.42         6.21 o                         
   9   6  13        328.40        329.55        13.92 o                         
  10   6  13         68.50         64.00        10.78 o                         
 -10   7  13        269.01        301.56        14.09 o                         
  -9   7  13         62.85         56.88         9.45 o                         
  -8   7  13        131.29        124.17         9.55 o                         
  -7   7  13          2.85          3.70         5.63 o                         
  -6   7  13         30.28         30.63         6.25 o                         
  -5   7  13        111.51        104.58         6.63 o                         
  -4   7  13        105.29        104.05         6.52 o                         
  -3   7  13        529.26        464.71         9.34 o                         
  -2   7  13         99.42        102.19         5.98 o                         
  -1   7  13         62.19         66.38         5.38 o                         
   0   7  13         85.62         56.13         5.32 o                         
   1   7  13         55.27         74.70         5.90 o                         
   2   7  13        307.23        273.86        13.97 o                         
   3   7  13       1171.61       1106.32        17.89 o                         
   4   7  13         10.11         16.57         4.86 o                         
   5   7  13         18.66         24.09         6.20 o                         
   6   7  13         43.89         39.77         9.61 o                         
   7   7  13        349.26        315.69        13.64 o                         
   8   7  13         11.04         13.06         7.00 o                         
   9   7  13         82.74        106.57        10.39 o                         
  10   7  13          7.42         -0.98         8.56 o                         
  -9   8  13         54.20         45.22         8.21 o                         
  -8   8  13         66.31         92.67        15.22 o                         
  -7   8  13         88.84         83.56         8.30 o                         
  -6   8  13         94.76         98.98        12.13 o                         
  -5   8  13        182.87        182.55        11.61 o                         
  -4   8  13        220.42        234.52         9.55 o                         
  -3   8  13        256.83        228.64        10.46 o                         
  -2   8  13          6.05          3.27         4.27 o                         
  -1   8  13        270.88        243.75         9.32 o                         
   0   8  13         11.54          9.65         4.51 o                         
   1   8  13         18.61         11.42         4.50 o                         
   2   8  13         67.02         54.09         5.82 o                         
   3   8  13        278.39        252.48         9.63 o                         
   4   8  13          1.12          9.81         4.77 o                         
   5   8  13        454.64        425.23        14.13 o                         
   6   8  13         13.92         11.20         6.32 o                         
   7   8  13        133.05        138.92        12.55 o                         
   8   8  13         59.31         58.27         9.35 o                         
   9   8  13        105.49        138.46        15.50 o                         
  -8   9  13         17.37         24.58        11.64 o                         
  -7   9  13          0.30          0.57         6.74 o                         
  -6   9  13        181.70        206.31        13.42 o                         
  -5   9  13          6.43         11.83         7.48 o                         
  -4   9  13         95.04         86.62         8.63 o                         
  -3   9  13        113.64        103.42         8.70 o                         
  -2   9  13          2.14          6.97         5.82 o                         
  -1   9  13          3.59          2.90         5.53 o                         
   0   9  13        274.60        251.64        11.45 o                         
   1   9  13         46.53         60.17         6.99 o                         
   2   9  13        988.85        937.41        17.60 o                         
   3   9  13         46.11         37.20         6.05 o                         
   4   9  13        423.16        440.08        14.43 o                         
   5   9  13        160.07        172.13        12.44 o                         
   6   9  13        119.70        129.49        10.36 o                         
   7   9  13         11.16          6.39         9.07 o                         
   8   9  13         62.41         55.24         9.21 o                         
  -7  10  13         13.08         -9.45         9.45 o                         
  -6  10  13         46.57         31.52        11.64 o                         
  -5  10  13          6.13          0.54         9.93 o                         
  -4  10  13        158.98        156.35        13.19 o                         
  -3  10  13         68.77         84.07         8.98 o                         
  -2  10  13          0.03         -0.46         6.55 o                         
  -1  10  13        110.58        113.27         9.39 o                         
   0  10  13         44.40         40.89         7.46 o                         
   1  10  13         35.21         28.06         6.00 o                         
   2  10  13          0.30         -1.94         4.89 o                         
   3  10  13        131.53        127.57         8.64 o                         
   4  10  13         10.38         33.81         7.34 o                         
   5  10  13          4.29         12.59         6.93 o                         
   6  10  13         21.21         15.31         7.54 o                         
   7  10  13         43.83         44.51         9.00 o                         
  -6  11  13          1.61         26.85        12.37 o                         
  -5  11  13         36.25         67.42        23.76 o                         
  -4  11  13         10.54         13.56         8.78 o                         
  -3  11  13        113.61        108.01        12.36 o                         
  -2  11  13        123.16        125.23        12.72 o                         
  -1  11  13         27.90         28.63         9.18 o                         
   0  11  13         70.00         86.24        11.31 o                         
   1  11  13          0.50         -8.97         8.97 o                         
   2  11  13         28.31         26.83         7.51 o                         
   3  11  13         69.31         70.81        10.20 o                         
   4  11  13         14.52         12.84         7.32 o                         
   5  11  13          6.22         -3.55         8.51 o                         
  -3  12  13         35.54         43.24        10.90 o                         
  -2  12  13         10.49         15.24         9.00 o                         
  -1  12  13        107.82        130.95        13.88 o                         
   0  12  13         13.99         13.71         9.03 o                         
   1  12  13          0.83          3.63        10.02 o                         
   2  12  13        136.07        147.04        13.66 o                         
   3  12  13        140.16        136.91        17.37 o                         
 -12   0  14         26.13         39.13        11.60 o                         
 -10   0  14       1276.46       1248.42        33.71 o                         
  -8   0  14        294.60        276.60        11.50 o                         
  -6   0  14        670.91        627.09        14.25 o                         
  -4   0  14        110.11         73.00         7.66 o                         
  -2   0  14         26.56         54.91         4.37 o                         
   0   0  14        189.04        192.96         5.86 o                         
   2   0  14       1645.12       1584.81        22.85 o                         
   4   0  14          9.42         14.49         5.07 o                         
   6   0  14        495.12        473.35        12.02 o                         
   8   0  14        825.99        720.19        23.42 o                         
  10   0  14        472.62        444.16        20.90 o                         
  12   0  14       1388.03       1516.45        51.29 o                         
 -12   1  14        104.92        137.17        12.99 o                         
 -11   1  14        360.75        372.66        23.30 o                         
 -10   1  14        578.63        586.25        15.93 o                         
  -9   1  14          4.24         16.95         5.42 o                         
  -8   1  14        530.34        536.39        10.59 o                         
  -7   1  14          4.66         14.11         3.55 o                         
  -6   1  14        925.64        941.82        12.95 o                         
  -5   1  14       1959.08       1987.17        20.81 o                         
  -4   1  14        466.51        483.31         7.87 o                         
  -3   1  14       2820.30       2851.49        26.32 o                         
  -2   1  14       3723.08       4119.93        35.75 o                         
  -1   1  14       4327.44       4304.24        36.90 o                         
   0   1  14        259.01        281.33        10.61 o                         
   1   1  14       7475.72       7171.73        59.41 o                         
   2   1  14       1795.67       1850.02        19.20 o                         
   3   1  14         59.71         72.13         3.69 o                         
   4   1  14         19.08         34.42         3.50 o                         
   5   1  14          2.98          5.09         2.47 o                         
   6   1  14         58.72         70.38         3.80 o                         
   7   1  14       1181.10       1107.68        22.33 o                         
   8   1  14        215.05        193.36        14.03 o                         
   9   1  14        101.22        120.71         8.73 o                         
  10   1  14        155.14        142.70        10.10 o                         
  11   1  14        172.67        174.64        11.40 o                         
  12   1  14        164.28        183.66        12.44 o                         
 -12   2  14         21.24         35.66         9.52 o                         
 -11   2  14         15.90          4.62         7.16 o                         
 -10   2  14          6.79          4.36         5.92 o                         
  -9   2  14        138.66        168.06         8.76 o                         
  -8   2  14        689.25        656.68        13.31 o                         
  -7   2  14         52.62         31.38         4.16 o                         
  -6   2  14        637.26        532.95         9.47 o                         
  -5   2  14        104.50        114.25         4.54 o                         
  -4   2  14       1548.13       1604.09        17.15 o                         
  -3   2  14       2651.31       2612.71        24.60 o                         
  -2   2  14          9.52          0.47         2.57 o                         
  -1   2  14       2744.80       3060.75        30.69 o                         
   0   2  14       1967.66       2039.43        19.45 o                         
   1   2  14        383.62        503.80         7.33 o                         
   2   2  14       4215.31       4843.98        41.95 o                         
   3   2  14         67.01         69.59         5.03 o                         
   4   2  14       1221.38       1223.32        14.44 o                         
   5   2  14       1459.00       1343.06        15.74 o                         
   6   2  14         84.33         84.13         5.82 o                         
   7   2  14        821.15        795.87        14.23 o                         
   8   2  14         71.68         77.65         8.10 o                         
   9   2  14        367.32        325.01        12.33 o                         
  10   2  14        157.20        154.34        10.36 o                         
  11   2  14        211.07        234.53        12.68 o                         
  12   2  14          0.09         11.02        10.05 o                         
 -12   3  14         18.17         14.29        11.01 o                         
 -11   3  14          0.40          8.14         8.15 o                         
 -10   3  14          0.96          3.96         6.86 o                         
  -9   3  14         25.66         24.87         6.03 o                         
  -8   3  14        500.58        529.62        15.44 o                         
  -7   3  14        864.82        812.05        12.95 o                         
  -6   3  14        759.09        743.45        11.62 o                         
  -5   3  14       3437.81       3299.18        31.67 o                         
  -4   3  14       1579.94       1666.92        17.96 o                         
  -3   3  14       7843.04       7713.16        71.76 o                         
  -2   3  14         40.65         41.15         3.77 o                         
  -1   3  14       7720.40       7904.65        72.54 o                         
   0   3  14        167.59        190.43         5.63 o                         
   1   3  14         57.11         90.22         3.49 o                         
   2   3  14       1881.61       2155.59        23.00 o                         
   3   3  14         33.13         50.78         3.79 o                         
   4   3  14        137.14        157.87         5.63 o                         
   5   3  14       1741.65       1581.82        18.00 o                         
   6   3  14        282.33        286.64         8.57 o                         
   7   3  14        208.51        204.21         8.08 o                         
   8   3  14        496.72        437.09        15.20 o                         
   9   3  14         77.80         81.69        10.44 o                         
  10   3  14        207.06        215.20        14.35 o                         
  11   3  14         21.42         18.15         7.16 o                         
  12   3  14        115.38        129.88        11.28 o                         
 -12   4  14          2.41         11.64         8.87 o                         
 -11   4  14         11.34          1.23         7.56 o                         
 -10   4  14         11.70          9.28         7.30 o                         
  -9   4  14         24.64         16.10         6.25 o                         
  -8   4  14        315.60        302.68        16.13 o                         
  -7   4  14        299.70        267.88         8.89 o                         
  -6   4  14        232.88        203.67         6.63 o                         
  -5   4  14        191.10        201.98         6.10 o                         
  -4   4  14        699.41        668.55        11.33 o                         
  -3   4  14       1045.24       1047.88        12.67 o                         
  -2   4  14       1963.33       1981.98        22.46 o                         
  -1   4  14          6.76          3.50         1.97 o                         
   0   4  14          5.20          1.45         2.62 o                         
   1   4  14        662.61        661.63        13.20 o                         
   2   4  14        471.30        428.76         8.84 o                         
   3   4  14        126.05        120.72         6.96 o                         
   4   4  14        422.12        462.09         8.36 o                         
   5   4  14         67.40         75.77         4.53 o                         
   6   4  14        280.61        243.82         8.44 o                         
   7   4  14        690.24        628.00        13.42 o                         
   8   4  14        183.59        166.22         8.31 o                         
   9   4  14         30.17         38.13         7.79 o                         
  10   4  14          5.12          4.71         7.87 o                         
  11   4  14         39.80         61.82        10.30 o                         
 -11   5  14         43.26         48.52         9.94 o                         
 -10   5  14          3.06         -1.00         6.21 o                         
  -9   5  14        377.81        375.50        13.56 o                         
  -8   5  14        511.00        515.06        14.91 o                         
  -7   5  14          0.51          4.12         5.15 o                         
  -6   5  14         67.88         74.35         5.81 o                         
  -5   5  14        258.78        234.95         6.74 o                         
  -4   5  14        193.68        231.95         6.27 o                         
  -3   5  14       1212.23       1059.43        13.36 o                         
  -2   5  14        444.57        437.98         7.51 o                         
  -1   5  14       2748.83       2641.56        28.29 o                         
   0   5  14         54.19         46.70         4.51 o                         
   1   5  14       2320.36       2069.85        27.06 o                         
   2   5  14        240.03        254.71        10.70 o                         
   3   5  14       1436.55       1329.38        18.43 o                         
   4   5  14        355.42        392.39         9.71 o                         
   5   5  14       2860.59       2715.25        36.58 o                         
   6   5  14          7.77          9.27         5.24 o                         
   7   5  14         35.27         39.22         6.67 o                         
   8   5  14          5.71         11.58         6.11 o                         
   9   5  14        155.23        147.02        12.44 o                         
  10   5  14         24.42          1.87         8.06 o                         
  11   5  14         28.50         37.99        10.48 o                         
 -11   6  14        317.64        321.03        21.20 o                         
 -10   6  14        155.23        170.14        11.36 o                         
  -9   6  14        126.16        143.18        10.10 o                         
  -8   6  14          3.56          6.56         5.76 o                         
  -7   6  14        365.44        317.55        11.98 o                         
  -6   6  14       1767.25       1806.78        24.78 o                         
  -5   6  14         32.98         33.43         4.90 o                         
  -4   6  14        213.50        204.18         7.52 o                         
  -3   6  14        369.90        378.62         9.08 o                         
  -2   6  14       1429.59       1325.23        15.79 o                         
  -1   6  14        111.24         93.06         5.63 o                         
   0   6  14        444.64        405.22        15.09 o                         
   1   6  14        918.33        960.96        15.16 o                         
   2   6  14       2235.40       2197.55        27.33 o                         
   3   6  14        181.07        203.44         7.54 o                         
   4   6  14        114.62         90.86         6.19 o                         
   5   6  14        573.70        535.08        18.24 o                         
   6   6  14         88.75         86.44        10.07 o                         
   7   6  14         60.20         56.48         7.66 o                         
   8   6  14        438.94        424.84        14.69 o                         
   9   6  14          3.99         20.27         7.91 o                         
  10   6  14          0.39         18.25         8.93 o                         
 -10   7  14         37.33         38.87         8.22 o                         
  -9   7  14          1.99         -5.98         5.98 o                         
  -8   7  14          0.55          0.22         5.68 o                         
  -7   7  14          2.31         -5.20         5.20 o                         
  -6   7  14         14.54         14.36         4.92 o                         
  -5   7  14        159.02        180.49         7.97 o                         
  -4   7  14         37.38         39.11         6.07 o                         
  -3   7  14         46.54         45.51         6.04 o                         
  -2   7  14        181.75        188.54         8.09 o                         
  -1   7  14        199.55        223.02         7.87 o                         
   0   7  14         91.18         70.87         5.61 o                         
   1   7  14        535.27        492.49        13.10 o                         
   2   7  14        140.62        115.07         6.76 o                         
   3   7  14        612.58        625.92        25.61 o                         
   4   7  14        421.79        389.63        10.78 o                         
   5   7  14          0.48         -5.61         5.61 o                         
   6   7  14        318.11        287.60        13.17 o                         
   7   7  14         45.83         58.85         8.09 o                         
   8   7  14         22.65         39.92         7.70 o                         
   9   7  14         21.59         11.41         7.16 o                         
  10   7  14         17.25         28.43        10.86 o                         
  -9   8  14          0.01          9.11         7.00 o                         
  -8   8  14        480.13        481.18        18.77 o                         
  -7   8  14         55.74         60.52         9.21 o                         
  -6   8  14         54.16         47.63         8.56 o                         
  -5   8  14          0.10          6.72         5.44 o                         
  -4   8  14        229.60        254.14        10.94 o                         
  -3   8  14         30.82         31.70         6.07 o                         
  -2   8  14        178.91        179.50         9.75 o                         
  -1   8  14        174.83        170.15        10.23 o                         
   0   8  14         15.05         18.65         4.68 o                         
   1   8  14        700.89        722.26        14.37 o                         
   2   8  14         31.73         28.83         5.22 o                         
   3   8  14        347.31        362.78        10.96 o                         
   4   8  14        341.75        347.89        12.59 o                         
   5   8  14         87.50         95.66         8.89 o                         
   6   8  14         13.57         10.86         6.34 o                         
   7   8  14         38.49         36.14        10.44 o                         
   8   8  14        156.41        163.30        11.59 o                         
   9   8  14         16.36         16.01         8.57 o                         
  -8   9  14          1.13         -6.34         7.51 o                         
  -7   9  14         42.64         59.39         9.72 o                         
  -6   9  14         33.50         36.81        15.25 o                         
  -5   9  14          1.40         -3.83         6.33 o                         
  -4   9  14        164.30        121.67         9.25 o                         
  -3   9  14        269.34        287.39        12.14 o                         
  -2   9  14        452.75        424.95        13.97 o                         
  -1   9  14         74.86         52.24         7.33 o                         
   0   9  14         82.39         91.97         7.03 o                         
   1   9  14          0.05         -3.70         5.12 o                         
   2   9  14          4.65         12.19         5.16 o                         
   3   9  14          0.04         -2.03         5.07 o                         
   4   9  14         26.63         37.17         7.01 o                         
   5   9  14        152.13        167.30        10.57 o                         
   6   9  14          5.09         13.87         6.85 o                         
   7   9  14         73.81         80.82         9.90 o                         
   8   9  14          0.21         -3.64         7.34 o                         
  -7  10  14         14.82         18.68        11.64 o                         
  -6  10  14         17.35         28.61        11.83 o                         
  -5  10  14        122.89        118.23        15.46 o                         
  -4  10  14          9.47         17.94         6.83 o                         
  -3  10  14        171.80        167.83        10.72 o                         
  -2  10  14        112.30         98.62         9.34 o                         
  -1  10  14         32.80         34.02         7.44 o                         
   0  10  14          0.67          0.64         5.92 o                         
   1  10  14          2.68          0.57         6.54 o                         
   2  10  14          0.49          6.02         6.18 o                         
   3  10  14          0.39          1.79         5.46 o                         
   4  10  14         15.52         27.45         7.08 o                         
   5  10  14         29.22         24.31         7.79 o                         
   6  10  14         15.55         23.58         8.42 o                         
   7  10  14         39.16         42.83         8.84 o                         
  -6  11  14         39.96         43.04        13.17 o                         
  -5  11  14        146.02        115.91        17.18 o                         
  -4  11  14         83.20         79.07        11.16 o                         
  -3  11  14          0.06         10.90         8.42 o                         
  -2  11  14         18.94         32.79         9.50 o                         
  -1  11  14        183.58        224.93        16.24 o                         
   0  11  14          5.04         12.09         8.18 o                         
   1  11  14        106.10        136.08        10.66 o                         
   2  11  14          8.73         17.76         7.20 o                         
   3  11  14        123.11        160.15        13.03 o                         
   4  11  14         11.47         36.30         9.62 o                         
   5  11  14          3.24         -6.46         6.91 o                         
  -3  12  14         25.67         30.89        10.20 o                         
  -2  12  14        135.62        187.74        15.23 o                         
  -1  12  14         34.91         33.91        10.28 o                         
   0  12  14         99.89        100.40        12.55 o                         
   1  12  14         34.43         44.75        10.59 o                         
   2  12  14        112.62        150.13        14.07 o                         
 -11   0  15          6.28         23.10         9.99 o                         
  -9   0  15        232.55        202.01        13.90 o                         
  -7   0  15        522.75        547.15        14.49 o                         
  -5   0  15         64.53         73.35        10.45 o                         
  -3   0  15       7178.14       7714.90        90.94 o                         
  -1   0  15        811.76        610.57        11.25 o                         
   1   0  15        605.31        511.97        13.96 o                         
   3   0  15       3212.24       2787.05        52.80 o                         
   5   0  15          0.02          3.29         3.53 o                         
   7   0  15       1328.04       1296.35        31.45 o                         
   9   0  15         19.39         19.84         9.07 o                         
  11   0  15        182.96        175.10        16.30 o                         
 -12   1  15          0.37         -7.46         7.99 o                         
 -11   1  15         21.69         15.06         7.88 o                         
 -10   1  15        285.88        324.06        12.63 o                         
  -9   1  15        748.75        711.62        14.59 o                         
  -8   1  15        823.20        806.72        15.13 o                         
  -7   1  15        136.43        135.01         5.88 o                         
  -6   1  15         39.80         46.96         3.90 o                         
  -5   1  15       1203.35       1206.95        14.57 o                         
  -4   1  15        397.86        416.31         7.28 o                         
  -3   1  15        388.90        459.95         7.27 o                         
  -2   1  15       4354.16       4596.11        39.64 o                         
  -1   1  15       1381.08       1514.16        15.22 o                         
   0   1  15        611.31        703.52         8.78 o                         
   1   1  15       3590.91       3794.12        33.36 o                         
   2   1  15        109.73        134.75         4.36 o                         
   3   1  15       2340.75       2756.39        26.24 o                         
   4   1  15        280.41        208.10         5.70 o                         
   5   1  15        909.73        866.29        11.81 o                         
   6   1  15         62.91         87.95         4.31 o                         
   7   1  15         93.60        108.60         6.17 o                         
   8   1  15        349.23        340.63        12.11 o                         
   9   1  15         54.72         49.58         7.14 o                         
  10   1  15          0.21          1.93         5.81 o                         
  11   1  15          8.44         26.78         7.70 o                         
  12   1  15         35.80         38.62         8.96 o                         
 -12   2  15          1.00          4.79        15.13 o                         
 -11   2  15          0.59         -5.31         8.55 o                         
 -10   2  15        301.84        280.79        14.41 o                         
  -9   2  15        376.01        427.47        11.67 o                         
  -8   2  15        340.17        348.11        10.09 o                         
  -7   2  15        385.38        395.96         8.98 o                         
  -6   2  15        130.03        104.13         7.19 o                         
  -5   2  15         50.70         54.53         3.60 o                         
  -4   2  15        167.84        156.83         4.64 o                         
  -3   2  15       2483.68       2429.38        26.37 o                         
  -2   2  15        931.25        993.65        13.39 o                         
  -1   2  15        116.42        118.72         4.99 o                         
   0   2  15         88.26         83.46         3.12 o                         
   1   2  15       2477.84       2778.73        25.63 o                         
   2   2  15       2087.64       2289.63        22.23 o                         
   3   2  15        423.29        517.70         8.29 o                         
   4   2  15         69.94         84.36         4.04 o                         
   5   2  15         10.51         19.17         3.04 o                         
   6   2  15        126.47        137.16         7.07 o                         
   7   2  15        294.20        255.99        10.98 o                         
   8   2  15        244.73        247.66        10.61 o                         
   9   2  15        450.16        452.46        14.73 o                         
  10   2  15        307.69        299.16        15.43 o                         
  11   2  15          2.80          9.49         6.82 o                         
  12   2  15         24.76         30.34         7.90 o                         
 -12   3  15          4.42         -1.88         9.99 o                         
 -11   3  15          5.92          8.64         7.79 o                         
 -10   3  15        119.04        156.76        19.26 o                         
  -9   3  15        374.25        336.98        13.54 o                         
  -8   3  15        453.94        501.97        13.67 o                         
  -7   3  15        104.21        104.49         5.50 o                         
  -6   3  15        452.61        425.97         8.70 o                         
  -5   3  15        455.68        547.09        10.30 o                         
  -4   3  15       1379.19       1375.73        15.63 o                         
  -3   3  15        227.53        193.74         6.19 o                         
  -2   3  15         29.69         59.23         3.97 o                         
  -1   3  15        541.85        623.77        10.08 o                         
   0   3  15      11509.99      11767.30        95.79 o                         
   1   3  15       4853.23       4794.78        46.60 o                         
   2   3  15        757.80        946.72        13.12 o                         
   3   3  15       1052.47        982.48        14.33 o                         
   4   3  15       1929.57       1888.42        20.18 o                         
   5   3  15        168.15        158.18         5.40 o                         
   6   3  15        271.32        271.70         9.81 o                         
   7   3  15        295.30        300.04         9.61 o                         
   8   3  15        161.70        154.78         9.22 o                         
   9   3  15        456.16        413.14        25.95 o                         
  10   3  15         17.82         14.82         6.45 o                         
  11   3  15          1.23         -5.04         6.27 o                         
 -12   4  15        165.78        217.67        17.67 o                         
 -11   4  15        162.17        182.71        14.01 o                         
 -10   4  15          4.20          6.44         6.03 o                         
  -9   4  15        167.16        183.41        10.19 o                         
  -8   4  15        398.34        361.93        12.34 o                         
  -7   4  15        288.28        289.08         9.42 o                         
  -6   4  15          1.95         -2.97         3.07 o                         
  -5   4  15        481.92        499.11         9.94 o                         
  -4   4  15        102.60        165.76         5.10 o                         
  -3   4  15        270.97        316.41         6.06 o                         
  -2   4  15        492.94        423.59         6.83 o                         
  -1   4  15         91.69         91.72         6.08 o                         
   0   4  15         88.69        109.48         4.89 o                         
   1   4  15         54.47         47.27         3.86 o                         
   2   4  15        197.14        137.76         5.52 o                         
   3   4  15       3201.42       3269.59        31.03 o                         
   4   4  15        314.76        295.24         6.78 o                         
   5   4  15        462.18        464.32         9.62 o                         
   6   4  15        929.94        831.51        14.73 o                         
   7   4  15        636.55        634.88        30.13 o                         
   8   4  15         14.98         10.35         4.97 o                         
   9   4  15         68.25         75.33         9.99 o                         
  10   4  15          1.62         -6.12         7.56 o                         
  11   4  15         65.37        106.94        12.46 o                         
 -11   5  15          0.23         14.50         8.15 o                         
 -10   5  15         23.30         39.02         7.56 o                         
  -9   5  15         25.04         24.26         6.78 o                         
  -8   5  15        617.52        611.75        16.18 o                         
  -7   5  15         13.91         21.35         5.89 o                         
  -6   5  15        273.22        302.45         9.40 o                         
  -5   5  15       2089.87       2045.38        29.12 o                         
  -4   5  15        149.14        157.57         5.42 o                         
  -3   5  15        123.56        142.73         6.20 o                         
  -2   5  15        347.53        384.24         6.97 o                         
  -1   5  15         71.28         68.03         3.25 o                         
   0   5  15        273.47        343.55         8.01 o                         
   1   5  15         59.00         28.64         6.59 o                         
   2   5  15        368.49        371.51        10.74 o                         
   3   5  15        357.85        354.70         8.93 o                         
   4   5  15          4.82          8.30         3.72 o                         
   5   5  15         79.48         74.17         9.82 o                         
   6   5  15        957.40        897.53        18.75 o                         
   7   5  15         58.41         47.45         7.12 o                         
   8   5  15          1.40          3.67         6.03 o                         
   9   5  15         14.71          4.95         7.40 o                         
  10   5  15          0.00          1.67         8.10 o                         
  11   5  15         19.00         15.43         9.43 o                         
 -11   6  15        199.15        248.85        16.10 o                         
 -10   6  15        128.07        125.24        10.42 o                         
  -9   6  15        228.95        245.90        14.81 o                         
  -8   6  15        305.53        314.46        12.59 o                         
  -7   6  15         92.23        101.61         8.41 o                         
  -6   6  15        114.75        157.54         8.25 o                         
  -5   6  15         99.07        100.74         6.34 o                         
  -4   6  15          4.98         10.90         3.90 o                         
  -3   6  15          0.74         -1.86         2.75 o                         
  -2   6  15        215.03        203.18         8.25 o                         
  -1   6  15         50.30         41.69         4.24 o                         
   0   6  15          2.41         -2.92         2.92 o                         
   1   6  15          0.61          5.06         3.54 o                         
   2   6  15        362.88        370.73         9.65 o                         
   3   6  15        679.31        679.12        13.06 o                         
   4   6  15         76.53         56.75         5.51 o                         
   5   6  15        395.38        376.42        12.34 o                         
   6   6  15        191.08        175.42        15.04 o                         
   7   6  15          1.60          0.48         5.59 o                         
   8   6  15         34.10         44.18         7.58 o                         
   9   6  15          7.95          1.56         7.76 o                         
  10   6  15          1.13         -6.70         7.93 o                         
 -10   7  15         38.11         47.95        11.77 o                         
  -9   7  15        134.87        141.03        10.66 o                         
  -8   7  15         47.50         50.31         7.71 o                         
  -7   7  15         72.39         72.52         7.78 o                         
  -6   7  15        164.45        169.08        11.35 o                         
  -5   7  15        113.77         85.82         6.35 o                         
  -4   7  15        534.19        491.66        13.60 o                         
  -3   7  15         46.22         43.44         6.17 o                         
  -2   7  15        562.15        489.67        11.09 o                         
  -1   7  15         64.23         54.78         5.08 o                         
   0   7  15         95.29         84.95         7.01 o                         
   1   7  15          0.46          8.72         4.16 o                         
   2   7  15        426.14        455.71        11.12 o                         
   3   7  15         89.31         76.38         6.24 o                         
   4   7  15         76.22         72.05         6.20 o                         
   5   7  15         28.47         26.38         6.18 o                         
   6   7  15        334.80        311.54        12.55 o                         
   7   7  15         18.42         34.72         7.28 o                         
   8   7  15         60.62         66.70         8.82 o                         
   9   7  15          1.63          4.08         7.79 o                         
  10   7  15        128.60         91.69        12.47 o                         
  -9   8  15          1.76         11.33         8.31 o                         
  -8   8  15        110.86        103.84        11.50 o                         
  -7   8  15        252.31        288.33        14.91 o                         
  -6   8  15         54.57         52.63         9.04 o                         
  -5   8  15        127.09        114.27         9.56 o                         
  -4   8  15        591.20        502.24        18.47 o                         
  -3   8  15        365.76        346.56        12.36 o                         
  -2   8  15        501.54        462.64        13.78 o                         
  -1   8  15          0.92         -1.71         4.99 o                         
   0   8  15         10.44          4.09         4.72 o                         
   1   8  15        122.62        135.38         7.87 o                         
   2   8  15        352.74        316.78        10.23 o                         
   3   8  15        113.45        110.37         7.25 o                         
   4   8  15          2.28          6.31         5.46 o                         
   5   8  15         72.26         76.79         8.20 o                         
   6   8  15         18.51          6.52         6.07 o                         
   7   8  15         34.64         40.76         8.13 o                         
   8   8  15          0.37          7.44         6.95 o                         
   9   8  15        121.53        112.54        13.95 o                         
  -8   9  15         83.74        104.45        12.00 o                         
  -7   9  15        107.86        116.79        11.80 o                         
  -6   9  15         37.70         54.25         9.22 o                         
  -5   9  15         22.14          3.55         6.93 o                         
  -4   9  15         76.19         78.65        13.79 o                         
  -3   9  15        136.83        153.42        17.22 o                         
  -2   9  15         22.86         15.10         6.10 o                         
  -1   9  15         62.91         82.87        12.55 o                         
   0   9  15         20.08         25.70         8.51 o                         
   1   9  15        124.52        119.18         7.64 o                         
   2   9  15         14.56          8.05         5.39 o                         
   3   9  15        208.48        210.83         9.55 o                         
   4   9  15        157.69        151.24         9.96 o                         
   5   9  15         61.20         78.41         8.93 o                         
   6   9  15         18.34         39.34         9.27 o                         
   7   9  15          0.43         -2.92         7.34 o                         
   8   9  15         31.21         27.58         8.53 o                         
  -7  10  15          1.13         -6.98        10.67 o                         
  -6  10  15         85.12         92.32        21.06 o                         
  -5  10  15         23.62         26.05        21.60 o                         
  -4  10  15         13.72         16.91         6.80 o                         
  -3  10  15          0.05         16.91         6.51 o                         
  -2  10  15         84.85         84.72        12.38 o                         
  -1  10  15        138.84        141.39        10.19 o                         
   0  10  15         40.29         34.13         7.12 o                         
   1  10  15         26.04         25.20         7.00 o                         
   2  10  15        201.29        220.70        11.69 o                         
   3  10  15          0.86         -2.90         5.37 o                         
   4  10  15          8.11          2.91         6.63 o                         
   5  10  15         11.16         18.34         7.29 o                         
   6  10  15          1.31          0.35         8.49 o                         
   7  10  15         27.93         13.79        10.29 o                         
  -5  11  15          5.64         20.52        12.22 o                         
  -4  11  15         40.36         57.62        10.90 o                         
  -3  11  15         32.14         42.73         9.83 o                         
  -2  11  15         34.89         42.24         9.62 o                         
  -1  11  15          1.12         -2.84         7.87 o                         
   0  11  15        189.41        173.92        11.43 o                         
   1  11  15         20.42         34.46         7.63 o                         
   2  11  15          5.25          9.19         7.06 o                         
   3  11  15         28.18         15.43         8.31 o                         
   4  11  15          0.59         -3.16         9.05 o                         
   5  11  15         52.11         53.87         9.10 o                         
  -3  12  15         19.09          3.92         9.26 o                         
  -2  12  15         36.05         43.89        10.65 o                         
  -1  12  15         12.11         32.07        10.18 o                         
   0  12  15         39.21          4.08        13.29 o                         
   1  12  15          0.02         11.54        11.79 o                         
   2  12  15          6.68         12.41        10.05 o                         
 -12   0  16          0.17         -1.08        13.50 o                         
 -10   0  16        830.16        822.02        59.12 o                         
  -8   0  16        812.00        742.30        18.18 o                         
  -6   0  16         32.91         14.38         4.44 o                         
  -4   0  16         14.47         31.85         4.12 o                         
  -2   0  16       3788.28       4929.51        83.52 o                         
   0   0  16        294.13        184.77         6.45 o                         
   2   0  16        423.97        490.90        13.14 o                         
   4   0  16        943.57       1046.07        18.42 o                         
   6   0  16       6222.30       6377.84        79.70 o                         
   8   0  16        786.61        719.40        23.75 o                         
  10   0  16        168.62        113.31        13.30 o                         
  12   0  16        258.49        215.00        18.60 o                         
 -12   1  16        174.53        166.03        19.40 o                         
 -11   1  16          4.71         10.61        10.14 o                         
 -10   1  16         37.06         44.54         7.06 o                         
  -9   1  16        149.78        155.92         7.92 o                         
  -8   1  16         85.98         90.25         5.71 o                         
  -7   1  16         66.18         85.67         5.10 o                         
  -6   1  16       1479.02       1457.32        17.44 o                         
  -5   1  16        145.96        175.44         6.00 o                         
  -4   1  16        831.94       1053.34        12.81 o                         
  -3   1  16        989.96        932.62        11.27 o                         
  -2   1  16       1084.47       1066.46        11.97 o                         
  -1   1  16        446.50        305.45        10.12 o                         
   0   1  16       1303.70       1261.57        13.46 o                         
   1   1  16       1457.28       1605.19        18.95 o                         
   2   1  16       2631.37       2470.99        23.82 o                         
   3   1  16         90.63         92.34         4.07 o                         
   4   1  16        244.77        203.90         5.77 o                         
   5   1  16        155.01        150.70         9.42 o                         
   6   1  16       1742.21       1692.37        24.80 o                         
   7   1  16        930.59        875.93        15.10 o                         
   8   1  16        454.12        453.32        18.61 o                         
   9   1  16          0.03          4.83         6.86 o                         
  10   1  16         70.33         92.22        13.25 o                         
  11   1  16        244.95        258.23        13.24 o                         
  12   1  16          6.47          1.84         8.06 o                         
 -12   2  16          3.82          2.90         9.24 o                         
 -11   2  16          2.22          8.64         8.78 o                         
 -10   2  16         46.50         49.12         8.55 o                         
  -9   2  16        356.52        377.64        10.98 o                         
  -8   2  16        783.83        787.04        14.83 o                         
  -7   2  16       1294.58       1254.47        16.66 o                         
  -6   2  16         16.96         11.15         4.33 o                         
  -5   2  16          0.30         -0.30         2.50 o                         
  -4   2  16         24.10         21.19         2.63 o                         
  -3   2  16        948.08       1026.61        14.34 o                         
  -2   2  16       2278.53       2301.80        25.09 o                         
  -1   2  16        610.67        572.37        11.56 o                         
   0   2  16         11.40         24.65         2.50 o                         
   1   2  16        677.95        667.43         9.50 o                         
   2   2  16        700.06        868.00        12.52 o                         
   3   2  16        632.36        573.79         8.91 o                         
   4   2  16        202.17        196.41         9.36 o                         
   5   2  16        938.06        995.66        13.18 o                         
   6   2  16         39.06         28.91         4.53 o                         
   7   2  16        114.41        116.10         6.62 o                         
   8   2  16        408.26        359.60        13.10 o                         
   9   2  16          2.08         13.91         5.91 o                         
  10   2  16        321.28        307.48        13.25 o                         
  11   2  16         75.32         85.95        11.32 o                         
  12   2  16        162.13        211.50        13.17 o                         
 -12   3  16         11.68         21.09        13.11 o                         
 -11   3  16         13.56         17.27         8.28 o                         
 -10   3  16         40.56         44.21        10.32 o                         
  -9   3  16        355.50        331.09        16.75 o                         
  -8   3  16        150.19        145.55         8.68 o                         
  -7   3  16       2017.48       1954.02        22.64 o                         
  -6   3  16         12.35          8.46         3.25 o                         
  -5   3  16         17.81         12.25         2.92 o                         
  -4   3  16        691.49        717.51         9.98 o                         
  -3   3  16         66.51         58.62         4.23 o                         
  -2   3  16        529.49        492.03        13.05 o                         
  -1   3  16         46.00         44.81         3.48 o                         
   0   3  16          1.74          9.59         3.06 o                         
   1   3  16        216.88        210.64         5.13 o                         
   2   3  16        459.04        552.55         8.53 o                         
   3   3  16        857.71        870.99        11.49 o                         
   4   3  16        380.11        351.11         7.44 o                         
   5   3  16        277.00        278.34         6.97 o                         
   6   3  16         34.72         36.30         4.72 o                         
   7   3  16        176.23        199.13         8.09 o                         
   8   3  16        591.39        551.41        22.37 o                         
   9   3  16        375.01        362.13        18.94 o                         
  10   3  16         28.32         30.08         7.21 o                         
  11   3  16         41.67         42.20         9.53 o                         
 -12   4  16         76.33         93.03        12.31 o                         
 -11   4  16        329.30        410.98        37.00 o                         
 -10   4  16         45.46         41.25         8.71 o                         
  -9   4  16         17.12         26.55         6.61 o                         
  -8   4  16        305.28        282.04        16.42 o                         
  -7   4  16       2117.93       2150.48        27.66 o                         
  -6   4  16         92.29        102.35         6.94 o                         
  -5   4  16        653.20        604.56         9.89 o                         
  -4   4  16         99.01         98.07         4.51 o                         
  -3   4  16        702.94        697.08        11.77 o                         
  -2   4  16        113.59        104.21         6.97 o                         
  -1   4  16        670.80        834.58        10.40 o                         
   0   4  16       2842.56       2784.60        29.80 o                         
   1   4  16         81.68         72.60         4.34 o                         
   2   4  16         27.47         54.44         2.85 o                         
   3   4  16          4.33         24.32         2.83 o                         
   4   4  16         10.80          6.24         2.75 o                         
   5   4  16         98.00         98.30         4.98 o                         
   6   4  16       1807.36       1712.40        23.17 o                         
   7   4  16        256.25        239.98         8.98 o                         
   8   4  16        259.35        250.42         9.74 o                         
   9   4  16        109.54         86.01        10.86 o                         
  10   4  16          7.29         -4.84         7.46 o                         
  11   4  16         30.81         32.37        13.48 o                         
 -11   5  16         42.67         59.11        14.70 o                         
 -10   5  16        106.91        127.71        10.09 o                         
  -9   5  16          0.03          5.67         8.18 o                         
  -8   5  16         49.21         71.69        10.18 o                         
  -7   5  16         71.86         69.50         9.27 o                         
  -6   5  16         42.91         49.21         5.39 o                         
  -5   5  16        127.84        135.61         6.66 o                         
  -4   5  16        610.86        514.48        11.94 o                         
  -3   5  16         50.83         67.31         3.53 o                         
  -2   5  16         48.24         44.05         3.02 o                         
  -1   5  16        501.88        504.86         7.81 o                         
   0   5  16        322.09        363.95         8.31 o                         
   1   5  16        209.33        252.75         7.35 o                         
   2   5  16        231.67        228.14         7.40 o                         
   3   5  16          8.45         15.31         3.90 o                         
   4   5  16         66.94         85.65         5.76 o                         
   5   5  16       1096.16       1036.68        21.12 o                         
   6   5  16        347.58        344.32        11.94 o                         
   7   5  16          0.53         -2.53         5.77 o                         
   8   5  16         97.18         75.13        11.95 o                         
   9   5  16        115.08        127.02        12.03 o                         
  10   5  16          0.92         -2.03         7.79 o                         
  11   5  16          4.68         -1.72         8.02 o                         
 -11   6  16         73.48         99.10        12.05 o                         
 -10   6  16          0.00          4.35         6.46 o                         
  -9   6  16          2.24          4.70         6.35 o                         
  -8   6  16         15.67         26.44         6.78 o                         
  -7   6  16         55.61         52.64         7.11 o                         
  -6   6  16        259.21        240.10         8.87 o                         
  -5   6  16         58.40         47.00         6.04 o                         
  -4   6  16        317.14        321.14         9.28 o                         
  -3   6  16        319.75        312.03         8.69 o                         
  -2   6  16         32.03         31.40         3.19 o                         
  -1   6  16        408.69        391.82         9.18 o                         
   0   6  16          2.47          5.35         4.26 o                         
   1   6  16       1841.88       1713.18        26.34 o                         
   2   6  16        121.55        112.20         6.15 o                         
   3   6  16        101.96        121.95         6.53 o                         
   4   6  16          4.99         19.43         4.53 o                         
   5   6  16         29.99         46.70         6.73 o                         
   6   6  16         47.57         34.48         6.44 o                         
   7   6  16          2.36          0.00         5.78 o                         
   8   6  16         21.70         10.74         6.73 o                         
   9   6  16         37.80         37.68        13.01 o                         
  10   6  16          1.01         14.21         8.72 o                         
 -10   7  16        276.27        306.43        17.38 o                         
  -9   7  16         28.18         50.48         8.40 o                         
  -8   7  16        364.60        346.36        13.58 o                         
  -7   7  16         17.52         15.41         6.70 o                         
  -6   7  16        131.25        123.11         8.91 o                         
  -5   7  16         50.30         49.56         5.66 o                         
  -4   7  16          0.09          6.51         4.99 o                         
  -3   7  16          1.20          5.90         4.94 o                         
  -2   7  16          0.12         -3.03         4.57 o                         
  -1   7  16        211.76        253.95         8.44 o                         
   0   7  16        876.17        852.32        17.46 o                         
   1   7  16        367.05        366.09        11.33 o                         
   2   7  16        150.01        163.11         7.45 o                         
   3   7  16         18.62         20.02         4.89 o                         
   4   7  16        134.94        123.83         7.35 o                         
   5   7  16         41.09         39.93         6.83 o                         
   6   7  16         70.01         65.50         8.12 o                         
   7   7  16          0.99          1.55         6.17 o                         
   8   7  16         55.88         63.01         8.78 o                         
   9   7  16          5.78         -2.16         6.73 o                         
  -9   8  16         27.89         23.51         8.94 o                         
  -8   8  16        133.23        150.84        12.85 o                         
  -7   8  16         57.93         49.72         9.09 o                         
  -6   8  16         94.46         96.63        11.07 o                         
  -5   8  16         87.90         84.29         8.27 o                         
  -4   8  16         22.65         19.20         5.94 o                         
  -3   8  16          4.51         10.49         5.54 o                         
  -2   8  16        386.64        388.12        17.30 o                         
  -1   8  16         60.69         56.85         7.04 o                         
   0   8  16        189.25        205.32         8.49 o                         
   1   8  16          4.58          7.57         4.56 o                         
   2   8  16        136.34        111.42         7.20 o                         
   3   8  16       1471.84       1351.86        21.47 o                         
   4   8  16          1.37          2.09         5.61 o                         
   5   8  16        164.03        170.03        10.42 o                         
   6   8  16          0.02         -5.76         5.76 o                         
   7   8  16          7.42         -3.74         6.62 o                         
   8   8  16         77.28         71.98         9.53 o                         
   9   8  16         37.84         39.51         9.20 o                         
  -8   9  16          0.00         -2.16         7.77 o                         
  -7   9  16         19.48         13.73         8.41 o                         
  -6   9  16        109.26        126.21        11.79 o                         
  -5   9  16         29.10         19.91         6.70 o                         
  -4   9  16        535.50        530.94        15.76 o                         
  -3   9  16         17.07         17.94         6.55 o                         
  -2   9  16         21.11         41.99         7.98 o                         
  -1   9  16        344.07        365.74        13.30 o                         
   0   9  16        308.37        272.79        11.91 o                         
   1   9  16        107.55        138.32         8.16 o                         
   2   9  16         13.61          7.60         6.64 o                         
   3   9  16        671.32        603.81        14.51 o                         
   4   9  16         15.10          8.56         9.43 o                         
   5   9  16         21.58         43.40         7.82 o                         
   6   9  16         58.56         71.16        10.72 o                         
   7   9  16          0.14         -2.95         6.47 o                         
   8   9  16          9.25         23.59         8.56 o                         
  -7  10  16          1.82         -1.91        10.61 o                         
  -6  10  16         42.89         62.89        22.41 o                         
  -5  10  16         32.36         16.83         8.38 o                         
  -4  10  16          0.89          7.82         6.48 o                         
  -3  10  16        542.91        574.28        21.12 o                         
  -2  10  16          3.76         -0.27         6.24 o                         
  -1  10  16          0.16         -5.24         5.92 o                         
   0  10  16         68.94         76.26         8.44 o                         
   1  10  16        152.17        124.90        12.47 o                         
   2  10  16          4.69         -2.24         7.71 o                         
   3  10  16         59.77         45.56         7.74 o                         
   4  10  16         71.67         86.51         9.28 o                         
   5  10  16        290.83        298.83        13.93 o                         
   6  10  16          0.01         -1.54         7.11 o                         
  -5  11  16        106.74        112.80        16.80 o                         
  -4  11  16          0.27          7.03         8.60 o                         
  -3  11  16          2.77          3.50         8.20 o                         
  -2  11  16         51.59         49.47        10.17 o                         
  -1  11  16         51.40         77.09         9.15 o                         
   0  11  16          0.70         -2.71         6.51 o                         
   1  11  16         52.82         88.46         9.30 o                         
   2  11  16         11.98          7.23         6.86 o                         
   3  11  16         39.75         41.00        15.14 o                         
   4  11  16         50.99         50.78        10.37 o                         
   5  11  16         10.42          9.72         8.86 o                         
  -2  12  16          3.05         15.21         9.22 o                         
  -1  12  16          0.62          6.01         8.61 o                         
   0  12  16         20.21         25.16         9.63 o                         
   1  12  16        275.10        278.09        17.03 o                         
   2  12  16          5.83          3.66         8.92 o                         
 -11   0  17       1015.40       1011.64        31.36 o                         
  -9   0  17        189.50        214.92        15.12 o                         
  -7   0  17        181.47        158.54        10.10 o                         
  -5   0  17        128.67        118.27         7.13 o                         
  -3   0  17       3622.96       4471.35        55.79 o                         
  -1   0  17       7443.92       6992.42        82.64 o                         
   1   0  17       3870.07       3857.03        48.39 o                         
   3   0  17        152.68        178.99         9.86 o                         
   5   0  17         29.53         44.08         6.79 o                         
   7   0  17        273.14        302.09        15.65 o                         
   9   0  17         31.11         32.74         9.35 o                         
  11   0  17          0.39          1.51         9.30 o                         
 -12   1  17        365.90        395.39        18.45 o                         
 -11   1  17        170.40        175.32        14.85 o                         
 -10   1  17        129.76        145.07        11.31 o                         
  -9   1  17         50.12         82.87         8.77 o                         
  -8   1  17       1026.68        980.49        14.98 o                         
  -7   1  17        619.96        623.95        14.29 o                         
  -6   1  17         40.77         41.68         3.86 o                         
  -5   1  17        271.44        210.48         6.08 o                         
  -4   1  17          0.83          2.42         2.33 o                         
  -3   1  17        679.58        671.01        10.45 o                         
  -2   1  17         16.24         16.62         3.10 o                         
  -1   1  17        873.14        806.35         9.87 o                         
   0   1  17        363.08        358.95         6.35 o                         
   1   1  17       8553.50       8109.89        67.41 o                         
   2   1  17       1194.46       1278.04        14.41 o                         
   3   1  17         38.34         58.68         3.60 o                         
   4   1  17         48.10         68.35         3.89 o                         
   5   1  17       5895.87       5798.93        51.59 o                         
   6   1  17        622.13        609.34        10.33 o                         
   7   1  17        210.02        212.62         9.55 o                         
   8   1  17          0.83          3.29         5.05 o                         
   9   1  17          0.74         -6.16         6.16 o                         
  10   1  17        117.72        111.75         9.74 o                         
  11   1  17        437.53        455.28        16.02 o                         
  12   1  17        233.41        226.78        13.50 o                         
 -12   2  17        374.52        371.95        24.04 o                         
 -11   2  17        105.63        105.51        11.41 o                         
 -10   2  17         74.21         72.95         9.55 o                         
  -9   2  17        123.19        140.77         9.07 o                         
  -8   2  17        351.34        350.87        11.44 o                         
  -7   2  17       2462.54       2483.19        26.81 o                         
  -6   2  17        300.53        310.54         7.56 o                         
  -5   2  17        472.24        581.92         9.47 o                         
  -4   2  17        362.19        469.54         7.78 o                         
  -3   2  17       2518.75       2777.30        29.75 o                         
  -2   2  17       8867.50       8617.73        79.14 o                         
  -1   2  17        161.97        162.98         3.97 o                         
   0   2  17        194.18        151.52         4.40 o                         
   1   2  17         63.77        108.43         4.04 o                         
   2   2  17        142.47        140.73         4.60 o                         
   3   2  17        200.02        145.56         4.78 o                         
   4   2  17        189.64        174.28         5.50 o                         
   5   2  17         29.94         31.07         3.57 o                         
   6   2  17        843.30        801.10        18.62 o                         
   7   2  17       1429.61       1317.21        19.78 o                         
   8   2  17         40.06         46.18         6.69 o                         
   9   2  17        637.88        637.18        22.81 o                         
  10   2  17        468.51        445.99        17.21 o                         
  11   2  17          9.97         19.91         7.28 o                         
 -12   3  17         25.88         27.11         9.39 o                         
 -11   3  17         20.16         41.26         9.12 o                         
 -10   3  17         67.71         81.85        13.92 o                         
  -9   3  17        141.12        134.76         9.37 o                         
  -8   3  17        273.98        287.28        11.05 o                         
  -7   3  17        432.59        459.67        11.44 o                         
  -6   3  17        584.14        515.09         9.65 o                         
  -5   3  17        100.68        103.05         5.26 o                         
  -4   3  17       2549.85       2471.47        28.01 o                         
  -3   3  17       2344.05       2448.50        27.31 o                         
  -2   3  17       6299.56       6314.86        61.56 o                         
  -1   3  17        282.93        289.96         8.91 o                         
   0   3  17        413.37        381.17         6.50 o                         
   1   3  17       1248.23       1196.38        16.73 o                         
   2   3  17       6109.72       6040.61        52.58 o                         
   3   3  17       1279.50       1399.74        23.06 o                         
   4   3  17        632.03        661.75        10.58 o                         
   5   3  17         95.98        108.28         4.95 o                         
   6   3  17        132.42        125.86         6.62 o                         
   7   3  17        187.27        192.55         8.98 o                         
   8   3  17        336.81        334.34        12.36 o                         
   9   3  17         63.92         70.91         7.98 o                         
  10   3  17         47.04         52.80         8.10 o                         
  11   3  17        146.72        149.44        22.50 o                         
 -11   4  17          7.94         13.89         8.07 o                         
 -10   4  17        156.28        148.24        10.48 o                         
  -9   4  17         86.21         92.45         8.84 o                         
  -8   4  17        115.09        107.96         8.35 o                         
  -7   4  17       1438.40       1475.26        21.72 o                         
  -6   4  17         56.29         64.86         5.60 o                         
  -5   4  17         99.40         85.04         6.72 o                         
  -4   4  17         31.16         29.76         4.16 o                         
  -3   4  17         15.51         14.96         3.30 o                         
  -2   4  17       2824.16       2859.45        30.83 o                         
  -1   4  17        638.34        659.86        11.23 o                         
   0   4  17        159.09        233.21         6.81 o                         
   1   4  17       1657.14       1565.98        19.58 o                         
   2   4  17       1169.82       1037.58        12.58 o                         
   3   4  17         16.16         11.59         2.67 o                         
   4   4  17        113.06        107.26         4.69 o                         
   5   4  17          2.58          2.88         3.15 o                         
   6   4  17        330.40        345.25         9.84 o                         
   7   4  17        355.63        334.94        10.25 o                         
   8   4  17        250.16        251.83        11.41 o                         
   9   4  17         31.60         38.06         8.83 o                         
  10   4  17          0.53         -3.12         7.47 o                         
  11   4  17         22.28         14.54         8.89 o                         
 -11   5  17         10.50          4.43         8.31 o                         
 -10   5  17        205.44        217.41        12.07 o                         
  -9   5  17          9.70         10.64         8.96 o                         
  -8   5  17         39.92         62.85         7.50 o                         
  -7   5  17          3.59          6.35         5.52 o                         
  -6   5  17        520.39        448.25        11.33 o                         
  -5   5  17          8.71          6.60         4.02 o                         
  -4   5  17         61.56         61.67         5.05 o                         
  -3   5  17        447.00        491.12        10.20 o                         
  -2   5  17       2102.44       2117.69        21.70 o                         
  -1   5  17        188.90        179.39         5.84 o                         
   0   5  17          9.15         -0.11         2.88 o                         
   1   5  17          7.17          4.62         3.04 o                         
   2   5  17       1033.08       1003.66        15.44 o                         
   3   5  17         14.44         23.99         4.25 o                         
   4   5  17        440.41        432.05        10.43 o                         
   5   5  17         10.66         18.61         5.26 o                         
   6   5  17        165.07        130.33         8.70 o                         
   7   5  17         29.51         36.75         6.80 o                         
   8   5  17         16.39         15.06         6.36 o                         
   9   5  17          4.05          8.02         7.78 o                         
  10   5  17        136.81        127.17        12.77 o                         
  11   5  17         42.80         42.38        10.81 o                         
 -11   6  17         25.11         29.60         9.59 o                         
 -10   6  17         27.80         38.34         8.08 o                         
  -9   6  17        308.49        344.39        13.95 o                         
  -8   6  17          1.18          7.52         5.87 o                         
  -7   6  17          1.06         -0.63         5.42 o                         
  -6   6  17        167.84        171.96         9.85 o                         
  -5   6  17       1337.13       1273.06        19.55 o                         
  -4   6  17          5.28          2.81         3.94 o                         
  -3   6  17        406.89        383.46        10.33 o                         
  -2   6  17          0.75         10.71         4.75 o                         
  -1   6  17       1128.79       1141.77        16.71 o                         
   0   6  17         35.52         49.04         4.52 o                         
   1   6  17        160.77        163.80         6.88 o                         
   2   6  17        586.71        580.62        12.12 o                         
   3   6  17         17.53         13.23         4.35 o                         
   4   6  17        951.17        958.77        16.42 o                         
   5   6  17          5.90         10.27         5.32 o                         
   6   6  17         59.63         44.97         6.89 o                         
   7   6  17         41.34         49.25         7.68 o                         
   8   6  17         23.07         16.67         7.17 o                         
   9   6  17          0.74          5.21         8.26 o                         
  10   6  17          0.29         11.15         9.10 o                         
 -10   7  17          5.95          7.69         7.14 o                         
  -9   7  17        107.89        117.25        11.48 o                         
  -8   7  17          3.18         -1.38         5.93 o                         
  -7   7  17          7.56         13.10         6.08 o                         
  -6   7  17          0.54          8.87         4.70 o                         
  -5   7  17        332.51        346.05        13.88 o                         
  -4   7  17          0.85          4.77         5.37 o                         
  -3   7  17        990.70        975.34        19.56 o                         
  -2   7  17         29.75         57.11         7.01 o                         
  -1   7  17        880.47        926.13        18.78 o                         
   0   7  17         53.56         53.52         6.58 o                         
   1   7  17       2422.57       2172.44        27.54 o                         
   2   7  17        188.30        170.08         8.69 o                         
   3   7  17        648.32        617.66        13.47 o                         
   4   7  17        375.15        380.33        14.98 o                         
   5   7  17          4.77         -3.31         5.32 o                         
   6   7  17         74.30         67.91         8.08 o                         
   7   7  17          8.37          1.72         7.25 o                         
   8   7  17        100.22        131.04        10.58 o                         
   9   7  17          3.34          4.34         8.33 o                         
  -9   8  17         40.10         52.43        12.58 o                         
  -8   8  17          1.38          1.67         7.59 o                         
  -7   8  17         89.04         84.19        10.69 o                         
  -6   8  17          0.34         -5.64         6.49 o                         
  -5   8  17         43.96         55.44        13.56 o                         
  -4   8  17          0.27          5.58         5.40 o                         
  -3   8  17        269.86        226.18        13.64 o                         
  -2   8  17        823.04        783.01        17.77 o                         
  -1   8  17         97.93         91.89         7.98 o                         
   0   8  17        175.78        182.83        10.21 o                         
   1   8  17          0.07         -4.15         4.15 o                         
   2   8  17       1590.11       1564.20        29.92 o                         
   3   8  17         67.31         51.35         6.23 o                         
   4   8  17         76.90         89.14         8.50 o                         
   5   8  17          7.54          5.99         8.71 o                         
   6   8  17          0.00          1.35         5.99 o                         
   7   8  17          3.05          5.39         6.78 o                         
   8   8  17          0.48         -6.79         6.79 o                         
   9   8  17        118.96        138.48        12.00 o                         
  -8   9  17        130.83        130.66        12.98 o                         
  -7   9  17         10.55         23.40         8.60 o                         
  -6   9  17         11.55          4.25         8.80 o                         
  -5   9  17        230.04        240.67        12.05 o                         
  -4   9  17         27.58         23.06         6.99 o                         
  -3   9  17          4.69         -5.26         5.26 o                         
  -2   9  17        179.85        173.26        10.23 o                         
  -1   9  17          1.57         -1.94         5.42 o                         
   0   9  17        106.74        109.83         9.51 o                         
   1   9  17          7.29         10.91         5.81 o                         
   2   9  17          5.39         22.52         6.37 o                         
   3   9  17          4.92          9.31         5.33 o                         
   4   9  17         10.67          7.97         6.38 o                         
   5   9  17        116.57        125.34        10.07 o                         
   6   9  17         17.65         15.73        11.94 o                         
   7   9  17         16.90         25.94        12.16 o                         
   8   9  17         30.09         41.69        11.77 o                         
  -7  10  17          2.59         -9.90         9.90 o                         
  -6  10  17          4.01         11.82         8.07 o                         
  -5  10  17        165.21        180.77        17.53 o                         
  -4  10  17         89.91        115.34        10.06 o                         
  -3  10  17         60.39         46.56        12.39 o                         
  -2  10  17        299.98        243.68        17.53 o                         
  -1  10  17          0.46         -1.07         6.04 o                         
   0  10  17          4.26          4.88         6.09 o                         
   1  10  17         99.59         93.74         9.23 o                         
   2  10  17         80.05         81.43        14.18 o                         
   3  10  17         13.91         27.96         8.68 o                         
   4  10  17         58.91         67.21        10.48 o                         
   5  10  17         42.47         51.91        14.11 o                         
   6  10  17         47.12         52.75         9.15 o                         
  -5  11  17          1.65         -2.09        10.99 o                         
  -4  11  17        171.46        144.22        15.16 o                         
  -3  11  17          0.07         -7.11         8.19 o                         
  -2  11  17        108.47        118.29        16.66 o                         
  -1  11  17         26.51         42.03         8.14 o                         
   0  11  17         24.45          7.40         7.02 o                         
   1  11  17         23.61         40.43         8.11 o                         
   2  11  17        140.22        125.72        10.55 o                         
   3  11  17         10.12          8.08         8.72 o                         
   4  11  17          2.75         18.47         8.92 o                         
   5  11  17         22.43         25.97        10.08 o                         
  -2  12  17          7.74         13.57         9.36 o                         
  -1  12  17        166.76        190.40        15.69 o                         
   0  12  17          0.40          3.51         8.83 o                         
   1  12  17        101.38        117.34        13.18 o                         
 -12   0  18        108.49        107.44        21.60 o                         
 -10   0  18       1712.28       1754.72        54.80 o                         
  -8   0  18          9.04         19.32         6.00 o                         
  -6   0  18       1220.51       1059.95        20.12 o                         
  -4   0  18       3747.55       3395.42        44.75 o                         
  -2   0  18        651.89        831.78        14.73 o                         
   0   0  18       1856.57       1669.60        26.80 o                         
   2   0  18       7016.17       7031.60        84.24 o                         
   4   0  18          5.69          5.88         3.92 o                         
   6   0  18       1720.34       1532.93        34.39 o                         
   8   0  18         70.28         78.78        16.74 o                         
  10   0  18         16.99          0.97         8.28 o                         
 -12   1  18          0.00         -0.03         9.73 o                         
 -11   1  18        404.97        459.40        19.46 o                         
 -10   1  18         59.12         61.10         9.82 o                         
  -9   1  18       1182.50       1198.91        19.62 o                         
  -8   1  18       1621.32       1612.66        20.46 o                         
  -7   1  18         12.71         16.15         3.87 o                         
  -6   1  18        610.12        593.47        10.24 o                         
  -5   1  18        275.51        340.20         7.15 o                         
  -4   1  18        278.92        307.17         6.27 o                         
  -3   1  18        889.40       1022.79        18.22 o                         
  -2   1  18       3466.95       3850.45        34.34 o                         
  -1   1  18       3986.05       3703.22        33.10 o                         
   0   1  18          2.35         10.89         2.39 o                         
   1   1  18       2426.86       2277.69        22.21 o                         
   2   1  18        593.36        673.67         9.77 o                         
   3   1  18         31.00         38.39         3.40 o                         
   4   1  18          3.57         10.62         2.90 o                         
   5   1  18         29.78         41.84         4.83 o                         
   6   1  18        759.54        737.21        14.60 o                         
   7   1  18        584.79        582.32        14.80 o                         
   8   1  18         82.69         81.81         7.93 o                         
   9   1  18         38.57         31.15         6.71 o                         
  10   1  18          0.78         10.31         8.56 o                         
  11   1  18          0.99          9.30         7.03 o                         
 -12   2  18         60.86         87.19        11.63 o                         
 -11   2  18          1.97         12.56         7.84 o                         
 -10   2  18         55.42         57.31         9.31 o                         
  -9   2  18        570.62        616.76        16.09 o                         
  -8   2  18        214.00        210.46         8.51 o                         
  -7   2  18       5468.65       5261.22        48.95 o                         
  -6   2  18         11.27         14.66         3.34 o                         
  -5   2  18         58.47         56.77         3.65 o                         
  -4   2  18       2371.51       2194.30        22.17 o                         
  -3   2  18       2895.50       3176.73        33.41 o                         
  -2   2  18       1868.11       1968.33        22.52 o                         
  -1   2  18        530.02        451.27         7.81 o                         
   0   2  18         11.79         13.57         2.66 o                         
   1   2  18       1546.98       1490.69        16.14 o                         
   2   2  18          0.09          1.49         2.53 o                         
   3   2  18          1.17          5.49         2.67 o                         
   4   2  18        421.62        417.48         8.09 o                         
   5   2  18        266.98        230.10         8.01 o                         
   6   2  18        691.59        694.85        13.20 o                         
   7   2  18         15.41         24.96         5.01 o                         
   8   2  18          5.92          6.48         5.51 o                         
   9   2  18         87.61         87.18         9.90 o                         
  10   2  18         49.56         59.85         8.07 o                         
  11   2  18        205.10        186.95        14.61 o                         
 -12   3  18         80.45        111.76        21.12 o                         
 -11   3  18        101.36        111.57        11.84 o                         
 -10   3  18        123.65        119.13        16.21 o                         
  -9   3  18        300.56        254.52        11.39 o                         
  -8   3  18          0.12          5.68         6.78 o                         
  -7   3  18        559.77        514.02        12.14 o                         
  -6   3  18        321.18        339.67         9.59 o                         
  -5   3  18       1188.23       1280.05        18.75 o                         
  -4   3  18        205.11        185.23         7.94 o                         
  -3   3  18         60.02         46.14         4.12 o                         
  -2   3  18         49.35         62.40         4.20 o                         
  -1   3  18        172.54        190.34         5.91 o                         
   0   3  18         62.92         88.24         3.90 o                         
   1   3  18        102.64         99.30         4.31 o                         
   2   3  18       2771.34       2714.29        30.69 o                         
   3   3  18        630.71        674.24        10.15 o                         
   4   3  18         22.92         16.90         3.11 o                         
   5   3  18       1314.20       1287.51        16.16 o                         
   6   3  18          7.43         10.14         4.26 o                         
   7   3  18        452.73        397.25        13.54 o                         
   8   3  18         82.55         88.21         7.91 o                         
   9   3  18        420.93        411.36        14.17 o                         
  10   3  18         30.51         20.49         7.06 o                         
  11   3  18          9.08         15.78         8.83 o                         
 -11   4  18          1.19         -7.75         8.74 o                         
 -10   4  18          7.14          2.64         5.86 o                         
  -9   4  18         67.90         76.21         8.09 o                         
  -8   4  18         15.81         22.67         6.32 o                         
  -7   4  18          9.60         22.46         5.08 o                         
  -6   4  18       2091.71       1886.90        24.98 o                         
  -5   4  18        108.46        126.94         6.35 o                         
  -4   4  18        258.58        231.13         7.61 o                         
  -3   4  18       2294.08       2403.03        27.59 o                         
  -2   4  18        242.11        240.53         6.83 o                         
  -1   4  18        101.99         97.15         5.03 o                         
   0   4  18        268.51        251.24         5.15 o                         
   1   4  18          5.34          4.24         3.90 o                         
   2   4  18        528.67        541.50         8.44 o                         
   3   4  18        282.11        244.33         8.53 o                         
   4   4  18        265.51        228.90         6.39 o                         
   5   4  18        138.31        113.95         6.00 o                         
   6   4  18          4.81          4.46         4.25 o                         
   7   4  18         29.66         22.59         6.20 o                         
   8   4  18        128.73        124.58        11.92 o                         
   9   4  18         13.64         28.87         8.73 o                         
  10   4  18        175.72        179.20        13.91 o                         
  11   4  18         91.95        106.91        12.37 o                         
 -11   5  18         28.96         30.33         8.89 o                         
 -10   5  18         13.17         23.77         7.28 o                         
  -9   5  18        186.44        193.62        12.23 o                         
  -8   5  18        403.98        377.30        13.41 o                         
  -7   5  18        243.05        230.23         9.11 o                         
  -6   5  18        695.56        616.83        13.26 o                         
  -5   5  18        697.30        677.67        17.05 o                         
  -4   5  18          6.85          4.62         3.59 o                         
  -3   5  18       2097.92       1910.47        23.69 o                         
  -2   5  18        466.65        464.39         9.49 o                         
  -1   5  18       2496.95       2264.47        22.80 o                         
   0   5  18        208.19        181.12         6.26 o                         
   1   5  18         14.39          3.19         3.23 o                         
   2   5  18        227.38        220.68        10.65 o                         
   3   5  18       3872.11       3826.90        48.05 o                         
   4   5  18        182.65        174.56         7.31 o                         
   5   5  18        520.84        474.59        13.34 o                         
   6   5  18          0.61          7.56         5.40 o                         
   7   5  18         33.91         26.85         6.53 o                         
   8   5  18         27.51         20.43         6.99 o                         
   9   5  18        230.31        229.53        14.77 o                         
  10   5  18          0.20         -2.49         9.98 o                         
 -10   6  18         28.95         20.57         7.62 o                         
  -9   6  18         96.40         89.32         9.16 o                         
  -8   6  18        678.56        696.83        17.85 o                         
  -7   6  18         72.07         66.93         7.67 o                         
  -6   6  18         69.87         54.80         5.86 o                         
  -5   6  18        142.31        131.28         7.78 o                         
  -4   6  18        116.52        107.68         6.24 o                         
  -3   6  18        383.19        386.74         9.50 o                         
  -2   6  18       4310.54       4076.56        49.92 o                         
  -1   6  18         13.29          8.45         3.48 o                         
   0   6  18        255.17        254.26         7.77 o                         
   1   6  18        146.10        147.59         6.59 o                         
   2   6  18        560.90        557.73        14.69 o                         
   3   6  18        404.74        333.50        10.24 o                         
   4   6  18        112.01        116.76         6.89 o                         
   5   6  18         20.12         19.08         5.93 o                         
   6   6  18        291.61        276.27        11.91 o                         
   7   6  18         69.29         79.41         8.60 o                         
   8   6  18          2.23         -5.70         5.70 o                         
   9   6  18          0.33          2.10         7.99 o                         
  10   6  18        156.68        148.59        14.10 o                         
 -10   7  18         34.24         39.45         8.56 o                         
  -9   7  18         76.86        128.87        14.11 o                         
  -8   7  18         15.16         12.14         6.25 o                         
  -7   7  18         10.41         15.49         6.26 o                         
  -6   7  18         74.58         68.55         7.72 o                         
  -5   7  18        239.77        262.02        16.13 o                         
  -4   7  18        417.98        386.32        13.55 o                         
  -3   7  18        258.31        243.83        10.53 o                         
  -2   7  18         28.08         27.68         8.22 o                         
  -1   7  18        484.02        497.51        13.75 o                         
   0   7  18        403.59        426.04        12.68 o                         
   1   7  18        172.10        149.02         7.26 o                         
   2   7  18        119.88        105.10         6.63 o                         
   3   7  18        129.61        145.48         7.63 o                         
   4   7  18        307.62        316.50        11.87 o                         
   5   7  18         64.96         51.76         7.38 o                         
   6   7  18         71.20         66.94         8.14 o                         
   7   7  18         80.45         76.58         8.80 o                         
   8   7  18        100.45         91.49        10.82 o                         
   9   7  18          6.70         12.81        11.04 o                         
  -9   8  18         68.29         63.10        11.01 o                         
  -8   8  18         44.09         43.00         9.37 o                         
  -7   8  18         22.78          1.66         8.52 o                         
  -6   8  18        278.25        290.42        15.00 o                         
  -5   8  18         11.04          8.12         5.84 o                         
  -4   8  18          0.16         -5.03         5.03 o                         
  -3   8  18          0.11         -0.88         5.29 o                         
  -2   8  18        278.81        266.43        11.39 o                         
  -1   8  18        122.20        114.39         8.43 o                         
   0   8  18        585.82        519.87        14.95 o                         
   1   8  18         99.27        111.15         8.69 o                         
   2   8  18         43.76         41.23         5.90 o                         
   3   8  18         47.06         34.74         8.19 o                         
   4   8  18         75.72         96.73         8.72 o                         
   5   8  18          6.57          9.30         6.32 o                         
   6   8  18         58.06         57.04         8.10 o                         
   7   8  18          4.56          1.84         6.67 o                         
   8   8  18          2.00          7.76         7.58 o                         
  -8   9  18          0.51         -2.44         7.92 o                         
  -7   9  18        258.96        233.34        15.35 o                         
  -6   9  18          0.47         -0.66         7.29 o                         
  -5   9  18         69.72         90.57         9.01 o                         
  -4   9  18        258.18        257.67        12.25 o                         
  -3   9  18         64.26         73.92         8.23 o                         
  -2   9  18        111.75        131.61        12.31 o                         
  -1   9  18        121.58        125.70         9.53 o                         
   0   9  18        134.91        151.74        10.29 o                         
   1   9  18         60.72         69.38         8.06 o                         
   2   9  18         26.47         32.31         7.03 o                         
   3   9  18          5.34         11.46         5.54 o                         
   4   9  18          1.26         -0.80         6.30 o                         
   5   9  18          0.06          6.09         6.47 o                         
   6   9  18          2.16         -3.19         6.71 o                         
   7   9  18          1.85          6.27         7.42 o                         
  -7  10  18          8.85          8.89        14.31 o                         
  -6  10  18         35.12         43.35        14.29 o                         
  -5  10  18        122.00        140.25        21.32 o                         
  -4  10  18         53.96         40.03         7.85 o                         
  -3  10  18         22.48         34.99         7.56 o                         
  -2  10  18         14.90         19.06         7.12 o                         
  -1  10  18          5.45          3.81         6.09 o                         
   0  10  18         14.86          9.71         6.61 o                         
   1  10  18         63.53         82.79         8.97 o                         
   2  10  18         80.83         72.09         8.66 o                         
   3  10  18          0.43         11.67         8.19 o                         
   4  10  18          0.14         15.77         8.00 o                         
   5  10  18         28.34         35.50         7.96 o                         
   6  10  18         23.33         28.02         8.31 o                         
  -5  11  18        140.93        130.68        30.23 o                         
  -4  11  18         16.14         15.32         9.40 o                         
  -3  11  18          7.03         13.86         9.03 o                         
  -2  11  18          9.43         15.67         7.29 o                         
  -1  11  18        241.61        276.58        13.77 o                         
   0  11  18          2.78         10.99         7.21 o                         
   1  11  18          9.62         15.84         8.49 o                         
   2  11  18         19.91         22.55         7.81 o                         
   3  11  18        412.17        392.31        18.85 o                         
   4  11  18          5.60          8.21         9.10 o                         
  -1  12  18          9.73         15.00         9.62 o                         
   0  12  18         16.73         31.55        10.06 o                         
   1  12  18          0.71          1.90        10.50 o                         
 -11   0  19        151.77        112.30        20.52 o                         
  -9   0  19       1187.15       1208.05        31.36 o                         
  -7   0  19        648.14        658.42        16.39 o                         
  -5   0  19       1029.29       1064.32        19.21 o                         
  -3   0  19        537.31        489.32        11.02 o                         
  -1   0  19         40.92         12.04         3.50 o                         
   1   0  19       1780.23       1533.15        23.71 o                         
   3   0  19       3100.35       2821.79        38.64 o                         
   5   0  19        549.72        552.47        13.70 o                         
   7   0  19         71.62         91.08        10.84 o                         
   9   0  19         80.01         89.20        11.82 o                         
  11   0  19         25.07         24.41        10.89 o                         
 -12   1  19         11.26          3.40        10.07 o                         
 -11   1  19        479.09        545.99        19.50 o                         
 -10   1  19        282.98        270.15        14.20 o                         
  -9   1  19        503.72        467.15        13.88 o                         
  -8   1  19         94.97        130.81         6.33 o                         
  -7   1  19       1865.48       1813.90        21.48 o                         
  -6   1  19       1073.57       1080.25        14.56 o                         
  -5   1  19         10.58          2.55         2.82 o                         
  -4   1  19          1.19          2.06         2.28 o                         
  -3   1  19         72.91        109.48         3.99 o                         
  -2   1  19        121.90        140.52         5.68 o                         
  -1   1  19        142.21        139.74         9.96 o                         
   0   1  19        119.90        215.21         6.13 o                         
   1   1  19          0.94         10.50         2.74 o                         
   2   1  19        363.46        389.49         7.42 o                         
   3   1  19         34.30         28.64         3.20 o                         
   4   1  19          0.23          0.54         2.66 o                         
   5   1  19          1.38          1.10         3.05 o                         
   6   1  19        137.23        124.00         6.34 o                         
   7   1  19       1633.34       1537.00        38.65 o                         
   8   1  19         53.08         48.40         6.92 o                         
   9   1  19          0.95          6.21         5.95 o                         
  10   1  19        172.48        166.02        20.17 o                         
  11   1  19        215.73        219.96        12.53 o                         
 -12   2  19         18.09         24.07        10.88 o                         
 -11   2  19         22.60         14.47         8.31 o                         
 -10   2  19         70.27         68.33         9.56 o                         
  -9   2  19         51.28         51.25         7.21 o                         
  -8   2  19        185.17        171.01         9.22 o                         
  -7   2  19        248.42        253.57         9.23 o                         
  -6   2  19          4.29          2.33         3.00 o                         
  -5   2  19        101.36         87.12         5.58 o                         
  -4   2  19       3843.72       3943.71        36.14 o                         
  -3   2  19         89.55         36.13         3.77 o                         
  -2   2  19         58.81         43.22         3.84 o                         
  -1   2  19       1473.49       1365.19        14.80 o                         
   0   2  19        131.93        184.20         5.37 o                         
   1   2  19        759.25        716.13         9.90 o                         
   2   2  19        374.76        432.75         7.79 o                         
   3   2  19         65.78         82.61         4.07 o                         
   4   2  19         46.39         46.72         3.77 o                         
   5   2  19        818.07        735.53        13.08 o                         
   6   2  19        148.67        136.44         6.78 o                         
   7   2  19       2170.63       2033.33        26.77 o                         
   8   2  19         13.37         10.25         5.76 o                         
   9   2  19        174.13        169.89        10.33 o                         
  10   2  19        300.07        285.81        14.49 o                         
  11   2  19         42.38         71.26         9.32 o                         
 -12   3  19        167.96        217.49        20.26 o                         
 -11   3  19        163.23        177.28        17.39 o                         
 -10   3  19        242.49        284.52        16.42 o                         
  -9   3  19         56.85         63.46         9.27 o                         
  -8   3  19        338.18        303.01        11.53 o                         
  -7   3  19          2.97          8.73         4.61 o                         
  -6   3  19       3449.85       3220.68        36.29 o                         
  -5   3  19         25.23         39.28         4.60 o                         
  -4   3  19         42.55         46.01         5.06 o                         
  -3   3  19       1511.38       1424.05        23.40 o                         
  -2   3  19       1547.51       1432.86        18.24 o                         
  -1   3  19         41.36         31.02         3.42 o                         
   0   3  19       2504.82       2517.98        24.35 o                         
   1   3  19        862.88        842.40        10.97 o                         
   2   3  19          3.31         13.42         2.68 o                         
   3   3  19          7.36          2.01         2.57 o                         
   4   3  19         94.87         95.50         4.64 o                         
   5   3  19        237.69        255.82         7.17 o                         
   6   3  19       2490.08       2297.74        28.50 o                         
   7   3  19          3.68          3.63         4.34 o                         
   8   3  19        971.34        904.24        21.01 o                         
   9   3  19        148.60        135.87         9.76 o                         
  10   3  19          1.18          9.52         8.18 o                         
  11   3  19         53.30         56.91        10.66 o                         
 -11   4  19         47.44         37.78         9.62 o                         
 -10   4  19         11.37         12.26         6.66 o                         
  -9   4  19          2.60         18.52         8.81 o                         
  -8   4  19         47.43         50.92         7.16 o                         
  -7   4  19         94.11        107.74         6.97 o                         
  -6   4  19        799.64        707.57        14.22 o                         
  -5   4  19       1638.71       1541.27        25.79 o                         
  -4   4  19        193.20        166.23         7.44 o                         
  -3   4  19        255.01        261.76         9.13 o                         
  -2   4  19          1.93          5.92         3.24 o                         
  -1   4  19       1345.24       1373.98        17.59 o                         
   0   4  19        220.80        211.08         7.32 o                         
   1   4  19        635.41        702.04        11.89 o                         
   2   4  19        790.11        847.41        11.18 o                         
   3   4  19         10.10          0.11         2.53 o                         
   4   4  19        517.25        539.79         9.51 o                         
   5   4  19        983.39        916.03        17.99 o                         
   6   4  19         14.25         10.72         5.22 o                         
   7   4  19          9.22          2.55         5.27 o                         
   8   4  19          8.27          6.12         5.79 o                         
   9   4  19          1.18         -1.14         7.13 o                         
  10   4  19          2.52         16.86         8.58 o                         
  11   4  19          1.79          3.57         8.58 o                         
 -11   5  19         49.65         28.72        10.33 o                         
 -10   5  19          0.05          0.96         6.53 o                         
  -9   5  19          0.00          6.43         6.03 o                         
  -8   5  19          0.01         -5.44         9.19 o                         
  -7   5  19          1.23         -1.64         4.53 o                         
  -6   5  19         66.61         54.12         5.57 o                         
  -5   5  19         36.61         43.16         5.14 o                         
  -4   5  19         74.55         74.86         5.60 o                         
  -3   5  19          5.72         12.09         3.69 o                         
  -2   5  19        398.77        343.96         9.12 o                         
  -1   5  19        825.66        840.28        13.52 o                         
   0   5  19         13.10         13.25         3.29 o                         
   1   5  19         36.29         29.60         3.94 o                         
   2   5  19       1884.03       1720.14        39.68 o                         
   3   5  19        309.61        316.04        12.18 o                         
   4   5  19        872.31        802.51        17.78 o                         
   5   5  19        242.93        266.60        10.91 o                         
   6   5  19         11.96         12.51         5.95 o                         
   7   5  19         34.59         29.83         6.65 o                         
   8   5  19         27.93         30.58         7.12 o                         
   9   5  19        297.71        307.43        16.62 o                         
  10   5  19         58.32         60.61        10.80 o                         
 -10   6  19          8.74          9.58         6.92 o                         
  -9   6  19         77.72         82.14         8.96 o                         
  -8   6  19        325.60        336.10        13.23 o                         
  -7   6  19        347.39        320.67        12.62 o                         
  -6   6  19          4.50          8.54         4.68 o                         
  -5   6  19         30.16         22.14         4.84 o                         
  -4   6  19        479.19        462.55        11.05 o                         
  -3   6  19        364.36        340.16        11.69 o                         
  -2   6  19       1192.84       1151.74        20.97 o                         
  -1   6  19          2.44          3.69         7.33 o                         
   0   6  19        633.23        581.90        15.05 o                         
   1   6  19        289.19        293.33        12.35 o                         
   2   6  19        101.56        105.01         7.59 o                         
   3   6  19         60.91         71.79         6.10 o                         
   4   6  19        454.67        475.86        13.14 o                         
   5   6  19         21.78         31.13         6.44 o                         
   6   6  19         11.11         10.59         5.99 o                         
   7   6  19        239.97        263.16        16.43 o                         
   8   6  19         14.12          6.90         6.38 o                         
   9   6  19        180.33        182.96        14.19 o                         
  10   6  19         15.95         33.98        10.06 o                         
 -10   7  19         11.98         14.06         7.58 o                         
  -9   7  19         10.42         11.12         9.43 o                         
  -8   7  19         43.94         50.06         9.74 o                         
  -7   7  19          0.31          3.56         6.81 o                         
  -6   7  19        229.05        200.21        11.82 o                         
  -5   7  19         67.37         65.17         8.18 o                         
  -4   7  19          0.03          4.66         5.37 o                         
  -3   7  19          1.72         -1.45         4.88 o                         
  -2   7  19        322.68        274.56        10.92 o                         
  -1   7  19        769.09        774.95        17.26 o                         
   0   7  19        330.84        295.88        13.72 o                         
   1   7  19         91.97         74.35         5.91 o                         
   2   7  19        112.68         93.30         6.56 o                         
   3   7  19          2.70          7.25         4.70 o                         
   4   7  19        309.74        297.73        10.08 o                         
   5   7  19        121.73        121.37         9.16 o                         
   6   7  19        190.79        172.06        10.67 o                         
   7   7  19          3.18         -1.54         6.07 o                         
   8   7  19         27.19         26.14         7.62 o                         
   9   7  19         71.20         54.21        10.69 o                         
  -9   8  19        381.45        424.45        19.54 o                         
  -8   8  19        512.09        555.49        31.32 o                         
  -7   8  19         95.07         94.26        14.07 o                         
  -6   8  19          3.57         -1.05         6.99 o                         
  -5   8  19        419.98        414.42        14.02 o                         
  -4   8  19          2.29         -1.73         5.32 o                         
  -3   8  19        507.67        416.68        13.48 o                         
  -2   8  19          9.33         -4.21         5.29 o                         
  -1   8  19        208.94        231.54        12.62 o                         
   0   8  19        176.44        173.63         9.85 o                         
   1   8  19        569.97        534.14        20.60 o                         
   2   8  19         49.39         44.05         6.90 o                         
   3   8  19         61.89         64.24         6.78 o                         
   4   8  19        237.02        228.98        16.19 o                         
   5   8  19         61.44         50.92         7.72 o                         
   6   8  19         42.26         25.19         7.46 o                         
   7   8  19         58.11         43.83         8.36 o                         
   8   8  19         45.02         41.97         8.61 o                         
  -8   9  19          9.21          6.06         8.62 o                         
  -7   9  19         49.55         49.05         9.81 o                         
  -6   9  19         89.01         98.66        11.29 o                         
  -5   9  19        100.75         97.26         9.24 o                         
  -4   9  19        341.35        320.30        18.24 o                         
  -3   9  19         77.35         73.67         8.40 o                         
  -2   9  19        227.73        254.98        11.87 o                         
  -1   9  19        259.05        259.02        13.25 o                         
   0   9  19         57.58         58.14         9.12 o                         
   1   9  19         61.74         38.39         7.32 o                         
   2   9  19         88.05         69.58         9.76 o                         
   3   9  19          0.01          7.33         6.22 o                         
   4   9  19         53.66         73.16         8.70 o                         
   5   9  19         54.19         53.70         8.49 o                         
   6   9  19        123.56        137.87        11.01 o                         
   7   9  19          2.02          8.99        10.13 o                         
  -7  10  19          5.48          3.33         8.28 o                         
  -6  10  19          0.02          3.59         7.81 o                         
  -5  10  19          7.66          3.57         6.81 o                         
  -4  10  19          0.77          6.21         6.59 o                         
  -3  10  19          2.11         -1.25         6.14 o                         
  -2  10  19          7.12         19.33         7.02 o                         
  -1  10  19          7.27         16.95         6.79 o                         
   0  10  19          3.40          9.78         7.79 o                         
   1  10  19         21.65         21.30         7.95 o                         
   2  10  19         58.17         48.00         8.22 o                         
   3  10  19        104.06        104.32        11.90 o                         
   4  10  19        276.33        271.42        15.70 o                         
   5  10  19          1.34         -0.86         8.26 o                         
   6  10  19         48.60         52.29         9.07 o                         
  -5  11  19        150.88        142.79        18.22 o
[truncated: 339,553 more chars]
