# Supplementary material for: [4-tert-Butyl-2,6-bis­(di­phenyl­meth­yl)phenolato-κO]dieth­yl(tetra­hydro­furan-κO)aluminium
Source: Acta Crystallogr E Crystallogr Commun. 2018 Jan 26;74(Pt 2):221–4. doi: 10.1107/S2056989018001172 (PMC5956341; doi:10.1107/S2056989018001172)
Supplement: Supplementary file 5 [file e-74-00221-sup5.txt]

##TITLE=Imported from UXNMR. $$ Begin of the data block
##JCAMP-DX=5.00 $$ ACD/SpecManager v 10.08
##DATE=01 Nov 2016 09:57:22
##DATA TYPE=NMR SPECTRUM
##DATA CLASS=XYDATA
##ORIGIN=spect
##OWNER=operator
##.OBSERVE FREQUENCY=400.13004
##.ACQUISITION TIME=3.95837
##.ZERO FILL=0
##.SHIFT REFERENCE=INTERNAL, Benzene-d6, 14652, 7.16
##.OBSERVE NUCLEUS=^1H
##.ACQUISITION MODE=SIMULTANEOUS
##SPECTROMETER/DATA SYSTEM=??
##.SOLVENT NAME=BENZENE-d6
##NPOINTS=32768
##FIRSTX=6566.31103516
##LASTX=-1711.83471680
##MAXX=6566.31103516
##MINX=-1711.83471680
##MAXY=358661504.00000000
##MINY=-229295.00000000
##XFACTOR=1.0000000000
##YFACTOR=1.000000000000000
##FIRSTY=349681.00000000
##DELTAX=-0.25263667
##XUNITS=HZ
##YUNITS=ARBITRARY UNITS
##XYDATA=(X++(Y..Y))
6566.3 349681 340145 342868 309932 322774 345501 356532 385989 326676 386895
6563.8 307180 365752 317144 351841 350561 319783 326252 308796 280229 279468
6561.3 327907 338990 298008 309031 318275 302026 370038 298256 338986 301394
6558.7 300705 280753 269263 292448 247696 322674 264737 283047 315338 308230
6556.2 303079 328327 290399 303519 263774 294103 319861 297209 251887 291599
6553.7 274184 262813 278667 267958 283737 273817 312781 270951 303555 294779
6551.2 219022 274668 268146 238884 255824 237648 206429 263333 280679 195739
6548.6 234893 240594 298223 266607 253749 257936 266201 213851 211369 300253
6546.1 262030 219948 234845 242975 223725 260558 219333 274057 322213 190363
6543.6 252301 254744 222462 276906 254476 275527 174108 267314 223331 216450
6541.1 267695 160236 258395 201813 241074 247725 280995 203232 227373 208882
6538.5 220516 229036 191516 187401 191068 226560 198638 171649 156953 169860
6536 181380 226475 188371 186167 222819 198568 230986 223025 150352 154741
6533.5 177661 216059 155967 162574 217765 210447 201318 204220 188376 194368
6531 197137 218162 181890 190596 148990 224284 217652 196089 142048 179640
6528.4 180002 158239 181165 160439 183164 190316 158128 130482 185552 123554
6525.9 106883 160096 194354 38387 180207 176499 201671 120962 194647 120292
6523.4 145662 103626 99926 124152 99314 148792 153035 184769 105353 143882
6520.9 108324 128154 109475 150748 188891 198773 140273 169621 174981 117909
6518.3 128328 105534 138920 149992 109355 155207 139752 144858 159250 106091
6515.8 103779 133990 87599 109920 69117 142563 118821 98703 165844 125230
6513.3 100078 96967 136229 117193 107069 59108 75373 99539 114753 75761
6510.8 146418 111881 97179 73336 90377 92057 114904 97279 92720 95776 107018
6508 134607 128772 41480 97411 95056 30284 127790 79091 67114 96748 52444
6505.2 131212 57139-794 20749 69302 87097 54042 35575 88100 47902 68316
6502.4 83886 114992 104722 97563 104856 94828 86974 80741 36443 10749 55987
6499.7 55320 52599 87237 63781 66500 92615 73210 49909 68418 90582 75791
6496.9 63030 18338 91002 26746 56686 103503 12730 65622 52707 89722 47858
6494.1 36446 61132 25310-16018 113393 18603 31493 473 65196 46144 49671
6491.3-2073-41520 4342 48727 29518 79531 22208 4925 99683-9229 56680 12912
6488.3 41497-6565 42247-43276 66721-31292 27528 127213 19066 8922 24550
6485.5 84286 2301 56110 33512-43764 28618 54466 24773 42035 12775-13745
6482.8 5944-34936 718-31636 6748 67758-38629 21676-11715 69219 53414 13949
6479.7 18554 93277-40686 254-61727 54054 52563 14892-12485-3608-21352 16988
6476.7-27175 56994-38664-44183 31916-10573 5762 4001 19471 57694 63312
6473.9-24821 23332-25800-41218 29990 31018-17843 1784-15873 41942 14988
6471.1 65688-45161 83165 38355 44977 32135-55166-39162-7936-52202 34835
6468.4-8252-5711 57284-44269-45545-5816 10518-16385 25023-40434-59716-23801
6465.3-33542 44140-41448 45383 44749-52716-21236-13049-6808 27290 43654
6462.6-31637-43566-115513-64803-10945 20027 84162-19824-70679-54686-38529
6459.8-26183 22874-61501-6547-34206 54451-62211-53820 47377 26618-16834
6457-29534 41066 52384 2548-26031 22194-64497-8413 53682-1662-81242-4531
6454-12229-94496 23892-44735-55967-103365-21403 19444-41999-47730-63402
6451.2-59878-123-38554-41406-61709 20498 36247 24776-30730 49744-91474
6448.4 33374-44828-61137-39342-84984 17585-77268-58520-622-137136-68588
6445.6-35558-15169-126543-20150 47815-17453 24402-1959-53898-11321-45376
6442.9-76466-74735 47995-81822-63130 35925-4195-51111-40193-110313-11326
6440.1 71813-49627-76564-61914-56748 63443-47334-79597-99913 36702-26025
6437.3-62504-87493-64178-8760-46928-25637-20462-20491-58341-29943-26208
6434.5-73410-74320 14784-62938-35934-13555 43982 4617 8569 3908-67524-71452
6431.5-34347-82264-421-10677-36584-103582-68259-155530-34976-6277-22293
6428.7-86808-26127 110-86160-7511-23339-8599-75363-131356 15573-23178-9097
6425.7-70081-54518-28830-6938-19463-5040-15198-109019-43451-96769 2164
6422.9-88759-19506 47295-111658-70832-173150-32561-154108-83448-64594-17936
6420.1-57858 541-26054-87291-13030-73386-73278-118964-37843 545-35707-59533
6417.1-55068-96632-40282-38719-47297-57601-30487-58019-49348 16326-169927
6414.3-15514-28991-25411-86019-68348-146111-40288-40741-83181-31854-72355
6411.6-56650-18296-91121-59493-63772-73166-94234-101106-64978-9872 8979
6408.8-108768 83911-17481-113070-22579-92840-42450-5412-26614-20376-47846
6406-14096-37306 28275-15418-19770-102373-76147-60171 2558-44073 35592
6403.2 19886-68046-63936-71463-18737-41507-107937-31877-64603-13622-137630
6400.5-69865-39273-71465-68212-49959-117714-101937-30451-71178 40776 28160
6397.7-86812-32075 8418-48460-39285-63712-1137-91407-124327-165609 5696
6394.9-51568-22296-42236-56483-16832 26093-37467-68678-7104-54953-90566
6392.1-96371-71750 24577-86134-7583-81464 1478-30415 2392-154384-89109
6389.3-116438-36181-39310-74885-94159-87794-93488-96472-73943-71985-48298
6386.6-94982-58494 3603-121132-3642-57431-87053-83700 1853-40870-15745
6383.8-37348-55080-50169-7870 12626-57285-53135-94592-99273-29811-25638
6381-45499 34256-45567-27516-100401-18262-72147-67056-82153-1016-7445 3418
6378-46323-100725-144294 5763-34312 15768-10287-59541-42127-33504-75332
6375.2-95990-134338-16360-44826-104102-69525-47067-62826-69274-58074-55300
6372.4 28355-107318-82079-29900-106674 4196-136483-128563-92228-74204 1310
6369.7-44362-93020-43255-32971-138284-65459-45400-1134-47504-84155-116664
6366.9-28195-65487-58971-61031 48124-48884-3492-6673-17098-33028-124721
6364.1-61033-68556-344-14787-24265-59956-60376-37040-26265-55093-83027
6361.3-80774-29380-13822-89898-92843-69461-63403 4421-67996-41362-91235
6358.6-68122-27005-37960-12432-44979-15730-29354-149945 19108-32404-84434
6355.8 16380-116837-48658-116675-28151-122264-43693-121228-55241-9399 24626
6353-54458-12218-48148-37146-55065-119984-88225-65952-62134-44284-81864
6350.2-40380-130749-34397-67705-103438-54408-158069-22815-15341-54606-97857
6347.4-66592 19180-76177-43306-43977-45508 23237-64163-122399-133069-63955
6344.7-210860-80918-70552-60543-32148 1-19974-13744-61412-6566-1589 657
6341.6-47611-58101-54119-2157-54390-51107-144291-57474-78570-104479-83951
6338.9-93479 140275-53766-14907-83803-43699-7508-63428 41307-53901-58642
6336.1-72549-35805-19550-65402-93719-16847-9968-4708-90371-96746-41881
6333.3-15227-95714-15200-28077-37060 34087-57708-27648-47908-29120-47422
6330.5-69730-67375-104472-71274 38394-46622-32201-6048-4927-100034-18150
6327.8-128333 2998-68796-25523-55981-60754-50759-51626-6317-21376-21686
6325-54792-88576-104533-51136-92045-75490-29847-52604-71344-57470-34070
6322.2 3-68526 12992-100849-25353-111186-51117-19955-43223-79259-21517
6319.4-49712-56624-85365-109526-39989-97947-23414-26425-115687-88993-15789
6316.6-81527-4134-99910-83068-83012-110810-59459-20630-83922-50220-84596
6313.9-47382-57158 23972-42166-59590-66722-67780-48827 18822-61519-50736
6311.1-25094-16456-78919-95100-75310 977-419-121816-34349-40303-18617-83728
6308.1-65030-110651-68053-7705-64925-119273-20418-106321-39639-84420-9137
6305.3-50877-70753-58249-37915-59959-84717 66033-51386 55267-35183-68203
6302.5-18415-44401-61367-40244-36390-61737-69100-8350-43354-36473-89955
6299.7-2261-43641-52494-13879-65044-38306-44550-92746-131329-84513-81064
6297 26502-96467-62057-35301-93942-25161-60799-75118-74671 18100 2318 19543
6293.9-92411-5981-65610-103949-9573 2255-74078-55554-104737-31748-17027
6291.1-18090-72478 15210-22813-75785-132200-23458-94752-5539 1817-89397
6288.4-150556-1478-53131-62461-87644-7468-99447-17094-41477-98320-24024
6285.6-31200-71078 1533-63043-97785-16943-20116-102027-62780-60167-99245
6282.8-38184-94862 11877-100979-17266-59089-16302-84848-10018-62999-13769
6280-91636-98450-131702-46781-63862-17992-71457-58041-69504 5674-62402
6277.3-43064-104327-20721-88586-69278 45598-30044-94786-41508-136851-6241
6274.5-30939-30981-75505-6407-2559-83390-34467-54505-34314-43129 2996-44105
6271.5-88799-118741-48270-29250-97355 2215-51206-34013-7573-120256 6938
6268.7-82356-70732-49258-29577-58513-27754-36750-72415-80423-87885-75957
6265.9-99221 6652-114716 6993-95558 167-39356-159158-88313-109616-61930
6263.1-31348-93064-70555-69661-59340-142171-54704-12268-3624 13855-125387
6260.4-44638-13138-87561 3369-78592-45843-15835-70699-25358-44272-16416
6257.6-43687-73616 144-109920-39930-79964-87200-43445-130974-42372-62673
6254.8 1252-24484-102218-2371-88765-65393-100963-53144-26274-77104-59597
6252 539-95659 16012-108467-102051-47335-38703-20763-38731-58207-73949
6249.2-97258-34327-133880-100283-43451-70132-31135-45728-19976-36139-79859
6246.5-28049 30472-110415-46100-78389-84420-67503-32728 2675 42965-92397
6243.7-47026 13368-53097 23677 21780-82222-102159-58127-60397-75806-134653
6240.9-84748 27362-102632-72670-57565-73361-57551-138136-63303-60063-69579
6238.1-114748 10524-73072-22628-61168 11249-59834-23732-97447-77477-127297
6235.4-58459 21275-92730-70780 29489-52422-49443-108007-51479-80610 22757
6232.6 15352-32697-84218-47735-20864-74057-11028-48108-2818-66398-63771
6229.8-92317-24234-52032-96526-51077 42173-46380-147883-58201-72365 21679
6227-73690-57008-27541-108640-62490-47588-35006-40168 2146-47549-65735
6224.3-19509-48410-23017-44860-56371 1796-76802-24901-21741-24116-121160
6221.5 7658-20304-37161 8153-68515-13272-74530-104728-64713-15155 25075
6218.7-4862-32177-109959-34957-120457-65922-28550-53892-64923-70680-92007
6215.9-65572-59515-21241 9959-157742-79396-27918-66210-32133-72363-55967
6213.1-46059 38716-48954-19746-30874-44219-15290-112426 5476-6107-33804
6210.4-40632-106996-80245-14195-78364-110527-25254-78807-58746-22391-57820
6207.6-52409 8162-92772-50164-64546-70504-74649-59767-38931-75892-56303
6204.8-105840-45929-91395-9461-58908-75430-79894-39261-30710-54064-48972
6202-103534-9243-93354-25435-27161-77552-77528-16225-90489-104661-50092
6199.3 8475-22682-148998-40276-37437-51588-50825-73856 12082 6803-105947
6196.5-41374-72975-73061 18613-78557 81816-34046-86104-88580-78246-11327
6193.7-68723-62649-13393-43693-81098-144793-16516 20864-79669-120090-37859
6190.9-10879-34461-19651-10371-37610-60518-36889-62434-29630-17090-136293
6188.2 4236-43084-108668-30660-86452-26550-85161-19492-44019-73754-16728
6185.4-98894-137823-90242-76416-99764-42348-56254-7271-88314-14942-115316
6182.6-89263 15121-21058-62151-119960-81396-37935-57715-120647-56863-23795
6179.8-67782-73576-18946-36501-106690-106798-55391-103082-39869-83733-60283
6177-31677-131612-85757-128093-21111-53010 68464-117406 6234-90978-105011
6174.3-45578-18478-103269-99832-62483-38588-53747-97179-25688-11543-52835
6171.5-44589-59420-54420-49738-53080-94561 19905-54700-18133-92086-129953
6168.7 58511-71673-51560-195-55986-60000-156332 1737-20899-69611-106830
6165.9-48548-72031-127901-100900-58007-119971-4894 53002-76034 32404-27485
6163.2 24622 11897-20356-51298-97218-31995-18888-75651-68427-129592-74796
6160.4-56197-23635-129389-67067-75067-24152-46132-22938-48919-20306 2690
6157.6-65706-112877-12250-658-53890-81645-58318-115847-92234-32885-72045
6154.8-42060-54956-100979 14107-96899-45115-37525-8093-136605-154865-79322
6152.1-24252 49520-103680-47098 35924-54049-28738-21102-17795-110967-70227
6149.3-52715-39316-73810-68151-42660 1231-15622-6099-1026-47824 37027-47515
6146.2-57042 10920-35617-81521 41180-96007-83829-74344-60051-48432-63680
6143.5 9254-19074-11464-24555-57621-129867-70460-107179-43567-26661-36544
6140.7-80139-106142-83868-56924-14334-44723-92538-73240-142352-32566-8833
6137.9-29178-96559-15934-24140-32758-65883-130507-28452-80758-88898-18713
6135.1-50995-113784-126487-61920-26322-87411-37304-47088-94277-65918-71816
6132.4 9213-49625-19838-50728-100062-108799-27491-81519-42496-102475-46496
6129.6-62056-27244-74314-61446-48384-79814-98850-48559-77651-83944-13513
6126.8-5836-44624-76886-93460-73895-47018-30197-47873-46555-21608-12471
6124-19651-68468-96268-103803 38090-60973-41322-26511-33453-95655 12612
6121.3 1286-53600-24466-42153-33823-49955-63202-10998 7580-54728-54620
6118.5-6675-46435-141545-38059-41013-70025-8832-6477 22800-58099-100810
6115.7-11894-23211-93320-107884-98298 47281 4026-51171-32123-56964-39543
6112.9-53876-20654-15261-25870 27680-73864-96586-17384-57601-128800 7420
6110.1-26586-19716-115687-96988-70256-71887-66901-22526-38350-32558-51654
6107.4 22861-109420-4932-52129-66055-74238-11927-65408-23587-19670-41000
6104.6-68350-143430-17588-13038-90809 13122-37024-78294-62827-42592-53896
6101.8-40831-112219-49042-97821-42037-39262-24583-76581-11933-54803-31877
6099-68640-97839-34449 2415-62870 1042-14370-592 53285-79174-29398-68630
6096-39564-90447-32488-33593-68023-63069-84296-85670-61141-85370-64932
6093.2-47794-66024-5224-1755-56098-41249-16723-108220-1766-34594-17919
6090.5-91661-29419-74794-114372-54888-42006 44262-23154 16954-89465-45234
6087.7-34285 18419-64551-17937 3551-11774-32231-58311 3023-30886 6630-72809
6084.7-89456-47686-51231-1360-78213 3331-22749-74124-14512-79868-47902
6081.9-57452-69447-49079 55915-63639-54048-113649-82641-23072-9105-31194
6079.1-68740-42890 37925-18000-108437-108543-111744-66210-67315-23198-47052
6076.3-92906-22282-58439 13405-56205-139927-9224-80310-34843-134409-143465
6073.5-3724-45534-59194-95867-68335-7929-61014-76200-96483-101886-755 24927
6070.5 38215-79949-69532-73785-27686-133417-28661-44627-74118-82557-110450
6067.7-38996-110644-46958-73863-98134-68874-32790-64067 50149-44322-31803
6065-46902 38640-80205 20896-47305-35901 1886-108361-111786-25849-90052
6062.2-15241-18393-19469-82823-4877-38441-3939-50448-37912-72940-65226
6059.4-48741 23356-76538-7801-91787-24045-35307-41785-79431-42084-80348
6056.6-14521-74378-27811-6245-58970 28110-62606-98051-16504-47557-129924
6053.9-51887-21214-104976-8887-3410-52020-68860-16324-77339-107350-72399
6051.1-57457-73255-46517 4444-67466-103380-43771-55966-84080-17265 2584
6048.3-10100-47598-69446-117061-103096-90023-124198 4823-12522-71079-11099
6045.5-52573-15327-144176-3294-153110-61505-95784-75732-96206-48683-22502
6042.7-91643-38638-86294-103603-108066-45740-70052-72560-37021-97654-87770
6040-132957-35710-82920-23528-37743-141466-24044-69440-25768-130015-49493
6037.2 4612-69339 7203 31505 50704-115803-45934-97670-121751-75373-114494
6034.4-107627-78359-43248-47944-110390-102814-50510-33200-42315-23260-108256
6031.6-94019-36102-67888-92790-54098-41831-6676-106657-77106-84685-15004
6028.9-114587-41856-46044-95548 27650-52553 16555 17720-85759 23558-42152
6026.1-2182-50402-45194-68799-64973 28343-48788-23854-154024 1493-88395
6023.3-52468 36067-63776-56085-54196-30028-40518-9577-105687-99829-18442
6020.5-62314-101227 3954 6595-69544-47948-6015 17289 24090-91628-13443
6017.8-46239 44384-8647-36954-35655-52050 3111-54929-52537-67349-97580
6015-84865-94164-53406-44811 32443-69321-110090-32323-46598-55754-111806
6012.2 35414-41761 28143-24091-58875-99589-67833-46132-44956-101658 21476
6009.4-75887-92361-41763-53338-41435-49855-3058-90419-103971-26141-132085
6006.6 27383-29537 10202-37366-24987 6290-45540-109639 13892-62819-3450
6003.9-75462-63334 18972-70411-43844-137300-34701-83338-67603-120569-66572
6001.1-37606-88947-72360 39023-82961 41827-5498-64636 5750-40536-33904
5998.3 7565-8406-29982-119845-80919-83282-153382-45742-21844-71226 6806
5995.5-69897 28315-73499-13228-71004-77342-91225 22116 16038-78950-50057
5992.8-53382-67438-145010-113888-76841-6730-75809-71356 68364-96768-108391
5990-100579-31753-22351-40327-55820 19562-44581-23205-56495-113389-46315
5987.2-40432-52038-37554-25576-53864-60457-40928-15199-31744-84219 14265
5984.4-72022-85113-115373-37751-40387-65938-48444-41048 35168-81772-45287
5981.7-99834-84520-38994-110398-43134-70864-112038 24330-101012 5764-14382
5978.9-46502-35933-59462-121046-77915-73453 2721-32342-61551-3326-109989
5976.1-119475-25483-71063-23229 22972-29191-110408-56986 2757-44435-81026
5973.3-84274-56193-88448-54999-66666-30366-60019-55307-55754-41483-109976
5970.5-139929-101172-37611-71508-85332-88467-51947-56210-93202-92471-52954
5967.8-53525-107814-57608 2943-91954-92456-5883-127830-64599-34977 7990
5965-55477-124447-20602-60775-36859 17172-73854-76139-41839-32799-63795
5962.2-78035-68697-11368-30398-64939-9779-14991-21023-5308-180969 3039
5959.4-68629-36629-16031-53922 7701-53924-43829-86802-53649 26981 13753
5956.7-109945-39057-33937-42539-71891-71707-54840-70661-48025-110872-26664
5953.9-99969-92592-104104-61357-17452-36476-114756-148768-24005 24504-48368
5951.1 2891 3163-22797-52519 28043-133449-16990-59549 4331-73562-84162
5948.3-72981-4148-47750-28466-76982-23746-42080-114533-58537-68393-6115
5945.6-45343-49399-73114-154830-180464-32079-32692-26679 13953-69372-20172
5942.8-70338-58665-80439-32268-67091-58967-31742-102580-68553-29078-32229
5940-48981-58297-67289 11283-19442-33907 3005-66218-61734-55315-63929 49286
5937-26476-17630-55696-19380 17727-65461-101740-56599-8005-3371-72979-19820
5933.9 27587-115163-20766-21171-83447-100813-25608-70490-64801-83776-107471
5931.2-69567-28483-50064-86915-10461-25985-5660 6465-70958-119094-52905
5928.4-47311-18881 10447-74829 16201-27531-52962-43436-6286 18332-53537
5925.6-23477-65861-111395 53100-34159 15634-25559-83447-29888 34723-95881
5922.8-63958-36830-110051 57422-74882-9139-80853 8050-115683-69120 58615
5920.1 34482-48284-117714-40767-50944-54622-28951 71073-64873-92088-1782
5917.3-46788-14120-68040-38250-64302-101035-120441-20411-33717 2086-9350
5914.5-39458-22672-2851-105050-79757 11330-56388-21815-171645-67173-64609
5911.7-2366-43385-107222-125908-37347-114814-61335-79255-90480 55573-25788
5909-9646-71801-128354-23388-28566-14857-59635-11364-128746-110188-84748
5906.2-25637-39417-53964-14797-41859-96394-64667-48543-90147-40559-21231
5903.4-78104-61940-34464 22811-94872-1205-121704 30503-77240-48730-97442
5900.6-109033-101164-36845-75715-7212-94064-60367-63342-61609-171225-73397
5897.8-73825-33286-35816-33217-41177-33066-48942-18068-60477 33219-12029
5895.1-52841-76051-126067 29610-57667-92024-19939-47999-26981-22681-29350
5892.3-52857-40961-37627-129713-130516-80626-94076-79474-100514-14605-46554
5889.5-52108-58624-96654-25605 8376-30781-18246-29831-33054-28141-23123
5886.7-85410-121153-21465 26600-89781-71430-99128-119306-81990-52197 3659
5884-92259-50471-113971 9330-66522-126910-116245 17492-11570-35950-39567
5881.2-94938-39643-56131-75012-139790-73932-85386-36808-74468-60523-21058
5878.4-30636-60285-62249-61692 75513-15230-72704-12042-46721-88323-51403
5875.6-62903-29457-74433-127027 6846-6376-93042-32382-43784-83402-54234
5872.9-57589-15090-83340-36157-85329-59270-99838-93843-15986 72460 11204
5870.1-77023-41964-35785-112328-32221-15136-56710-48677 13368-96935-74888
5867.3-44956-26995-49118-83786-92929-75115 47600-84794-83099 3845-62020
5864.5-81719-134479-75500-4331-94654-23047-2199-89647-45953-108489-32112
5861.7-67133-54391-60631-32540-89784-57089-17049-55373-88813-14565-29876
5859-54758 386 37215 6376-53553-17545-78030-177943-15061-29325-122085 3349
5855.9 22203-87206-28607-109366-18158-156860-73690-5664 8107 3752-65276
5853.2-66711-95479-90139-96220-142254-22377-77749-80745-23722-32621-7267
5850.4-76000-27385-35894-1586-32978-39763-27421-77655-86977 13006-40502
5847.6-42628 12985-64762-2172-83100-121863 23965-109870-49837-36790-90547
5844.8-87317-45469-65831 24613-9958-76131-24807-92363-19461-16571-87913
5842.1-51274-32337-41994-84300-78516 9174-66042-79405-85998-45077-110948
5839.3-29300-54059-122102-111280-4675-69874-76909-29306-76000-74344-2212
5836.5-79273-37174-114094-60984-3375-39915-53888 14608-10450-1042-78177
5833.7-33202-58367-80805-16711-75731-37771-22239 5966-81049-30569-42656
5830.9 13212-42290-88539-47536-77319-68910-22126-79938-34257-99406 33192
5828.2-53946-17462 24283 35512-109422-87383-79051-35050-78105 1922-21116
5825.4-20542-42176-67806-61076-76762-94755-26656-18714-43271 15597-83910
5822.6 19110-29844-59744-99480-74588 2851-54914-17758-43234-53099-76753
5819.8 26414-88908-72635-153095-105168 18085-13288-26094-20686-76506-42864
5817.1-26238-53317-35593-91384-18471-32569-40522-51820-91461 1483-6576
5814.3-114934-20037-44684-58565-95029-53337-89444-94831-63898 57634-45576
5811.5-12612-37897-138734 2394-76931-54001-50074-76775-82848-97729-108804
5808.7-47984 7647-55250-28974-80711-44016-2959-18122-13973 1081 7084-41475
5805.7-93845-43043-130613-95045-51937-106117-94532-65152-18444-62050-115668
5802.9-15772-47724-67434-12219-49820-87370 21043-57602-54656-25126-23368
5800.2 3667-70515-84122-84390-23852-55834-45302-68596 24838 9290-67940
5797.4-199839-41081-3801-62642-31413 25366-63068 10146-118562-47464-163236
5794.6-41423-60572-54033-48350-11319-66744-18527-5718-31132 29183 17633
5791.8 39075-69390-49532-92390-35605-1419-104320 7446-48161-44487-62864
5789-44993-23194-77228-90691-73501-40371-17775 26803-106308-102052-67581
5786.3-54686-66106-90962-70973-125184-26324-20286-116805-76708-43926-36451
5783.5-35300-50385-93675-50877-50253-45584-53194-56135 40417-82474-67567
5780.7-60595-66382 11754-61216-87718 8800-18041-18325-126879-57627-67272
5777.9-126783-78114-45663-18977-106728-17363-39947-64616-66205-96366-19835
5775.2-18569-10498-53138-22485-151039-65569-17994 9025-12657-100077-21964
5772.4-94571-113608 6534-131668 67821-52402-38330-12129-59253-52445-81785
5769.6-85354-87522-82266-50568-19231-57596-72077 25627-41727-137664-38884
5766.8-45890-89104-53683-96615-59396-57877-75992-73982-110330 16302-100441
5764.1-9825-142912-63737-105636-1631 11775-37513-35118-92684-4373-85640
5761.3-65713-78707-26383-18073-18855-17633-46107-6329-53043-20140-129725
5758.5-111555-18575-86491 30068-62057-38047-79454-62296-31701-69810 11730
5755.7-137447-46826-158912-2369-50287-43468-27074 7535-48054-64544-49437
5752.9-76084-72248-117497-72427-53997-45639 3984-45171-70892-36986-100928
5750.2-35050-81750-575-87970-36747-113259-34031-96459-40657-65007-86586
5747.4 4585-69957 454 13888-94307 2672-112403-65556-30162 12182-8572 21679
5744.4-52426-29268-79532 40038 6783-46068-19523-113439-89002-66131-87893
5741.6 15963-100472-33022-47687-120675-55678-71937-41474-26806-10169-93886
5738.8-33991-75257-103974-6140-30320-114129-78703-25478-92814-40679-40764
5736-114153-7573-41905-31517-131573-21748-60842-90557-36016-110944-53114
5733.3-55639-2767-106293-5694-50353-18278-47205-127490-68917-10916-60169
5730.5-63194 28123-61829-16366-86126-43030-29991-77006-63045-76946-90437
5727.7-10797-63779-12612-25403-45289 40984-57427 7530 50382-74928-14869
5724.9-81198-40893-100208-18613-92216-98335-25794-35704-31543-80289-7874
5722.1-702 23721-36863-27108-160198-81323-107672-28975-81786-82059-53709
5719.4-103687-65967-79276-12010-4073-73361-78990-75779-38111-9831 16048
5716.6-13978-59267-68432-42191-10930-100074-51203-20249-37763-80416-59106
5713.8 5747-154932-52125 11375-93497-17759-84085-73374-86294-12330-138535
5711-25809-56600-51603-23465-100519 59498-45762-87315-93901-60309-95426
5708.3-132440-25335-23154-51148 17474 21538-76638-48380-66874-65045-46050
5705.5-76210 24502-78429-93432-124713-28269-22334-13914-111126-48610-49899
5702.7-1601-63239-53024-42016-62002 31626-107894-68508-95071-13418 9528
5699.9 3140-29643-3391-97623-91321-64486-107522-33869 12344-121896-13592
5697.2-45208-15699-69410-46703-66051-13301-52856-26026-75305-40739-87829
5694.4 22946-40891-3497-65238 21468-72829-79277-23436-88632 49237-95447
5691.6-28033-52045-59296-123448-75605-10002-18398-85834-57681-88423-119829
5688.8-74364-36067 575 6779 1541-21206 58997-73091-96474-77362-61727-120408
5685.8-73365 4961 38447-42607-47248-64886-78694-77898-53891-27840-36083
5683-55719-91002-27994-14656-13013-85486-35203-33608-73035-44181-49601
5680.2-71222-31986-107591-33305-48091-31424-67684-30685-34087-45538-11066
5677.5-44046-62996-81099-44040-77246-182206-11932-37315-105768-63099 70087
5674.7-361-65499-11602-54488-52555-47044 8556-55466-17085 14429-9885-65512
5671.7-82710-76240-66051-74567-52064-11146-83230-83675-65367-74322-96872
5668.9-17702-102034-37442-65629-21042-95986 14512-43327-30922-103080-91819
5666.1-83306-3341 26478-54532-128787-82253-111389-56670-78977 24702-55553
5663.3-27517-9934-35946-75999-113973 13071-75159-61289-53483-40077-72373
5660.6-61968-44670-44484 2069-144531-54937-79678-43635-35128-73261-169551
5657.8-5732-105609-76133-55236-46514-44832-13785-67363-27344 57510-117664
5655-55545-59701-55698-14499-54252-52755-53356-88712-39501-64662-17921
5652.2 7168-114508-64458-74915-75871-70245-67540-49433-22377-35363-50317
5649.4-39929-71424 32583-72611-40017-19866-19111 9703-18617-37997-16305
5646.7-12499-83058-55212-76554 15839-142353-66028-70307-91335-101576 25489
5643.9-23831-27051-8303-27484-89119-27557-64736-60859-58642-69235-68138
5641.1-14121-16142-3783-174783 17136 24325-93617-30269 9879-74298 42427
5638.3-129995-34187-46497-46220-28599-14621-56325-11464-73160-120317-38265
5635.6-28948-124483-22851-63419-21224-74914-85947-62850 12583-65745-11281
5632.8-163920-68052-77636-23831-35773 14937-67283 3676-15888-10559-27232
5630-10415-4270-94611-19557-23081-123067-48538-19610-113884-121121 29769
5627.2-28508-53683-56003 22232-119587 4969-139509-73392 4816-48852-43683
5624.5-113953-74258-6875-30213-113120-60218-94144-64066-98429-63109-54779
5621.7-107088-55267 27001-14864-59812 41290-29618-34134-92600-105961-15798
5618.9-15839-132520-96581 3615 12091-42757-92239 16834-41221-93227-39440
5616.1 7630-78330 8437-25642-13903-100001-113921-36983-120969 6685-95369
5613.3-80630-41660-84637-75105-47886-74209-12183-35754-55153-18978-132444
5610.6-5981-38329-97534-65974-100399-110466-25344-88676-61774-39344-16861
5607.8-105282-35345-19562-9450-28516-3784-39462-53396-29753-102076-59555
5605-17545-157058-125538-42930-81456-30612-58423-92639-6895-120127-99946
5602.2-39832-50146-124595-50332-95687-30533-40679-21482-4030-54922-64726
5599.5-70911-5037-78882-79106-7619-81164-46875 3951-69152 81915-71776-28750
5596.4-19070-28984 30794-136157-41816-42369 558-6121-29437-44035-33866
5593.7 21581-16732-84112-115206 6983-78617-18865 1670-23841-13623-109-13285
5590.6-54629-46871-5207-71268-16614-65286-72182-73519-4296-116808-7740
5587.8-60864-43164-45006 77595-34991-42250-19395-61061-93295-39418-44488
5585.1-99303-110822-36803-78500-42714-114234-47114-68496-42776-19499-97110
5582.3-24171-69995 19356 31693-88341 1387-79951-46155-38840-17017-94222
5579.5-78184-86763-23071-72562-10253-125116-86903 7139-98688-61671 21808
5576.7-78165-13055-35508-135986-51009-83381-82680-17052-44740-154439-103804
5574-13133-94810-46352-80806-27566-109601-86780-44202-4911-32658-35187
5571.2-86695-14190-35449-104175-48610-23401-82056-64739-70654 12779-43655
5568.4-5264-51889-75630 35344-87623-66041-58975-97722-87448-82064-80505
5565.6-41068-8515-96954 258-71075-83389-40547-102963 7402-105015 12808
5562.9 2388-44288-64366 20443-15316-145006-130285-18916-76015-77162-99314
5560.1 654-14242-54648-36250-85717-50073-94307-66391-52808-118972-75323
5557.3-33997-19200-64621-33073-30059-69269 12404-82432-63958-122246-2087
5554.5-22221-250-33319-71469-21668-9977-35717-27715-141741-61368-81897
5551.7-10764 10130-72366-18217-25955-48564-80226-67365-75457-1326-48328
5549-79628-7868-74080-71561-56476-58917-7822 32818-64306-133048-5541-33109
5545.9-75940-7068-96285-61980-104042-59754-105360 18602-150675-48689-84023
5543.2-52884-45515-74019-104708-46085-72560-12191-31549-94152 49545-46443
5540.4-100827 691-48387-95694-38985-92666-53579 402-140710-75534-48093
5537.6-64767-15058-31993-116037-64172-86606-41073-41272-19086-49945-53087
5534.8-7354-149880-116040-108829 35485-50606-32456-29777-42351-51994-96640
5532.1-67511-87412-77284-64776-101449-49723-121890-19431-111567-90936-95401
5529.3 7154-32170-24378-30271 25507 16325-77027-23592-106406-86038 41417
5526.5-82853-23158-6192-53069-36432-29065-81181-79766-89150 64603-38894
5523.7-76617-43463 8547-40548-92883-47924-71595-16633 36244-33670-95554
5521-41320-68930-58012-23759-53870-86791-33455-104206-60229-8446-92819
5518.2-86142 15671 6106-42370-49443-39631-45310-72478-8267-60329-39507
5515.4-46614-23236 17497-89436 16889-78931-52063-119938-7203-35248-61174
5512.6-64006-36782-80882-14914-70428-20116-4935 17090-119821-47577-7515
5509.8-60195-64310-38037-46384-43663-40976-22138-70467-67728-100548-58239
5507.1 3205-74192-114062-97872-30016 29016-51639-23661 24116-58737-68787
5504.3-93226 3560-80760-16516-121575-73657-82513-109697-44855-65349-7930
5501.5-113879-17843-20196 15770-44252-64329-130695 10767-86780-53628-52182
5498.7-113868-108266-68157-31481-75085-66978-5205-82161-20369-61516-104812
5496-89915-84175 24849 9285-53015-62062-22787-62829-71032-127591-7018-28061
5492.9 18635-25085-107775-44305-92822-81467 41675-63930-13552-58235 13641
5490.2-47251-40482-116498-55121-114486-119733-76184-74222-109810 74177
5487.6 2061-56898-60684-16552-132930-82426-8309-123417-90227-110168-24221
5484.9-13319 1875-55308-146573 20313-80285-5888-59773-81568-24418-89387
5482.1-93990 1390-48686-39636-53654-50950-68114-13288-28467-21714-66422
5479.3-34719-85645-37712-66439-40834-108372-76136-14033-32642-67804-19784
5476.5-55343-985-16798-4730 9450-110400-14593-71230-1984 13557-79932-55535
5473.5 32591-27837-32880-62219-11807-70662-45549-34545-83813-32703-123039
5470.7-130440-68551-146909-60449-86112-110607-13052-22536-22943-91667-107936
5467.9-40989-43703-50817-22507-54524 40-110342-70275-8884-54631-69436-65509
5464.9 6554-22662 11899-54071-62011-70130-90909-145691-32693 19118-80002
5462.1-21638-105117-71709-74699-13261 8331-25044 7310-99844-93957-68925
5459.4 836-67833-11754-69294-95585-40665 4443 8966-83263-76135-56132-52863
5456.3-59664-27810-55466-47951-57893-112026-31141-77375-65343-36433-88862
5453.5 19143-107624 19279-108475-34391-17213-193742-30875-7496-95498 4965
5450.8-91370-30650-108036-8901-34068-50442-41691-43382-63469-28171 10619
5448-28215-47072-108684-6648-33689-30403-19541-26542-63651-87842-56162
5445.2-60675-103448-169724-17797-38050-1601-77849 5986-46727-38200-5461
5442.4-19440-104215-51087-17930-71053-59635-110222-51834 26294-64283-86198
5439.7 68964 33469-29723 26939-51677 11150-41852 5670-96196 19761-133256
5436.9-87682-55235-83080-37920-41938-63798-60654-9452-108017-81310-69039
5434.1-156947-91587-33041-15329-58334-55486 26403-31979 42391-27603-108468
5431.3-86218-11898-76345-8329 1400-8524-105736-62449-53166-73118-18462
5428.6-92545-10112-77831-37194-8281-38928 46141-95833-162669-101041-7223
5425.8-42505-10063-58519 30508-71889-38521-82078-131798-48611-47159-32122
5423-19270-92743-36972-53936-77740-45311-70398-40132-79534-85488 4935 3531
5420 7801-46286-84594-45819-14431-115261-51597-91193-34751-58914-31271
5417.2-79214-79634-41903-98932-28368-26569-16047-38256-61389-44678-70700
5414.4-46288-41061-53249 37338 9417-60367-63492 29415 3769-105834 17797
5411.6-11654-63837-31539-93478-22744-129357-38928-31925-30851-133574-34265
5408.9-34345 5848-82903-59892 34780-88234-42921-23619-41629 5563-62153
5406.1-25452-6058-86234-67259-30370 21756-63410-110459-71463-88542 9161
5403.3-45999-56939-57639-49144-29333-79261-73732-81998-64037-148654-59182
5400.5-103329 36685-36172-49978-82414-97476 617 30444-65702-29862-39804
5397.8-18703-50233-116377-72224-33290-40611-68290-17862-85625-21387-22777
5395-113923 4922-15361-68159-22769-99738-19425 26860-26484-85036-53076
5392.2-22844-48275-28412-20093-132185-14422-28682-81828-72748-42639-43132
5389.4-10176-78319-68796-41485-67356-15582-8302-40876-21994-88089-6182
5386.7-35735-58875-104488-67579 44654 7519-52546 37012-39083-16218-4409
5383.9-118534-8310-90679-6432-19358 30001-36958-50196-42527-54496-14579
5381.1-51643 28717-63483-22177-55683-44421-12027-24940-92246-62968-15852
5378.3 35200-62807-30323-104819-70772-118858-107326-30751-23537 47821-11982
5375.5-2939-160807-18314-64923-43321-95021-39687 12200-137087 888-68340
5372.8-23537-45399-18143-80316-8092-56925-66299-90562-21157-130081-15610
5370-72199-73571-25325-5200-78481-113910-99366-58141-49586-63366-98326
5367.2-147726-70475-80908-29833-55643-33064-60406-74545-50803-42276-19463
5364.4-49580-64709-39436-63672-22728-38034-42016-32736-127962 13881 10364
5361.7-62512-63966-19971-22310-25550-93552-108915-28377 16311-15075-134671
5358.9-56395-66484-109980-356-110172-55946-67051 4949-75011-80380-63991
5356.1-18874 20657-41841-44415-14133-83224-38690 14013-115180-25017-69080
5353.3-80569-97237-31166-12931-13447 59374-43088-12686-45167-102768-78556
5350.6-1828-72839-18020-58927-28898-10981-80597-51135-86967-83343-40363
5347.8-73472-62773-21002-23176-1148 7117-110994-102769-60214-59176-38302
5345-52785 30744-58147-18055-86114-42100-6217-36491-149886-84184-50418
5342.2-12030-77731 10920-18683-146831 22257-50749 6720-69193-91425 29323
5339.4-75205-82386-53488-71714-28263-52258-84689-111300-170855-44820 119
5336.7-70288-45248-107444-45392-92109 52998-45528-71438-85255-75331-37610
5333.9-25178-73047-78285-79238-15118-59607-136210-43857-58712-1126-126802
5331.1-68604-16733-38132-11385-41383 25666-110440-68790-28961-98624-63604
5328.3-92788-96327-54581 23534-27960-51563-7716-5548-104857 24040-108417
5325.6-68364-19047-47026-91738-8074-63568 32092-66394-68868-47157-95149
5322.8-79210-33517-25209-95023-49370-54875 38403-62231-63463 8958-79643
5320-7244-31553-92164-78200-33442-125349-111289-59780-57831-25684 47903
5317.2-105050 36553-39005-30562-41303-98692-90961-68238-25379-24021-99205
5314.5-36148-54134-33057-44723-23021-46318-34212-7258-45259 17924 34973
5311.7-35936 4207-25858-84683 35743-49096-26986-92833-67058-26047-19278
5308.9-95196-72635-75893-127089 2488-46424-63266-43957-22191-59052 10987
5306.1-51002-50543 7742-83667-43132-16435-8133-42258-74474 30472-24938
5303.3-1997-35762-19252-78858 24037-93075-26854-3700 27383-80549 14662
5300.6-84214-50501-41458-79961-41434-103266-52215 17085-64493-47664-92767
5297.8-6316-25624-16664-141743-45036-79795-47124-92912 20539-48484-57100
5295-85302-47666-134548-47458-125984-7446-76845-57192-58335-55966-45973
5292.2-82356-89446-51473-31582-55464-95375-96604-29876-46819-39169-4659
5289.5-93015 25298-117222-66284-145443-82913 6262-77876-57994-47338-3536
5286.7 12169-38621-87795-48899-80675-118705-53877-19560-97166-92656-7339
5283.9 16388-80312-75916-56486-17938-7558-33742-97910-572-80920-45080-74131
5280.9 22014-91684-5030 17897-53208-32192 15705-30787-113708-74465 25321
5278.1-49247-106859-34962-28890-107868-12461-50850-61850-90205 7630 60
5275.3-126751-37100-55119-35485 22297-89679-40552-117747-54416-79789-81310
5272.5-50112-61234-91231-111628-123027-35999-96923-44136-66375-43435-67721
5269.8-37896-72668 18591-52905-78023-87053-105030-32333 24854-20265-16759
5267-78516-1000 75998-63603-102321-51606-70383-70160-76063 2271-19575-72415
5264-31426-28980-62492-58886-68588-37237-66988-55196-81381-13126-57632
5261.2-34036-64623-131103-55185-116672-21686-67706-10794-45531-3639-87351
5258.4-3783-78237-127672-39377-78250-37377-75868-14516-37939-96799-75743
5255.6 52649-82996-9636-58767-43757-33945-9558-80435-51894-113704-47243
5252.9-147216-28766-23684-99693-141181 22788-43442-61214-8404-61195 20166
5250.1-49054-48561-11863-53420-74379 41123-11847-85481-63107-89783-48774
5247.3-28254-43555-78786-40386-65764 26146 24081-67937 36459-68057-19316
5244.5-26111-124027-110039-62963-85093-37610-97207-111326-62267-6244-23630
5241.8-88526 12466-76986-112335-69428-26647-172121 13730-131735-55206-20772
5239-75292 9721 10904-59798-23985-65716-90845-93832-13185-66456-107807
5236.2-25825 988-104464-43796-52445-116346-98651-46423-48168-55040-13963
5233.4-73191 682-56765-79660-38275-16199-81109-59326-66464-98501-70189
5230.6-29381-83327-25796-99613-24587-76651-39001-81468-38764-136051-28894
5227.9-63435-74899-51766-34739-49293 113-57665-85542-51511-4339-28417-54254
5224.8-28360-67465-32058-72432-84969-39193-81789-39340-26959-46337-93453
5222.1-16064-40453-47917-22361-10097-21148-18439-5151 23528-60031-25956
5219.3-28463-26592-71750-85419-5413 6435-42748-103562 1260 21932-2664-89112
5216.3-22336-70089-61449-67182 17444-13215-74320 17132-75258 5597-122047
5213.5-41429-70740-49338-20610-59916-41679-66110-76744-60815-23105-43545
5210.7-100034-84787-38767-2434-27397-104896-45057-85983-43406-43642-51734
5207.9-96686-29420-76090-58043-81871-66202-70127-1477-4571-125120-99053
5205.1-8596-12222 15170-104370-105563-59670 44147-141662-34775-96715 25074
5202.4-75591 41293-89859-46129-93645 44054-76584-26143-14553-66960-79254
5199.6-84201-89208-40805-32994-22409-39272-122937-13959-17911-106003-31385
5196.8-85329-64645-3216-32948-94171-59315-44107-22355-73424-85367-53763
5194 7652-23490-69062-111792-90117-10331-3266-73653-81715-68441-29494-81747
5191-83417-18026-19859 15218-60558-53132-21958-42953-44676-74512-52387
5188.2-2771-6758 36160-26909 21663-75872 5589-85506-19125-93628-17480-69282
5185.2-40622-17258-108969 26899-75336-33220-108891-70031-21069-70402-16270
5182.4-6831-79254-105036-55613 17798-64878-43978-73904-61214-52359-83547
5179.7-49769-26502-100518 6586-48399-25477-74504-4929-68174-16051-107466
5176.9-78751-54756-40444-53609-80097-20175-14862-44591-85684-13464-123153
5174.1-42759-60946-31363 16075-47521-47801 21223-50782-14560-34985-39411
5171.3-24215-73417-42555-94304-100742-59348-27408-23665-60276-81397-28659
5168.5-106063-75267-148534-90607-27532-32715-128986-39633-74863-32171-97168
5165.8-9370-76260 2425-119893-58948-53553-61740 14127-36345-163265-50135
5163-73999-38194-58140-96501-119330-87958-13840-97119-35556-70179-70594
5160.2-56623-103511-45316-93368-41291-78832-58751 18740-47582-48414-76287
5157.4 32406-22410-58033-55367-41566-37854-83985-75589-27425-83816 24674
5154.7 45051-32281-104025-47801-160736-85929-125866-54399-102302-9796 10152
5151.9-25871-26974-146480-32608-8793-4622-23162-130906-13868-90249-56030
5149.1-95867-37797-104220-29515 8880-94931-47926-40124-24514 4573 35845
5146.3-39707-58822-65950-78101 14574-113915-54354-1790-60371-37729-26836
5143.6-148404-102198-139300-15227-90957-80464-13452-56500-49220-24710-82921
5140.8-760-55455 19216 23569-98415-38220-72819-37111 33328-15111-139230
5138-75842-22345-163125 6381-125859-102304-39000-78223-55583-14268-116070
5135.2-55029-48866-27525-42360-50144-114308-59545-25790-32108-65852-75258
5132.4-33459-67929-17596-56278-16990-84552-48023-75786 34250 17138-54424
5129.7-71069-37125-53175 782-95259-90218-23776-75769 39895 40247-70416
5126.9 29694-115937-26713-72229-75248-100741-42856-59314-96769-20132-22498
5124.1-138-26093-71730-85659-47055-99423-107027-44721-91006-14037-68815
5121.3 5744-78363-171938-89592-100117 9231-92118-112608-41979-76603-100983
5118.6-35876-35385-107837-8371 3053-84679-20574-57394-75427-69216-9832
5115.8-95208-502-30989-46754-42637-65845-74985-99871 8860-45792-90796-22388
5112.8 15414-54074-155614 25603-77150-41583-36749-42671-114320-39219-54853
5110-95232-78227-25445-27477-70250-61975-49955-11779 24190-99229 7095-39402
5106.9-4371-103253-46189-66182-140113-64007-66609-18933-1638-38422-20016
5104.2-30899-86628-8374-77623-26234-61929-18815-8213-620-40682-42888-55676
5101.1-118349-74031-33157-110290-67482-30285-74762-37620-7677-28647-16586
5098.4-91729-38769-48568-158742-31297-68865-60541-38096-43856-32200-85992
5095.6-20464-15284-56977-87297-64123-39664-27608-880-59506-137003-55518
5092.8-20420-64889-101062-103828-36056-41774-75836-9196-102173-96227-61986
5090-114339-8353-65425-131424-21422-145-29983-121513-97885-117476-121739
5087.3-120166-87132-85856-82225-100446-3067-32068-47125-37389-43200-117375
5084.5-32126-114619 22708-83628-110678-20613 16070-29575-19895 10332-889
5081.7-68091-88572-59515-25873-82938-4242-68830 22947-81371-71238-60061
5078.9 1603-53905-49502-47330-109028-100537-60369-6737-75702-16376 3927
5076.1-70752-81634-19259-69754-134333 23359-68425-34572-94554-24988-30857
5073.4-96955 1802-77778-125171-53299-48545-71502 7834-10700-40635-37444
5070.6 11024-62728-20326-90725-58902-98680-43024-54785-29944-6139-40162
5067.8-65384 33121-85104-142329-83044-46479-39931-68467-25586-65168-163145
5065-55827-59815-43225-3392-20367-53074-39725 52524-45009-39918-88784-80580
5062 9551-30947-18943-32339-130379-52448-77271-47008-133345-34607-71134
5059.2-132228 2643-87267-75261-44972-20011-22334 15588-59684 46049-63489
5056.5-67131-13659-30184-26115-34974-73220-93694-1196-68645-78875-78806
5053.7-46494 47427-55531-21558-42160-108317-68001-21469 479-49060-92216
5050.9-77882-54951-59473-49791-48577-25174-24766-129257-20372-56917-40369
5048.1-58177-112197-29826-6029-89137-76525-59778-19488-53393 40775-53960
5045.4-44964-34021-20237 25843-58206-41589-59095-47628-89050-8701-5435
5042.6-96178-67129-49184-45502-70083-82393 17852-120800-116961-67014-660
5039.8-111446-16295-35629 21433-56734-92679-67596-60180-106097-26032-38101
5037-3161-28033-27849-94225-73680-143114-77536-32358-3440-13470-13332-48445
5034-18651-61922-56498-18457-78037-56507-42531-66194 8555-42478-5754-87216
5031-53785-57444-47802-51628-26546-105055-112049-51353-130649-38795-67314
5028.2-4116-44696-90832-94487-66209-68565-21769-60297 42223-58176-85201
5025.4-64759-93654-12268-85573-45380-188032-122860-60088-12557-33445-36873
5022.6-45797-152677 24605-11138-3205-22107-10327-101011-17425-34422 28033
5019.9-19581-6878-60401 16952-38161-50816-121647-95451-71973-78071-25787
5017.1-67627-44430-82258-56645-44785-47681-51927-24829-80433-69756-82082
5014.3-102903-66101-74512-71823-130781-41783 4890-152408-99972-109916-18222
5011.5-44887-51282-52631-48873-13836 26252-78482-72815-56762-109268-72254
5008.7 3100-128231-105553-67446-51554-97769-79658-80349-41193-3761-49870
5006 20239 8675-37077-128022-70159-113905-115528 1380-38179-80715-34419
5003.2-105934-3547-140544 14465-52535-36934-129075-77589-110754-93155-55691
5000.4-50622-102603 571-29795-61810-61865-62263 49373 3881 19530 3924 14242
4997.4-80551-99283-48794-78672 12067-5326-44913-144369-65239-89671-147471
4994.6-39901-59829-19632 2443-52743-79947-75671-127092-60523-51677-64410
4991.8-29447-44887-48836-120256-64517-65031-48728-29287-19315-78727-49127
4989.1-52091-59245-53224-5355-27843-74269-2572-22258-66850-11907-76073
4986.3-120090-15628 72918-71966-23851-16770-144993-51304-42960-56386 8008
4983.5-82695-26039 59549-22487-72415-88975-69106-47842-53012-74258-24216
4980.7-61552-163575 20255-48210-8150-208695-19914 596-76781-19236-58047
4977.9-143802-63193 59-59780 13752-101515-64480-52444-81047-97268-72503
4975.2-46555 30853-68132-81081-88732-48311-55156-23722-61171-26978-60767
4972.4-49078-109133-103108-47778-130770-92965-24428-99446-102046-45094
4969.9-86637 5805 25388-49223-13651-101429-84677-42387-41236-157291-41921
4967.1-145954-76356-109022-31131-20071-32714-19006-27685-47209-13423-21289
4964.3-11203 4536-22396 3319-90335-111405-42487-147628-38388-45330-80127
4961.5-86107-19085-78483-72368-98208-39182 9821-101313-8709-119344-74139
4958.8-37682-32892-42281-93642 10638-161884-29858 44531-56062-19946-62577
4956-76952-80104-28613-28963-11751-95081-58512 17451-24221-93377-51155
4953.2-20404-57746 24743-34803 33228-33990-22723-41260-71794-60416-6784
4950.4-32635 12855-58215-106941 1687-81733 1546-14398-33343-18378 9837
4947.7-131708-6657-41020-18155-160362-108547 18196 13460-31249-27491-79734
4944.9-31664-38032-50792-67526-137633 31956-34002-66823-64259-33890 419
4942.1-36566 11894-37588-67346 3825-55311-52928-58553-58121 56169-18874
4939.3-28156-86319 28424-31369-57333-11782-90705-91537-54715-89830-123436
4936.5 48920-43236 1116-72413-51715-15136-10236-38525-137211-86975-66228
4933.8-81498-50509-3418-52546-72675-71619-74355-25787-54535-66471-37851
4931-99139-10670-49776-61088-60110-16364-127449-49168-53656-69885-19625
4928.2-22923-47443-120931-46745-27004-97903-75633-25881-116873-72302-65343
4925.4-103682-86163-27199-26964-72234-128393-73113 2728-28568-29964-100853
4922.7-11379-68083-74485-124781-96378-94853-71604-62738-74340-33405-3137
4919.9-21068-84055-2272-7487-158218-51616 26965-57344-11302-106629-50901
4917.1-67019 26120 52955-16725-98599-105921-71174-43882-29963-44424-111615
4914.3-15726-80002-111964-88840-58056-102546-35983-13050-69131-130243-115942
4911.6-20183-4911-63212 22164-33378-37056-56694-80210-1598 20261-78694
4908.8-172005-4152-59682-39807-65972-44578-53270-47533-45664-142388-31802
4906-34440-66340 75435-70495-48525-78420-57867-18112-88301-55680 17804
4903.2 1716-41751-127795 55498-2895-143290-65219-95804-43550-49635-91494
4900.5-76493-51185-69805-55608-27909 39695-28792-177005-61070-17181-31129
4897.7-5560-73608-45614-42095-79450-112578-10247-53295 26808-87485-22017
4894.9-63680-53762-54338-19653-85302-3531-79164-45078-13493 13996-56051
4892.1-44660-49399-100350-57631-80293-68927-58754-127981 12448-86895-137864
4889.3-102656-62381-11600-83832-40752-59276-61998-83104-42719-117246-32442
4886.6-69245-132922-60943-50537-83247-80069-38810-52209-15483-115597-52831
4883.8-75874-18753-107936-17508-74002-5454-13550-28651 6347 5243-40466
4881-77906-30560-95655-71843-29156 1041-86086-21116-90813-82488-95408-62168
4878-11472-6952-78438-74151-33257-68280-84742-98005-74997-20371-97029-82696
4875-40133-85230 9903-24703 17853-93588-86669-45676-72478-37474-72778-57781
4871.9-70646-41623-33397-9113-31361-17766-38515-31727-62274-16287-55387
4869.1-31882-16023-20543-33029-46472-28325-76359-121071-126443-51785-21244
4866.4 15237-107828-51684 686-167430-34461 3122-108290-8067-54499-13442
4863.6 24777-78671-83856-99915 3295 53682-13034 25786-70490-139540-25718
4860.8-9294-36376-55621 9651-6053-17995-92362-111878-122979-48323-33338
4858 16189-65267-75596-80403-57706-63167-70359 14147-41101-82292-110608
4855.3-24972-16060-96534-65339-107016-108356-72742-68648-29126-24618-30670
4852.5 48112-41633-95137-108094-144296-73210-88055-59910-40140 32864-127709
4849.7-47122-26691 14908-98294-60163-92514-49341-20009-39060-110357-120695
4846.9-85558-19130-38897-15854-8973-74421 27403-69073-107320-14363-61014
4844.2-47427-58617-94509-29970-48875-8697-88373-33317-42502-99674-30219
4841.4-29747-118698 39734-42799-16863-114247-23504-72399-63234 23310-8874
4838.6-50955-5513-25670-96696 27959 33371 2692-62438-67663-58316-32228
4835.8-101758-43696-98736-77745-30960-28336 9425-71496 22367-26422-52488
4833-23607-55711-72682-25467-12798-74693-74921-64339-64937-13034 907-29762
4830-29290-980-95935-56262-26678-93827-36688-38778-96111-19797-55904-66433
4827-19851-80886-4069-73116-53043-96868-77961-39230-12577-36039-92275-107686
4824 19329-80505-33538-73804 10136-60014-38721-79631-124384-69982-17219
4821.2-57666-89514-98866-17178-60996-49056-26541 34196-191917-121277-80232
4818.4-139737-20465-50596-90888-5551-45572-74114-33394-130924-61420-78274
4815.6-66562-71789-23660-28382-32107-44331-54587-115222-71614-81544-28380
4812.9-85187-79867-109837-66233-72193-95326-100427-505-2146-42177-133721
4810.1-57561-28131 16752-82099-22109-22987-117080-42487-68644-76312-76347
4807.3-93939-56650-93099-44383-47986-107258-60344-61776-2827-19195-2412
4804.5-55870 10260-103713-17461-124541-31587 13093 16666-31858-98383-34039
4801.7-80505 5727-104361-55731-16240-38915-101240-15547-70211-40268-34891
4799-34692 22509 10015-10773-79391-83522-139764-51080-128828-83197-133999
4796.2 28657-44543 26580-104314-50326-32996-4096-91184-56977-69833-85574
4793.4-43257-14136-16710-15482-37298-1088-23276-36512 25588-98910-17769
4790.6-70054-81031 4293-9447-116139-71311-51516-74585-45943-77391-45061
4787.9-58930-145950-58692-93887 21723-29675-35632-24029 42459-77772-35681
4785.1-1293-43254-3269-100211-190990-22382-53734-55691-15540-76283-71830
4782.3-101197-74213-32515-27476-49785-68428 2069-113300-85990-65364 3353
4779.5-83039-61898-96695-32117-85543 30348-42982-21042-62905-105476-12747
4776.8-34224-43557-161962-54275-46714-34700-3721-60648-60312-57490 30983
4774-39364-73075 2839-43264-14255-62343-81311-89885 6559-175129-93132-111185
4770.9-61998-16435-111690-107070-25622-64168-23902-41504-106845-61008-45244
4768.2-7874-117869-71967-15817-153859-60060-53966-3007-79183-13838-46415
4765.4-53860-14708 10478-12634-26938-20999-62116-338-107540 2973 17011
4762.6-65928-31591-10851-74447-88074-47581-12376-3101-64407-57418-6908
4759.8-72283-91731-53256-93208-66066-39331-89500-6047-64640-35843 46739
4757.1-34614-17311-30227-45034-38864-20038-82729-4059-66767-54165-47948
4754.3-79376-74272-35269-55634-14389-70192-84223-45779-5572-90791 29770
4751.5-97082-86970-44796-85935-54903 1105-28395-143547-84837-49158-85485
4748.7-41208-29352 5920-39180-78508-59306-61635-41603-89486-23791-121610
4746-57397-57821-96004-98483-21644-72120-57324-87671-39033-146491-49833
4743.2-54605 20107 4793-18192-3772-118854-78347-139627-121372-88029-53241
4740.4-59841-33811 3801-6303-25707-45311-25262 2769-125497-28994-102146
4737.6-29544-112264-41553-30689-51584-42510-2009 24904-120882-78090-42604
4734.8-65021-29669-3530 64923-81357-75621-62773-49979-30912-94308-62236
4732.1-15147 38814 24852-29154-64755-124325-47346-58953-90158-84335-36562
4729.3-46552 32243-30845-24733-50619-119388-17735-11873-129722-40847-22399
4726.5-52810-55667-19207-73247-71620-95152-100769-43412-99037-66012-33546
4723.7-22142 22547-8109-63563-98660-106656-100554-78572-36837-67409 13359
4721-49366-11720-15026-67510-81956 787-52317-118409-13645-132432 17848
4718.2-111736-76748-69784-119529-40068-57770 30876-22012-45979-27593-18299
4715.4-23340-16984-25923-97036 61745-90104-62366-32329-73369-28633-40842
4712.6-50210-6116-60188-84266-120922-92127-142982-45240-115335-63013-82162
4709.9-59657-73150-55701-126699 26511 2709-91307-122712-81816-76854-68011
4707.1-33680-104584-58066-53963 52486-62838-10188-92860-71413-35648-105026
4704.3-140493-12192-60381 6387-34809-110881-127776-101307 32784 22448-28789
4701.5-29642-51300-22986-52259-24134-74872-20931-13482-55474-45805-40053
4698.7-42895-78099-3994-76157-113396-25362-100669-75161-86775-22996-36860
4696-67820-28370-57161-59089 19224 13992-64357-50412-63814-77740-17305
4693.2-26103-136821-58999-30053-22833-39219 14477-20605 44158-110012-20966
4690.4-37611-123269-855-82836-99142-49530-38463-130495-74823-62826-87967
4687.6-31801-94229-71498-50951-73112-32629-128106-47216 25308-112657-68360
4684.9-63419-39141 11655-47660 25183-111254-46321-5909-85801-24775-79451
4682.1-39176-23975-38443-73944-55757-41031-12028-26950-97239-34380-7542
4679.3-27240-15130-120832-11150-21165 5094-35865-97319-41611-68444-35054
4676.5-32219-52273-81809-118764-89138-57883-163396 1730-13894-47042-84085
4673.8-51437-49264-12399-25448-19905-22286-46180-30113 17758-78650 50238
4671-107574-66801-72081-92727-12206-73166-84540-20462-69905-31470-87913
4668.2-98841-66961-5969-58234-59318 5261-81440-53915-39255-38954-52974
4665.4-41727-108784-10008-10845-98613-69345-88608-55995-12199-91979-76776
4662.7-84461-129446-103418-85143 28762-27510-38139 30042-10975 3977 12349
4659.9-37379 5073-51349-31788-88524-29607-82917-17135-53488 28878-70421
4657.1-109916-42195-116932-26384-60980-37065-50459-6433-29431 20482-50156
4654.3-13750 44194 23161-37012 47149-82027-33133 4088-121108-122947-28264
4651.5-60176-6820-7727 34152-132688-26345 17967-141064-94334-45406-61080
4648.8-65225-24485-14298-21553-155076-101870-45369-83552-49133-79727 42233
4646-64015-57454-79011 16650-50278-36085-2932-16733-58558-5605 13532-58774
4643-124709-65440 13182-50676-57558-19485-73642-56995-37349-29985-12623
4640.2-8624-62610 15934-44214-134014-26031-103480-27134-54764-121200-69484
4637.4-46532-1606-42148-43190-67088-93025-26844-71353-84709-2488-77429
4634.6-26550-83793 743 11435-16152-162321-6738-137254-86297-20042-22813
4631.9-33759-11860-46862-34595-74345-113358-25392-33414 22426-34848-102489
4629.1-16200-84824-99165-89418-99428-62122-120423-72893 6550-38935-35692
4626.3-3917-83774-86884-62011-100479-10809-89795 5045-90154-19041-67059
4623.5-98101-68713-103068-88966-69531-139556-53662-52117-79622-94842-73869
4620.7-69685-30570-66196-106444 50361-112238-96629 14261-35181-102124-78422
4618-87482-19688-88115-25629-101963-28411-83848-86749-18514-15106-74666
4615.2-78562-85989-110128-55244-76754-114911-30799 18223 41110-86546-90796
4612.4-46837-24102 10807-86055-43520-6775-47966 31288-54483-45324 16835
4609.6-79161-135423-2856-51364-22855-36883-80618-22827-57137 6432-19650
4606.9-76254-54753-53731-71684-7728-32463-2727 18599-33531-88311-21248
4604.1-61261-63120-36796-39288-39149-45583-62233 30595-72815-10681-40237
4601.3-84967-54650-67590 29119-42643-56114-116650-87612-136227-30022-51351
4598.5-76695-116408-145456-7404-31945 16587-46517-78459-60914-98660-98309
4595.8-57038-42841-66606-32747-44583-72842-28566-121404-40289-24525-83678
4593-6940-59613-76862-82350-48269-63860-127013-74274-31056 26101-171514
4590.2-67795-36853-22496-40061-43092-49087-9286-43965-68495-62024-30695
4587.4 17275-10123-148984 42076-89171 45033-82930-17737-12263 66119-51553
4584.6-2541-27180 33702-66767-80480-80560-81719-4107-2900-78384-36580-86085
4581.6 35941-81194-106275-50047-74059-101820-17320-62564-31667-64105-58576
4578.8-229295-26666-48413-22544-91533-33240-44223-56604-56897-85172-61078
4576.1-57963-19440-95023-23402-30933-41273-101923-142293-73240-38150-88695
4573.3-6378-83795-34323-52865-67997-82893-67814-45377-63203 41771-18420
4570.5-69867-81954 73991-91580-69318 19003 1-136-74848-156022-66718-110200
4567.5 14184 59950 10513-128758-51019-149 18506-110215-34282-97671-66321
4564.7-42693-136004-21492-23250-35000-13218-76713-114610-16052-35174-27315
4561.9-25798-122320-84198 12591-102797-12257-96401-20068 33786-39418-68436
4559.1 2096 2490-37397-27187-21598-75110 8707-20985-94871-129251-52683
4556.4-62883 9924-28364-98028-36622 25361-38644-10310-14700-77081-97067
4553.6-44965-67358-28732-84860-111723-18422-18575-50644-116808-12979-59611
4550.8-112562 40431-101371-12815-130518-113577 363 29662-79628-8913-60371
4548-66957-60798-146543-90493-36801-63554-82596-53609 53674-113813 3172
4545.3-18590-59054-75114-33074-14234-63084-68017-100743-40066-88658-77489
4542.5-23102-142821-75709-79432-53102-18076-55820-33062-55219-105938-101842
4539.7-29980-103053-111678-44482-60671-45798-18617-43836 25389-18693-87467
4536.9-44221-22180-156405-89817-125065-20710 13627 41062-130624-24741-75824
4534.2-129571 9125-32398-69186-81100-71738-104331-75726-36617-82367-101550
4531.4-88317-66992-39912-43120-57227-56276-85306-45128-144259-99424-30142
4528.6-30812-42974-93478 21804-28481-103564-178096-50794-109520-54050-103282
4525.8-77257-109406-4365-91936-14052-107549-88245-96500-73693-3323 21370
4523.1 3463-114151-51655 5928-94907-29502-75890-55894-158926-5494-97714
4520.3-51668-6033-103536-59934-57797-178998-2769-50118-31626-66669-38766
4517.5-70000-105292-89759-30533-97348-116183-22233-76212-103919-58493-32211
4514.7-108951-48886 57923-165621-16199-97945-8932-40881-101626 8403-128243
4511.9 7242-7439-45353-37069-46686-89889 43903-99839-93765-17454-67650
4509.2-132430-40368-66770-117896-29733-49056-62783-75418-5222-137776-94880
4506.4-63592-115242-68251-41918-53830-84935-24271-82276-95508-55672-48556
4503.6-106693-26500 18578 18458-21265-73614-100472-130958-60921-34706-67471
4500.8-6241-64938-42649 50185-119848-60385 33299-48224 24979-128448-72391
4498.1-97159 29213-143070-28596-24887-21731-57441-84390-16553-52162 25151
4495.3 10884-34482-32947-77710-192003 42795-58858-26123-42206-74052-115447
4492.5 20391-18327-59323-31275-17002-68602-10308-60567-40944-123531-13903
4489.7-17259-42192 4072-24237-62116-33092-42025-55424-117909 904-114185
4487-76521-3634-108506-3370-58615-90617-102128-83493 8594 2173-71793-17155
4483.9-40721-12434-7679-64655-45101-43151-21907-60538-82125 23194-52750
4481.1-84611-15970-95992-28239-58858-70564-77861-48068-12477-10276-13809
4478.4-20014-23030-145968 42770-36002-3504-71339-105295-68837-60843-25235
4475.6-69100-98305-38594-85638-43278-94378 18165-85778-102390-28726-91252
4472.8-101603-6417-91497-87908-69004-82557-33625-36044-105515-53033-79745
4470-140511 3878-61391-103200-11324-83711-86209-51073-145047-77301-56027
4467.3-26322-51204-30976-25467-136579-6021 12746 55622-51344-90413-48853
4464.5-68453-31431-79765-67617-67547-75681-103263-20669-105586-127567-38266
4461.7-57932-84303-40978-122777-78773-154941-13681-48698-93573-62273-56037
4458.9-56455-2473-78614-143541-6540 39332-30486-68965-37548-38633-83700
4456.2-92862-58722-99662-63776-104206-78115 39551-54157-107096-31667-45794
4453.4-84479 2086-71577-60391-5116-101869-156404-58154 46331-51091-2778
4450.6-99356 12790-64837-20135-52435-52500-93128-12841-69396 1737-14946
4447.8 42852-32490-40543-51861-6905-37515-142789-95621 348-136081-37837
4445-35199-60041-112950 56085-16385-60352 40189-32738-113840-62928-97567
4442.3 8093-2103-79041-2094-85440-67568-121653-49629-71029-80036-46942
4439.5-62905-97211-59133-11149 14487-134579-50527-66034-89142-121439-84972
4436.7-102271 26615 22319-122337-52393-13078-45785-29958-51438-28905-5057
4433.9-33543-101093-75628-100092 22151-79663-30822-71594-52979-94953-40350
4431.2-44956-38837-7880-4131-55961-158013-77414-63912-11211-29986-34914
4428.4-21860-24210-32085-80392-65782-109543-45477-118355-87235 8811-15929
4425.6-80824-46259-84426-73841-59883-26409-111420 11918-76316-99336-36795
4422.8-6374-68056-50097-18487-16811-63697-139363-102674 27321 33366-34609
4420.1-46091 9935-33237-23068-7112-47868-40443-64471 9223-45689 31289-40918
4417-67148-51630-10657-1818-38867-73900-66367-134791-154137-51321-5014
4414.2-72668-45579 2127-30925-18304 8014-25647-48191-60208-83824-17095
4411.5 32962-37604-6881-21306-19080-60084-78985-29425-89250-95274-105968
4408.7-44130-84617-50446-12582-100478-130266-59808-151081-64891 22037-132759
4405.9-53115-70806 3285-51719-107602-8389-27036-63864-45566-29274-15658
4403.1 17145-40814-48123-48858-103994-26933-109922-24891-41076-80240-43874
4400.4-32264-55062-40364 27565-24652-17274-15744-106817-85853-41646-19042
4397.6-33189-121250-119465-3796-156524-49156 10140-86549-51479-81042-50908
4394.8-127967-124330-88664 1915-88043-51435-80708-70853-73873-65129-25030
4392-111061-76574 39279-94541-98519-68612-67924-92028-75395-53759-63159
4389.3-3225-46976 23122-161070-1898-88809-107549-104580-104612-27436-167310
4386.5-44455-108557-50177-50843-14923-102347-69911 31970-76986-58117-51884
4383.7-36384-32461-7981-76627-14550-39649-21088-70860 846-118971 35747
4380.9-37441-27664-58792-42697-67688 8766-8445 4911 11760-46817-34676-86039
4377.9 40265-29917 34585-111650-133050-99363-39342 30519-59945-47896-33743
4375.1-28933 27460-61285-28944-49703-62599-29848-62864-21468-78593-56867
4372.3-31518-53987-84279-33233-16367-15124 49352-50606-51422-92116-65869
4369.6-65163-63427-24876-13907-61688-12166-36925-88445-23713 30366 16319
4366.8-62377-70390-103221-48812-17475 36290-90876-49759-95533-31288-103483
4364-10045-90505-119686-68510-79743-106568-104815-33829-42497-40853-108711
4361.2-72957-14761-879-18940-7672-137425-58671-79920-51762-55726-59761
4358.5-12188-67499-100532-35898-86237-48258-16844-31493-101584-50409-88240
4355.7-6445-90629-15217-102633-40097-87569-38299 94 9663 72679-55027-47917
4352.7-42430-74832-108644-48927 49167-79700-74905-59125-52085-70046-28192
4349.9-55499-36028-83424-85105-88585-40075-37651-85666-53775-55373-75812
4347.1-105183-75330-29048 6896 31704-5161-82801-72385 20788-32128-12116
4344.3-37458-85537-91098-70672-66891-48268-68387-93063-122533-52519-64224
4341.5-110902-59279-34200-97264-24826-95819-77897-60594-97304-82180-44137
4338.8-40432-46948-36874-80016-106996-6891-70743-325-51017-105377-45657
4336-88156-57979 14832-103167-113521-85509-79926-128126-85721-9238-40670
4333.2-8961-52503-14716-73848-49084 7013-123296-126296-62533-18521-20295
4330.4-40128-56823 48611-72800-136229-38155-69465-56519-80884 38881-23854
4327.7-80481-12766-72748-103337-2768-75921-26611-46333-100211-28251-127813
4324.9-93517 23909-54244-62906-68796-53042-90405-92701-107515-101651-50495
4322.1-56862 4230 14948-45536-94132-59189-60644-66143-18242-57188 61169
4319.3-62198-40618-70318-16768-23643-94682-58246-59976 43803-58041-57531
4316.6-89779-71843 40384-81507-27554-72975-41556-105468-83393-46113 902
4313.8-32400-47477-133946 19788-11699-62842-12894-161160-94677 6115-66768
4311 25118-118610-18582-41516-84664-119152-51814-57029-101750-37829-36550
4308.2-62512-6068-21960-23785-55921-45214-65969-74569-30682 16244-54095
4305.4-56553-63963-36664-74939-8607-62116-100944-27576-94885-116158-127515
4302.7-34311-55885-120675-23436-108613-83483-8956-50016-61514-65183-90436
4299.9-59490-96284-2224-56465-34044 22383-82015-61945-28160-90092-12485
4297.1-24617-92315 2286-102244-32592-5557-69305-23974-110951-34836 22724
4294.3-62085-39581-53645 50365-26882-140479 10549-17197-96644-13959-53196
4291.6-106638-37184-64159-44476 19515-112659-109678-23999-20820-30050-38009
4288.8-45699-47254-32168-44484-7291-79545-79454-73464-51739-69351-51782
4286-11614-129596-117270 31557-49062-66101-76815-22611 9802-55447-69504
4283.2-31589-110665-66785-24837-38986-13813-82217-109974-44198-27485-104549
4280.5-59190-118722-34631-62554-18815 16795-69929-12627-35928-25194-45355
4277.7-57969-76841 28249-24313 24963-35728-116827-63736-37025-136610-67725
4274.9-5058-119936-14578-67452-18398-87177-92550-99250-37980-46462-69706
4272.1 15710-117878-16519-11977-75554-16114-27436-3099-62026-83057-36288
4269.3-143377-102870-12344-41154-10784-59774-79133-7769-69463 24088-160136
4266.6-61615-85860-130879-167473-96073-9970-85730-40304-72794-91873-140443
4263.8-70060-13163-84891-39285-69150-112384-43929 23480-100214-23759-66768
4261-19499 1646-112670-20262-94650-21059 13071-35363-63839-24193-84281
4258.2-71476-23022-52386 13527-28798-18353-42861-48723-73557-51117-80211
4255.5 6135-27823-4600-62575-96336-97861-41219-31052-109644-59463-68477
4252.7-61115-28011-45938-33689-63616-37233-51431-41950-62641 5295-1182
4249.9-85791-77658-18191-31208-28239-4860-63358-48929-99494-23992-12960
4247.1-88333-50013-61347-84268-29347-79614-72104-52696-67181-43106-20079
4244.4-16845-6749-66987-126415-63374-45944-45905-29874-44705-159870-43679
4241.6-83463-21750-44150-87195-84002-59474-44621-62683-58795-28871 39525
4238.8-23596-86757-87066-44109-90964-65455-65244-3200-108496-41813-111319
4236 62295 1214-51532-37191-58117-6613 29822-45090-135293-114005-17693
4233.2-9427 7527-69056-87856-113022 13091-81990-31948-63573-84308-48806
4230.5-90298-84199-71112-25981-51447-66795-77409-45739-58099-69241-123358
4227.7 12143-35998-71094 15506-78896-51229-27506-62484-55519-15830-35223
4224.9-119285-68397-96617-28123 45061-92768 12094-29764-79568-41501-112202
4222.1-12698 30103-101247-36353-61687-87760-48545-33294-71760-26359-13854
4219.4-87662 33807-107447-22708 28202-43097-95779-35693-104260-6905-41117
4216.6-99589 624 42412-53966-74363-48035 9579-37541-49129-116184-14913
4213.8-18519-100569-69903-48431 4404-69339-23197-88332 15938-38772-34648
4211 9364-12355-21302-45737-116022-42933 32796-123576-44598-71253-76742
4208.3-86074-58556-64995-29270-46943-26020-550-95096 939-133328-103119
4205.5-29702-62087-26597-122493-24132-43263-65684-49080 25759-45445-121016
4202.7-53831-5015-56954-96731-91298-17200 69193-1103-111635-78540-3824
4199.9-50202 51907 8412-17951-43542-61712-61633-21427 7186-117123-40833
4197.1-29340-82051-46421-53088-46704-118444-23740-53282-29632-91620-105780
4194.4 5845-28687-44957-139823 39284-68508-51511-10219-69349-47623-131484
4191.6-24115-87175-47470-34002-33862 10319-36121-106097-93259-85143-91310
4188.8-27332-32212-32304-69349-59475-15934-7937-80255-65060-63852-89584
4186-75098-33889-23128-146730-31862-13014-83820-150092-166-33378 13247
4183.3-111814-1941-34036-106712-57081-7209-77669-30630-114342-93134-75937
4180.5-56342-10764-26708-21369-119722 48958-114975-86133-43789 15037-3453
4177.7-68230 51268-75974-14835-46676-40260 12657-74207-14778-103049-87293
4174.9-6191-50511-137805-89575-62544-113426-19901-76058-63522-69179-7378
4172.2-55300 7240-112297-27924-79802-78292-97997-13890-82110-63288-72526
4169.4-2833 2798 10008-106871 3337 6349-43868-5233-101292-86667-49596-43202
4166.4-47220-79578-80092-77894 2648-89999-60735-30549-73409-37698-35741
4163.6-47968-22499-22816-61187-46673 20260 46241 1668-6071-51936-52030
4160.8 16218-53991-45639-58055-81849-53056-9454-20243-76903-109233-118124
4158-103197-72578-111824-93802-11119-12827-57682-66008-97134-55155-80221
4155.2-75285-42370-66963-85666-35523-82578-152744-144822-27073-1915 2912
4152.5-61186-27614-94201-103346-67312-9670 6644-108529-39121-55856-166407
4149.7-27900-99773-19334-67677-12233-96034-11787-62695-31641-73311-34291
4146.9-39085-28283-75240-78949-27757-89404-63289-74838-74351-65203-88625
4144.1-53216-94865-35091 29356-14349-99199 8366-57685-36642-33092 46212
4141.4-1944-98147-83652 13526-19397-38563-110041-71395-47532-17018-118881
4138.6-55768-102199-20488-36937-83652-43162-73701-76024-78879-11771 37879
4135.8-53005-12882-2357-44851-64791-38862-128582-46054-87281-61884-74415
4133-68545-71495-9647-116149-76353-26910-86235-71793-123728-63386-83372
4130.3-112812-59300-8372-105426-83329-1223-86676 50552-86408-33710-103651
4127.5-85494-81153-78881-114156-69660-117564-66471-35904 4608-55967-41988
4124.7-42657 22066-92097-94574-50402-40495-14365-53917-24851-129082-87705
4121.9-28886-19647-34315-96212-39914-82001-41442-52303-64112-33995-70852
4119.1-83189-25251-37908-129184-45462-74674-63476-70501-73811-73428-53611
4116.4-102497-63355-43536-83802-52294-86424 9142 1782-58031 9439-124083
4113.6-787 21121-84409-64705-15431-23328 16499-106468-104033 31783-52197
4110.8-22435-86970-39750-446 5611 1528 4016 12478-25903-35163-76621-89957
4107.8-47830 3429-48599-116676-16178-84385-51576-47273-20656-5127-36267
4105-36466-46757-96909-17988-88336-17784-139015-94166 39251-69165-10444
4102.2-5781-71542 6100-48094-103602-30705-71799-155313-62931-170727-75634
4099.5 11136-94161 1437-50219 36986-68388-57120-54071-3553-127469-57736
4096.7-80762-103155-55007-63416-101409-132372-5485-7926-47643-93915-93293
4093.9-50894-11158-108348-40120-73901-124821-42530-56734-108058-96900-70392
4091.1-45949-66554-41418-28489-87698-50676-26715-63379-72163-14676-19318
4088.3-46526-30600 23563-38337-76618-46680-47696-71370-55509-79583-60157
4085.6-40560-30987 3041-29066-116635-169594-82278-73783-26289-25118-93779
4082.8-59766-24877-78432-40683-36598-72080-66862-43965-9915-8189 31950
4080-74317-62214-30245-34926-44381-5292-21246 20497-54671-58190-49472-46837
4077-10986 22951-97042-52933-80388 1558-114860-136089-54863-38654-44104
4074.2-72645-98878-26687-83154-44935-5157-57487-6807-72404-32047-72071
4071.4-117574-34172-48646 21311-15614-14015-23427-52716-84490 13153 37839
4068.6-7010-91140-50649-45651-119133 2635-95153-132735-96254-34489-136857
4065.8-119256-96132-94637-73406-68101-102716-135878 6673 12154-95779-69780
4063.1-136445-47338-127281-74220-95544-109370-25121-36037-79302-122788
4060.5-59426-41233-70402-44776-58008-38920-31805 29378-89093-46969-67043
4057.8-54163-48584-72673-35236-29754 7668-141148-64452-99749-17001-113673
4055-51658-26575-80086-43082-96084-43358-75180-77765-93789-355 52289-81428
4052-48890-46804-131330 80350-18655-20156-117747-10380-64262-52577-24837
4049.2-29937-51003-124259-111422-78906 9233-22345-41119-102793-78913-26110
4046.4-9101-43331-102511-12425-32744-13084-50640-46103 13117-37737-87723
4043.6-57649-24598-75942-122556-64798-131392-119174-29342 6176-11923-38038
4040.8-75152-57958-66170-64017 5719 31247-44173-35395-125993-35684 80055
4038.1-89856-77736-28201-21617-74551-57234 32533-80580 5203-6205-91532
4035.3-75261-48907-86677 31486 5653 23057-54108-96614-39956 61274-48352
4032.5-101593-100601-54495-4082-68580-91938-13708-78621-87691-110405-15908
4029.7-81239-61508 6238-22900-88963-25921 1652 4573-28538-80295 37758-23489
4026.7-46128-114022-88174-29915-89031 1449 947 13400-63664-5225-44492-7037
4023.7-80619 706-60988-35383-176735-104632-99464-39957 31800-61701-51271
4020.9-133483-9477-114794-87901-22529-35371-99998-66553-88447-71713-50516
4018.1 99-21621-85136-11936-92851 26478-36977-20593-27376-19029-160382
4015.3-81603-44638-120184-86997-19649-85697 53004-111404-39691-107795-13019
4012.5-63323-55905-96002-74656-57645-42089-85121-116273-56293 26938-5727
4009.8-34408-60644-149517-72266-51916-204400-47710-57668-12023-39080-13733
4007-115531-66484-44155-70837-98225-55297 10815-52309-34740-68849-17940
4004.2 8079-3114-46239-75727-79233-48421-160915 5625-120239-56581-48657
4001.4-84124 18261-46665-62687-3987-110556-33009 5378 27361-36693-108182
3998.6-85871-36288-26136-47606-69044-66041-107701-128548-59669-19326-65104
3995.9-95676-118710-75170-27648-4098-44385-20766 66548-59965-77306-85036
3993.1-76965-45800-20194-39753 17212-67335-115300-15214-74392-140276-30415
3990.3-79057-126276-84169-80422-110485-53440 47650-127180-40461-118501
3987.8-80454 5014-49085 9684-114728-36428-82025-3766-94111-19198-96548
3985-54786-74141 10176-75558-51635-58864-58528-90417-136174-23692-44433
3982.2-84138-68204-65056-76376-71529-58954-56687-88314-59381-18136-104647
3979.4-108584-2562-43536-19787-40401-18378-84782-74735-59745-90417-46351
3976.7-35546-27887-101220-80211-25126 39806-91168-1578-49618-28929-7648
3973.9-16462 17554-91450-70390-69008-38040-21765 7507-20023-61297-74931
3971.1-8990-40952-92954 15982-63418-103229-48234-29037-80819-113867-94546
3968.3-47988-10381-87452-49865-99290-82791-61276-781-53132-92482-55561
3965.5-95458-77872-970-34629-43940-39610-21379-41663 30409-45607-76060
3962.8-81776-99368-32467-19130-3035-25539-63085-54144-77450-82566-10929
3960-87649 20263-10961-30037-67376-55646-101292-82441 41381-48167-16413
3957.2-23642-83307-49016 35682-47671-14717-73853-87523-74560-106770-48270
3954.4-50203-34591-2214-71277-72583-105286-175664-115340-128516-40553-32809
3951.6 12261-29874-60836-66322-16717-14132-136044-53361-67700 9925-22731
3948.9-107669-138684-53121 12589-36413-75450-51197-95174 22089-63617-29286
3946.1-41989-26729-1608-27733-75512-89478-24105 35313-38453-9394-26798
3943.3-74398-117215-120182-101949-105664-107788-89634-13001-40566 10185
3940.8-42858-103415-41921-32223-136630-43310-62766-103-99032 16680-124098
3938-45528-19634-3497-7104-40892-23573-74664-74328-46999-98100-4458-61557
3935 10613-114584-20195-90740-104178-108076-129290-32395-72129-10135 15057
3932.2-44918-50321-72090-3113-11957 2228-2943-64624-52426-55892-68231-76255
3929.1-60808-53268-84362-94527-47562-112736-145096-74288 44730-79498-79925
3926.4-64581-92091-18571-81304-106140-79374-10028-79600-69613-16881-94172
3923.6-69343-80039-136728-61727-44640-41209-18358 28860-50641-52491-24369
3920.8-85657-41052 23956-22667 4729-140583-104677-68422-95290-38690 12625
3918-38330-24169-48740-50131-30651-70834-18992-78140-17645-100231-44946
3915.2 5616 41432-89169-43705-27879-66359-48061 402-7677-68429-69281-48071
3912.2 17547-35626-102951-23368-65156-56384-85721-10419 42532-81276-74676
3909.4-125887-98669-45369-54201 9110-132067-59928-153153-47453-20237-52828
3906.7-10601-99925-67921-39105-111452-157537 4842-58256 21271-41994-59609
3903.9 17128-105177-134863-49543-102261-54635-69299-74699 19969-68511-118463
3901.1 11692-95284-23473-46917-75570-51513-91846-43688-57114-29780-78105
3898.3 2080-132944-116111-99664-102447-22408-96438-13342-42685-76318-497
3895.5-88843-42455-70693 29097-8396-53614-18903-116119-68961-174896-107962
3892.8-61811-106424 62976-115372 208-26654-51749-69676-1417-72385 22847
3890-104782-69932-10008-41151-49071-101540-73909-26540-59948-70004-46022
3887.2-50152-43434-45386-5706-26893-66555-44748-25515-53653 5799-25321
3884.4-66576-42678-89916-34299-100490-49017-41429-70411-42532-77547-30696
3881.6-10969-48123-98640-3963-64340-63800-37735-82713-57859-133947-69131
3878.9-1233 24758-77903-33417-33567-109814 48674-37224-10260-57012-118809
3876.1-97336 13818-6120-79181 45286-58366-98655-56532-36961-11373-12184
3873.3-123389-73740-61441-5449-89598-75090-47881 5154-62886-46003-91813
3870.5-132600-50686-29250-20068-40763-67569 313-98707-34469-14138-25277
3867.7-81867 5546-47678-91379 30225-88312-35712-92189-53834-33677-62506
3865-80889 9659-75789-118353-45538-44552-27171 36212-35960-69280-34026
3862.2-71785-68648-23776-103806-994-118362 307-20435-56470-29575 4525-58955
3859.2-17441-102445-36294-45042-107529-33340-114618-45071-94415-47934-67833
3856.4-92619-53007-70170-45506-53913-89003-58851-27303 10848-93161-17015
3853.6-14091-66238-138349-104340 4489-55651-99830-50086 32659-8117-48132
3850.8 24117 29655-49961-32603-36290-78485-62587-79621-163732-83173-40152
3848-32021-43322-51225-101028-99937-63530 15666-114424-128187-40246-28274
3845.3-44703-95064-100130-29601-18994-25743-13028-152908-75918-147545-78043
3842.5-96212-16088-28288-32972-67472 11873-113727-11666-181245-87220 3818
3839.7-10586-57191 11490-21216-61227 4808-120849-50186-29732-32145-83651
3836.9-83861-139225-67803-81373-63112-63673-176919-16705-46163-9346-80493
3834.1-38927-81131-20006-5720-64604-64827-90315-29904-82447-124348-30282
3831.4-67769-38906-88024-88821-74451-68636-98179-56347 30641-125346-48903
3828.6-40597-67615-105255-99321-125529-76925 33564-58466-102051 2832-111056
3825.8-51276-14502-85766-172169-38186-39107-3557-50337-116180-62686-25360
3823-21318-51250-68098-1499 21454-943-80606-56319-27805 24310-42155-51709
3820-11497-64145 25388-34527 7719-80812-58056-81296-32519 7985-77986-77225
3817-37669-51607-38654-99468-43519-103090-68394-87460-64200-35315-81401
3814.2-54891-88542-71092-69758-34838-39188-62572-104014-95326-18632-18818
3811.4-23327-75831-71322-45440-58808-106221-154775-88795-82642-115295-131813
3808.6-114939-61554-68329-32676 15885 29036-24335-64122 26815-71060-40257
3805.8-75779-56547 4421 9789 1585-9781 43283-33975-11715-84136-78558-79795
3802.8 68328-81687-53968-68254-74604 24206-53146-61734-109387-22931-52260
3800-116026-62450-59834-50111-29185 12372-48091-65073 31851-27148-124366
3797.2-60701-87171-79470 12685-38383-87584-9189-64814-76336-51878 16941
3794.5-104741-24896-77671-41285 12593 906-46022-81849-57396-82596-49107
3791.7 12185-38078 8907-14958-60092 22852-46417-4334-33278-83613-83148
3788.9-15452-96279-76857-70259-17631-114666 12591-49555-64580-30484-69621
3786.1-94233 11957-91702-106802-119375-139806-92990-36664-57653-60942-47690
3783.3-93107-107251 15446-30796-43495-108938-44413-4889-34282-55946-77684
3780.6 437-106500-17999 14306-44635-27005-84065-102778-91929-76223-18144
3777.8-61063-37457 47051-97409-86453 40481-20394-44561-40532-82776-4557
3775-120842-31809-69504-91956 22979-35003 16484-11655-123966-89509 2211
3772.2-8571 12248 18269-12792-39390-68839-62549 15893-62830-56811-90505
3769.4-37922-53727-110905-113662-11189-30627-71685-88713-4022-58613-37338
3766.7-57263-108648-74795-127180-41193-74401-34018-35860-87674-92305 1967
3763.9-22868-99570-54113 3813-81584-65319-110889-35178 2752 21330-130079
3761.1-61730-23294-117048-112026-37348-135690-109389-43011-103632 7964
3758.6-104487-25149-115958-90044-89987-35122-61366-118096-67345-45740-45499
3755.8-54636-153341-65813-70067-137917-90966-22432-109865-41507-13544-98097
3753-111930-87879-45752-56325-48599-74890-44060-72635-107112-32514 348
3750.2-76596-179531 32254-96648-35807-56010-20985-106414 23344-136670-3787
3747.5-52746-13000-107947-51481-5253-188965-63249-104917-33681-25517-10250
3744.7-25790-56556-59810-78379-81485-122618-4175-72388-81668-67508-3698
3741.9-47158-1479-28758-72660-14664-76696 26120 22784-60901-12565-48390
3739.1-86603 15213-33097-101638-106375-73667 22611 59489-42497-130648-48158
3736.3-43750 9754-68694-83193-130651-91104 33694-101871-39152-44107-24035
3733.6-24293-90625-88668-72491-53495 13748-85556-69680-23974-55888-125688
3730.8-68294-44666-24132-41131-95113-95471-31168-92260-133880-64306-53533
3728-16322-30927 1602-22032-67056-129428-59674-50844-55780-53792-77289
3725.2-31713-55677-90832-27962-65975-110167-67064-91528-44132-74202-83919
3722.4-47034-27465-7875-4671 8724-74504-75576-87494-103580-86249-115591
3719.7-51164-57623-65557-53494 615 16359-7677-3983-33507-27673-45867-48179
3716.6-86443-13979-22272-76452-10501-40607-90318-20055-140085 18941-56836
3713.9-88454-117694-89579-37095-3833-34060-77884-162880-72004-53223-17812
3711.1-95032-52440-61968-33130-84373-95581-25781-47654-5651-33325-12491
3708.3-67462-93689-73514-39665-83170-14040-53486-92547-55849-112962 15411
3705.5-48060 128-80294-16421-24917-28926-85639-34772 5844-26563-51863-39318
3702.5-61601-66730-25157-23159-59935-130645 34973-58398-80130-138812 27368
3699.7-49739-65796-30851-83703-70605-76063-55988-186857-63441-17080-20373
3696.9-28869-111604-111580-26202-87825-31642-148498-102857 57909-37435
3694.4-93846-57647-140395-67477-12164-36182-8531-55878-54550-26970-58841
3691.6-75810 28229-18907 27357-60590 4625-48213-12450-19690-81810-56975
3688.8-74851-24167-93453-86731-61058-10077 14664-26753-71433-51229-43527
3686.1-60388-46354-73543-75412-30731 13587-58830-13338-41134-99690-42268
3683.3-31083-83401-15545-94613-78555-22369-78681-39573-50902-16059-140320
3680.5-32495-52324 1313-37810-60527-78341-23269-56515-88082-28246-48159
3677.7-107166-22442 45952-114799-43463-38661-41421-123816-53588 22468-116363
3674.9-99440-84893-37538 4677-21593-117046-23083-86196-35966-66857-70627
3672.2-82279-32225-4015-96982-48156-10575-70269-94318 50185-39172-57725
3669.4-2086-38314-69727-9267-27271-67190-154415-75918-20290-40138-83541
3666.6-24634-104776-44825-48114-21114-27046-26821-12125 12626-132388-101094
3663.8-86295-25003-75948-26337-14470 44416-115647-26236-124029-72091-14370
3661-86644-17518-67545 31270-73960-32212-44158-14724-25314-45816-54424
3658.3-77640-85494-29760-65421-64282-16070-151746-29705-22371-23061-68124
3655.5-36000-13650-77349-127114-53751-42194-46456 24900-120569-96338-67927
3652.7-40809-36253-54284-12013-91885-63832-64395-51427-14001 797-113867
3649.9-85154-45481-24762-105251-92799-44240-119693-17148-3100-43679-33324
3647.1-39898-54193-111782 20098 5594-42314-19947-83372-22063-46965-39840
3644.4-64430-41596-59256-78603-119248-53548-192778-112097-101307-77268
3641.8-78594-48241-121755-40062-76075-42974-122977-35364-63000-48252-51632
3639.1-25837-120136-96936-68135-73783-52557-54806 18231-99064-100436-84708
3636.3-57228-49847 27463-9229-14446-86919-119857-59192 9322-87805-22524
3633.5-27560-157243-83116-43147-70527-24463-9266-55289-55416-36561-19041
3630.7-32436-108347-98957 58033-146220-62112-39676-26826 34819-49495 10127
3627.9-74312-185909 10793-97808-9408-90188-77666-99552-63211-18703-78045
3625.2-44063-21899-120486-107501-94802-34395-53159-15289-40043-55775-50959
3622.4-29373-66234 11773-82019-42074-85123-90384 9618-155658-55112 14640
3619.6-68583 9482 27806-36695-65463-37613-86976-87240 25123-7371-86316
3616.8-30710-173623-2576-56704-60517-121603-88124-30235-34754-63294-40667
3614-46147-43942-93566-43588-43847-86256-55505-5670-26802-47161-48606-61600
3611-35576-81921-131911-59917-141792-102343-61679-40290-29231-7810-35856
3608.2-16966 53849-68712-85026-81322 628 21693 9892-70057-59337-81698-125225
3605.2-113753-28144-82797 5341-44664-66772-84682 29547 3321 26115-69842
3602.4 8800-76931-35571-19296-94369-76354-1585-31812-83611-72906-105295
3599.6-53180-69689-22410-72469-50130-38625-100962-42948-48020-131403-88174
3596.9-81159-86063-53056-53784-30192 10631-112815-85871-18456-119057-94469
3594.1-43264-86781-95755-176368-60823-76461-96095-80933-51439-94248-53915
3591.3-11753-79747-81755-51824-12972-60268 9762-65918-88290-130355-68434
3588.5-99554-75571 21897-44205-44430-43983-75123-17146-33260-25425 2442
3585.7-39552-63602-22732-92776-50040-80795-88213-37156-30465-84015-49871
3583-61122-53676-107034-48982-85614-82002-108624-11146-22503 3232-79106
3580.2 14625 38065 1229-62603-69024-83829-101010 16082 33608-68262-49145
3577.4-1080-13400-49365-58313 988-163789-78745-40167-62752-58922-137068
3574.6-79905-101403-68285-78930 9555-71620-62744-56219-92910-41402-77600
3571.8-125603-61077-15217-68566 945-60409-77778-16848-27632-93259-75650
3569.1-13920-61846-47114-32339-133738 9938 47927-40824-79754-36538-52799
3566.3-75534-56972-9838-139004-88537-16205 3806-83189-19310-27234-50075
3563.5-58222-24850-31784-81275-13962-3403-90035-8076-54216 7318-25139-22825
3560.5-68166-98807-59743-72321-71407-41236-63925-19080-41528-41516-27257
3557.7-76314-87661-58420-84463-84358-80698-76347-60844-70989-3370 9086
3554.9-24790-72271-38589-78724-10539-12465-93866-74498-4037-123708-138346
3552.1-74973-9439-66151-68049-13624-121919-8201-98355-2462-8156-2473-18709
3549.1-46194-78966-74607-81964-47426-70141-82077 1782-89741-75456 6202
3546.3-74871-83746-22404-66034-40293-92321-41688-47026-19046-54790-45732
3543.5-52750-30871-30455 55244-34257-115816-36726 15411-79674-34482-91933
3540.8-30581-2203-95925 21566-42974-157049-21561-65588-8432-139012-178795
3538-31061-9594-127376-59799-153711-52514-99559 27064-76904-142396-39623
3535.2-93208-17723-121088-43337-14892-34527-49168 15363-55089-21479-120717
3532.4-33371 26445-38536 10523 15088 5008-93941-72599-115119-40813-129018
3529.7-76683-54669-117336-101552-28178 7612-64017-100846-28768-27342-88156
3526.9 68477-70701-71209 27286-31006-121056-54661-79404-111035-89666-77551
3524.1-60146-56234-13503-68757-5702 34725-75879-37377-99954-58171-118286
3521.3-97127-10774-115321-94547-44156-105718-30786-96770-64375-40201-98210
3518.5 24907-92018-57576-74124-25650 29069-97434-6211-54169 1737 14177
3515.8-87425 33411-42204-9680-21659-32389-13606-47587-126253-66875 12821
3513-89719-21631-76513-41279-8205-27210-10195-43691-88624-64537-35479-26139
3509.9-35897-11808-18347-38629-48068-70565-80403-75484-90938-69168-52444
3507.2-56218-88289-81327-25645-83087-18893-102751-27236-64547 36535-15661
3504.4-76345-50899-196849-98638-138429-40856-45154-11607-40171-162702-111544
3501.6-71757-47241 9148-129368-12838-139711-78487-85198-76915-6959-84710
3498.8-75628-42878-32245-40921-72840 20596-45185-33424-49905-84739-65626
3496-77336-62083-4789-37445-39852-9327 19487 11238-115749-115133-24488
3493.3-84044-32622-46483-55322-52295-68511-104842-43130-34159-55898-64185
3490.5-75650-15540-30498-1236 2319-68080-24251-35864-57685-52459-141155
3487.7-38587-31802-60342-65445-100698-99796-98950-70623-68749-35101-21991
3484.9 763-35771-18370-59356-110311-37442-58431-85860-2369 9637-52794-51011
3481.9-49212-72694-89032-38379-96685-25447-39949-83899 3092-80090-20590
3479.1 37490-52383-56421-146753-9291-64443-83613-62133-19478-25038-50428
3476.3-78614 16694-119722-40214-92919-35909-50488 18278-96351-108231-42342
3473.6-59046-133491-166951-37820-50835-72554-9448-117769-1329-123334-112719
3470.8-81611-92074-14738-74185-110356-133356-53577 58430 57804-103150-98146
3468-55597-1477-24919-104308-51640-53120-63879-53377-49855-21214-56507
3465.2-64986-15162-24854-13716-141282-74031 1216-31202 33062-85416-138239
3462.4-59730-33632-57469-37407-118428-63537-29116-44606-84519-37151-73516
3459.7-89795-57964-68183-32711-27163-67927-21161-64775-121341-21854-3472
3456.9-55350-62496-72006 229-10086-48145-52032 6571-28758-62046-65411-81972
3453.8-88245 411-57729-99438-50389-56965-10082-56749-58758-83731-62797
3451.1-35876-12884-143112-99927-19090-66570-136345-49714 19026-81855-41615
3448.3 4133-75265-74785 23245-20600-63996-16886-18684-106739-81921-50049
3445.5-36401-116893-79616-22664-51114-31737-134343-90517-10341-26735 28822
3442.7-88637 5096-22568-88964-48519-107399-45837-125432-32032-104915-143803
3439.9-78502-37912-72466-60494-39794-39412-25689-115367-38100-33050-61945
3437.2-107106-80484-126206-33314-93-34585-64358-41299-95468-55582-76485
3434.4 11238-24540-29210-68330-96996-51823-134795-33765-58252-24872-3607
3431.6-143585-120896-47146-124887-86769-68547-11951-112393-15216-58392
3429.1-78434-72642-24585-58341-50115-55273-15249-76457-49789-32290-42348
3426.3-102792-62387 15795-102614-21914 7715-36784-53136-84448-35882-98174
3423.5-114390-47768-72891-116922-47963-47071-35064-71427-36799-101272-39809
3420.7-110066 3686-49222 34002-101429-101002-103322-37257-28477-52320-66574
3418-34593-154210-70345-76044 15452-40672-58368-140585-35379-70863-19609
3415.2-79938-77985-77891-56043-74925 56905-64831-47243-51320-63564 15916
3412.4-58471-113587-127438-71691-25976 1121-125974-18718-95533-88609-6847
3409.6-67981-40428-147296-145988-40430 89548-90577 21410-3469-5381-31316
3406.8-41340-52281-43147-42636-74679-110568 4659-11676-94272-40045-113739
3404.1-25993-13409-49298-107928-87914 4937-64783-43845 8074-37020-95087
3401.3 4958-70496-2102-24228-28300-89020-22146-73707-10681-21582 8556 3792
3398.3-58586-97688-40898-35148-64850-125494-11516-27133-62639-17403-20601
3395.5-27959-124516 10257-16562-180418-32079-13706-23674-60057-25766-71988
3392.7-10375-80433-81594-32417-32496-76084-90964-95910-31670-19254-80989
3389.9-72638-95350-122553-74759-57356-78745-64508-96921-104130-77967-14525
3387.1-108047-45022-111256-84474-76050-11028 14711-112101 35589-38332-43374
3384.4-3415-92999-76290-55846-49335-92546-92553-114440-76569 32897-66113
3381.6-57518-50704-90515-158898-92945-56842-84339-44781-65717-33294-42194
3378.8-55735-61200-143513-51178-7222 9021-75533-82240-30122-96074-114035
3376-76615 21287-53223-77358-114496-34315 29426-75851-16186-51925-67515
3373.2 11482 15146-98684-96908-74375-53680-66782-109622 52178 103-46998
3370.5-13248-59558-40126-54439 12137-113305-91333-32772-2112-63158-94454
3367.7-93810-13093 27618-69999 34654-49521-63688-65839-70946-52187-95410
3364.9-160121 24729-25522 5224-53783-114626-60026-113981-81051-37400 1995
3362.1-48890-61168-67169 1235-75831-166029-59997-23315-43071-40762-32843
3359.3-37072-6843-41619-102275-3788-49422-38108 27134 22065-15289-69976
3356.6-124263-29522-83574-34999-2514-116361-82245-30628-114852-18443-44899
3353.8-898-106411-12913-51135-85775-74433-60550-111684-143482-62358-72246
3351-102502-75838-9093-43542-26355-29987-2948-73076-47518-75433-63253-60650
3348-123379-117390-102301-104597-75787 5775 32868 8392-58236-84343-43717
3345.2-35041-41170-76644 14208-55842-136694-139520 2249-109426-88380 19990
3342.4 8615-52340-132163-78643-54820-56190-42538 30202-60537-73670 17515
3339.6-135160-61636-65787-47992-31016 4022-50675-129719-31441-113457-33614
3336.9-77702-56506-64185-84319-21062-30262-46771-5457-8804-85849-83661
3334.1-56807-40213-24470-65602-64622-27207-38784-107467-97500-78924-37563
3331.3-85653-132721-47126 45850-91635-99750-118101-79069-148851-36969-162577
3328.5-44712-122091-12698-61751-45797-63920-68080-45886-51122-43465-148293
3325.7 2798-47568-37421 43502 6667-22883 16178-69537-118147-114608-86935
3323-93067-78616-57960-101499-11668-62717-128251-12470 53719-112091-36476
3320.2-44569-95361-86605-45180-59503-40543-56492-50480-9493-99316-90586
3317.4-34915-78021 238-87017-90040 19716-138625-58063-59157-167138-58303
3314.6-78928-123523-95912-66116-39089-52834-35853-73020-61504-63211 15368
3311.8-61439 5257-30474-74599-49870-21624-48823-59894-75345-64779-46565
3309.1-89239-23144 9589-15786-89682-36442-81086-80262-76230-113806-119667
3306.3-21235-77357-95843-79671-48826-127009-55344-52363-94813-111022-50946
3303.5-81857-115752 17691-153834 19963-26601-113262-31084-13106-49661-48407
3300.7-61769-92993-51448-37592-122996 16968-2396-19025-56762-11664-26685
3297.9-38630-2953-35296 32243-95019-77396-105489-50984-23458-51864-37056
3295.2-63447-24263-35498-62802-119436-45343-16157-37293-105394-24275-86093
3292.4-80319-26512-64925-55341-183865-57017 15163-51031-2773-142615-16693
3289.6-16125-47663-49161 32908-41559-17254 33057-103854-107980-55919-76690
3286.8-60281-2604-38929-42054-73316-26057-74035-85958-17032-97174-49827
3284-11415 39416-26856-59956 19980-117175 19190-30003-38359-62881-120042
3281.3-96692-70564 37865 4465-13144-31305 9869-27371-96213-2193-14291-89546
3278.2-99054-98542-68107-66567-62584-70740-20643-68255-40650-39142-84583
3275.4-106912-105680-80320-40209-100619-54563-57628-44475-43715 63187-28248
3272.7 44821-13721-17792-101029-79124-30156-75304-48432-39018-68682-30445
3269.9-13382 5912-26478 48905 33731-50459-63617-29737-40195-5918-89731
3267.1-88395-81472-87563-87967-68447-75668 11597-75249-84873-104850-117116
3264.3-148415-72171-91157-88154-86164-72052-17552-67210-60486 40434-41880
3261.6 368 17898 24459-47398 468-1538-64470-60921-16595-102430-55242-73939
3258.5-84837 3178-34399-7387-70453-77292-82974-66441-81886-97278-67110
3255.7-9057 76682-31030-46102-28861-64710-102961-60201-21983 14509 32205
3253-65058-103173-128336-5825-3459-96898-42504-91544-18541-16825-66373
3250.2-59143-15169-69857-44535-80838-55333-161942-136436-115020-112830
3247.7-52449-39669-122289-66570-72483-64205-45307-30594-68157-42550-40777
3244.9-65181-53077-70996-46242-46341-119389-76194-50330 24602-113897-97416
3242.1-70024-114198-101431-104974-60253-32222 24602 15528-61348-12678-88730
3239.3-31253 15014-81332-67218-16862-65143 4276-76311 63233-15183-79247
3236.5-61467 9998-79220-83163-74851 40407-8763-76246-47523 3946-36170-128148
3233.5-73456-47134-42618-31389-29545-15204-50785-49967 17108-105015 8864
3230.7-52775-26918-21251-16643-101697-2996-76201 14932-77131-54308-1783
3227.9-85813-57814-113771-35382-49220-99653-40065-70146-37804-35350-123660
3225.2-25762-75599-37354-50260-5757-36684-48293-31549-52270-26070-51989
3222.4-32995 10023-75068-67511-3144-43942-98043-16559-44771-68351-60334
3219.6-73811 100-33537-135361-76224-122587-123845-90552-49202-87826-93943
3216.8-52551-72347-61285-108162-19597 16814-69472-87778-14694-36293-50572
3214-126176-32268-55800-47143-33156-101840 13354-43830-58612-82904 1510
3211.3-66391-112173-148420-40406-52641-76475-68099-43285-36594-111873-12865
3208.5-13790-120222-53628-29809-5706-18216 15965 1561-28270-60452-1634
3205.7 45883-34700 2311-14661-25262-32288-45270-110661-61309-74124-102529
3202.9-101938-75307 17296-25134 803-65590-67552-79434 41135-73007-107397
3200.1 5877-2196-30801-59031-88165-35701-88689-19001-45521 61171 23238
3197.4-22022-73742-76476-75786-53605-24490-124643-33059-48717 2992-44212
3194.6-58093-124723-47668-70320-2037-71314-38166-37737-19348-81727-103933
3191.8-40874-51882 7331-12183-25523-83278-29190-19471-54368-13379 16795
3189-59929 18306-40873-59995-6368-114867-83590 43229-20405-67343-6671-77191
3186 6828-62364-38581-127921-128800-11694-32525-32231-9439-64953-53937
3183.2-32539-107920-47053-4238-112859 27732 19797-119218-9480-60785-66504
3180.4-92297 76068-51327-35075 26419-12680 41470-48536-42547-74117-19517
3177.7-86744-75955-55367-34431 25011-60697-137461-110856-60472-69486-84273
3174.9-38171-97977 3630-40175-158300-100329-9557-143023-60403-46580-70498
3172.1-11810-35527-35565-52242-23350-82043 12664-101952-79303-35624-158324
3169.3-87754-98812-57396 16755-84171-104915-69862-59704-92324-4227-82513
3166.5-105522-26845-53998-62598-55592-74314-78536-4625-75010 27965-41082
3163.8-63062-42735-100649-72119-71481-83917-2188-72620-58612-59112-13032
3161-34855-61524-12052-164325-49003-107742 16669-75548-33522 31776-20653
3158.2-78841-96697-27686-82164-16300-107663-89743-19604-24382-47466-19957
3155.4-44573-53060-10654-101734-81489-61709 13152-101282-80145 25823-15107
3152.6-31131-100562-70528-54313-3801-121189-78306-19098-30750-28169-26326
3149.9-123121-35854 26148-20794-72689-81700-63017-62263-18133-62205-28300
3147.1 22722-27690-137001-16506 22423-53577 16952-103592-26896-80037-55151
3144.3-72353 35823-33913-65192-95251 25440-46237-38362-5594-20232-86750
3141.5 37470-27777-54983-54102-87286-5762-33486-42912-11784-31467 38467
3138.7-96363-128554-42290-98088-74977-38955-97193-61536 18833-73383-488
3136-62980-99581-139266-32047-99620-28952-89822-54086-118740-93402-61930
3133.2-80419-51552-102016-65801-88602-100177-91444-85874-40759-40011-30345
3130.4-72367-3025-68892-29346-50463-44672-93008-80687-36577 10862-64922
3127.6-145358-90836-72373-50214-60708-107498-104156-2060-933-114739-97162
3124.8-158417-57655-28517-79147-33656-55197-49172-82308-90923 3294-41070
3122.1-100060-58506 56607-117441-59629-47808-43579-46483-106572-79269-49075
3119.3 433-14987-112081-6486-36137-103077 38417 36747-106953-70000-70127
3116.5-97171-60596-51389-73505-18548-63120-68687-94529-103152 41881-7051
3113.7-73522-52078-79287-10153-28476-20361 31591-93216-40531-111096 7873
3111-95480-38639-102344-20840-23311-19582 13395-47108-127889 11841-14075
3108.2-90201-64309-11864-59147 51944-3806-70157-18085-26025-45391-35317
3105.4 25738-8197-58890-86324-70587-79627-30070-98584 63214-75153 10046
3102.6-68349-142443-82615-69778-69032-88537-71460-65435-2651-50040-51627
3099.8-2941-37759-15399-65547-105602-45511-104193 10515-61751-32150-117157
3097.1-149256-138895-90926-41475-75806-98084-79857-1801-46632-43573-20355
3094.3-80528-103815-55200-77624-75741-82459-69201-37575-140859-99838-20362
3091.5-81535 46813 55791-67934-66385 17595-57197-51449-73533-98139 16231
3088.7-61091-92169 23251-47311-105698-40077-73688-12862-56197-117722-109363
3085.9-57311-35846-56377-24606-19973-81868-8816-38182-65759 33992-42069
3083.2-54230-47230-1460 22300 7027-32214-85077-72845-42535 15823 11507
3080.4-18667-10435-84687-77180-23856 55025 4740-24421-61553 1003-46948
3077.6-44133-47875-1238-67662-94709 5159-87317-13912-99726-75483-29242
3074.8-44570-96995-76779-52632-48204-82241 11474-56012-78986-60484-8646
3072-132403-8930-74058-40784 761-80980-41446-44952-64530-31254-5723-131355
3069-48662-73312 2730-46766-36019-3814-6807-6141-52523-26357-94425 31003
3066 64746-27947-54013-52710-67558-79154-22092-24600-4780-13630-48991-24963
3062.9-2693 20308-79615-10947 28149-37713-42561-45949-24295-67898-61132
3060.2-53967-45538-113362-22855-62038-41130-41800-102734-58918-66955 11179
3057.4-54194-23028-92008-20898 17957-80019-44547-71780 1413 1072-38258
3054.6-86446-86431 23676-71324-45224-63105-39917-87325-46520-39066-72018
3051.8 52139-12051-83906-38001-90228-17418-12481-81403-103619-44885-62983
3049-14052-23594 41283-79288 620 17973-48652-84794-51902 94370-10253-3271
3046-79524-32271-22596-23588-34729-1032 56072-69919-18671-56795-24432-37640
3043-76340 13943-65848-21100-49537-22159-70191-54164 11460-67840-24882
3040.2-44704 110822-62865-19580-34951-19035-47735-60366-69507-30199-409
3037.4-14204-89436-19486-70213 43828-79579-6289-64281-51053 10802-73291
3034.6-14882-123910-80264-70178-156073-59120-39783-133961-30343-51387-90578
3031.9-99702-24163-58913-26442-18303-7583-90898-75054-63691-38169-55199
3029.1-51351-47680-59278 6479-155365 59648 33094-47880-38625-95103-22042
3026.3-83910-38827-29100 6251-24290-84767 14592-16606-8017-35475-9274-16591
3023.3-15005 40165 112048-106403-18714-68318-22709 32133 9738-57454-38426
3020.5-103098 36190-73165-32403-62840-29884-42236-72022-37497-4163-5068
3017.7-47599-21589-37963 45087-7146-68162-14941 41051-4491 99014 29011
3014.9-24225-18795 12130-11341-7360 44530-73720 34459-1361 56283 16290
3012.2-44462 954-56948 45393 52461-87900-20028-25768 26359-31929-52420
3009.4 28827 17803 103066-61634-33556 15368 30979 75968 69914 9612 5843
3006.6 54784 35790 58082 68524 65222 91695 120890 116440 115446 65786 96670
3003.8 240610 184088 220163 203568 298262 319791 323801 452941 335343 487462
3001.3 471373 480718 424919 466068 469658 549837 509863 501391 480416 416926
2998.8 418938 406674 406566 390808 360356 314212 370630 258164 218250 303855
2996.2 317424 270961 371424 337002 268830 353224 464266 427128 415864 463130
2993.7 436890 449895 563808 543747 583134 639231 473622 444898 525679 437533
2991.2 324318 364286 340046 264190 278176 223975 198130 167831 166734 141543
2988.7 19523 88636 187135 117939 15740 78095 27478 102406 100915 86395
2986.1 2480 49566 39629 18857-1811-33261-36776-65786 17087-43266-52111
2983.3-68317-22807 2244-81194-85202-39456-46542-2324-76160 2867-59343 14380
2980.3 78108-36056-34322-35135-25142 25270 1484 65351-81609 45655 23240
2977.5-11690 128512 57273-19546 109680 91397 129156 68293 75488 131676
2975 49332 101036 48658 100535 120700 78888-12339 97267 97439 48064 159302
2972.2 139153 59688 41948 81835 22962-55008 89987 10886 35068 59525 66574
2969.4 11069 61774 126975 132943 131319 64975 119183 156505 178814 63405
2966.9 93485 111787 125933 135134 85024 95321 158044 124566 99958 177999
2964.4 146454 147939 166129 77153 129315 92536 189139 93637 143220 159596
2961.9 135130 178997 147014 93566 111854 188395 86256 167513 190573 147276
2959.3 82307 158493 207481 125666 177539 196720 213084 179316 188227 174476
2956.8 113683 228314 209574 293265 236100 231667 177076 241122 239615 231192
2954.3 265261 296315 320623 292112 279790 308104 291940 299784 353173 328523
2951.8 391722 391561 339574 393570 375491 390070 406096 415426 344825 479686
2949.2 377193 479513 502530 527625 476322 563414 526252 591675 624948 644418
2946.7 685765 821166 828793 892489 847125 886666 897814 952461 985665 914871
2944.2 924160 939573 991969 1012095 903356 927707 942290 965801 911972
2941.9 837879 977327 967226 1006132 997461 1024905 1013139 1100171 1054793
2939.6 1074198 1126593 1126387 1184530 1286488 1241898 1309159 1317346
2937.6 1417670 1413203 1462294 1536005 1621371 1709531 1639732 1810355
2935.6 1772254 1946745 2045819 2046355 2202108 2250886 2352414 2425646
2933.6 2607459 2673181 2814458 2925155 3154955 3269417 3464507 3636147
2931.5 3722604 3996530 4243503 4478583 4845011 5130829 5538666 6018931
2929.5 6566251 7020071 7707291 8478210 9394517 10336219 11434962 12623876
2927.5 14026579 15399060 17146414 19147162 21561516 24130318 27220464 31180028
2925.5 35676564 40982280 47570144 54901824 63153672 71811456 79083600 85542560
2923.5 92099688 97737720 103918344 107682456 109165480 108946584 104804264
2921.7 99479448 93534032 87352496 81771320 75619896 69418784 64267988 59389476
2919.7 55777928 53149332 51403168 50637440 50563592 51626848 53854724 57281992
2917.6 62063496 67784528 74404464 81500752 89238512 97513000 105834928
2915.9 114642664 121210464 126235560 130519144 131302592 130784128 126708560
2914.1 119760688 111938624 100804584 89652520 79553344 69932840 61609640
2912.3 53453048 46279784 40480476 35528388 31428024 27895884 24813916 22150084
2910.3 19707420 17596074 15726935 14238454 12940828 11733070 10792009 10013632
2908.3 9108550 8553469 7947100 7369217 6924740 6489954 6055935 5786580
2906.3 5422204 5188667 4870667 4670846 4375998 4272406 4037981 3833879
2904.3 3630829 3401180 3362218 3138998 3066427 2874014 2763429 2711435
2902.2 2588588 2386863 2412877 2299717 2233653 2091025 2040934 2071249
2900.2 1895000 1898134 1896494 1875951 1841424 1783752 1749936 1752088
2898.2 1649587 1714564 1686696 1693644 1605640 1531911 1553616 1537720
2896.2 1464465 1390220 1378920 1261975 1278456 1297642 1325495 1237769
2894.1 1122044 1190276 1181790 1118169 1120730 1096652 1098261 1063802
2892.1 1027088 1054679 1033439 1070522 1029039 1050278 1039436 1031975
2890.1 1096584 1039986 990931 1055559 1106294 1097135 1091677 1074106 1092434
2887.8 1083714 1081960 1088719 1090415 1024952 1090306 1045243 964179 1108540
2885.6 986960 1020988 1023426 976738 994287 1044202 1086061 1041394 1119932
2883.3 1087418 1077728 1104425 1149750 1246192 1241679 1332987 1284905
2881.3 1322956 1478484 1478481 1463893 1389530 1436798 1396325 1424366
2879.2 1367201 1360298 1396197 1331505 1256751 1407923 1402772 1327704
2877.2 1367456 1405153 1439079 1396193 1489076 1477621 1625428 1679263
2875.2 1746540 1869712 1935742 1953880 2081898 2256428 2401301 2495712
2873.2 2566986 2849603 3023932 3304660 3551846 3779870 4240128 4601437
2871.2 5133080 5826366 6560179 7462315 8611300 9980413 11886116 13733066
2869.1 15660118 17643236 19778884 22120312 24273988 26262510 27966808 29656204
2867.1 31052472 31738248 31782270 31282368 30632150 29672136 28315332 26553892
2865.1 24533996 22550614 20535996 18447604 16344189 14361123 12752514 11323035
2863.1 10119241 8988982 8098079 7317843 6789791 6233040 5869196 5469623
2861 5180150 5144590 4913957 4655946 4597660 4485169 4431502 4500606 4429167
2858.8 4426516 4507369 4553717 4727603 4881094 5047805 5319772 5522451
2856.7 5773271 6192560 6611266 7144504 7775593 8444508 9106748 10089339
2854.7 11123635 12352001 13782396 15400318 17372190 19895030 22808488 26234092
2852.7 30062328 34256032 39151684 44372044 50477648 56676152 61376856 64690652
2850.7 65481652 63530084 60456000 57146076 54927964 52383584 48860312 45010280
2848.7 41274632 38518056 36712064 35801600 34995864 34557896 34793408 35868296
2846.6 37788424 40715672 44624136 49569828 55322088 61694464 68824208 77112632
2844.6 86509760 97892600 110318232 121214888 129009848 131544880 129336672
2842.9 125566632 121479136 116390648 108508504 97826952 86664024 77245192
2841.1 69271392 61999752 55657140 50366832 46198312 43146672 40922164 39594128
2839.1 39324864 39733664 40908780 43022100 46296424 50385748 55119280 59552604
2837 63692324 68801712 75327752 82441288 88875312 92695992 93889968 93451600
2835 92035400 91192816 91461112 93337904 97062584 102248944 106415968 107456864
2833 103456320 96191672 88263424 80653200 72567120 63031904 53222476 44415880
2831 37561956 32271364 28053768 24669418 21987800 19833760 17938530 16271912
2829 14687820 13362203 12247411 11160168 10306882 9632905 8917642 8323011
2826.9 7879826 7227472 6760768 6464089 6028617 5793837 5524237 5165458
2824.9 5057744 4870203 4639784 4481605 4369162 4264297 4155394 4075033
2822.9 3851048 3875848 3616394 3517691 3458293 3300243 3213626 3208568
2820.9 3042323 2894559 2912806 2905928 2730378 2784362 2850683 2791536
2818.8 2715541 2778914 2620309 2727525 2688347 2754403 2779471 2756481
2816.8 2877811 2904471 2944439 2993846 3027829 3159144 3328385 3331399
2814.8 3588290 3618261 3931229 4136605 4345466 4623530 4965710 5327435
2812.8 5911979 6485756 7173634 7908936 8836268 9946657 11300629 12948383
2810.8 15009799 17619260 20775340 24425772 28079908 31260008 34240932 37585160
2808.7 41400308 44995396 46242072 45891116 44552652 43600640 42848712 40861968
2806.7 37759096 33692472 30217244 27627552 25440600 23409106 21714936 20481988
2804.7 20009844 20053052 20651208 21715472 23654592 26047404 29061810 31954772
2802.7 34898112 38031448 41947948 46942724 52252368 57262472 61171040 62913748
2800.7 62832980 60669140 57427128 53610776 49512368 45623708 41270404 36866136
2798.6 32672384 28646356 25659818 23189300 21139472 19271944 17539216 16376464
2796.6 15505877 15196811 15228459 15750683 16616138 17853888 19286118 20455796
2794.6 21429486 22620484 24207024 25576956 25915684 25286200 24109654 23207452
2792.6 22363780 21078216 19247124 16734499 14641619 12956850 11496005 10052548
2790.5 8659144 7545493 6674960 6026547 5344477 4886741 4554393 4114572
2788.5 3833722 3657098 3426150 3151826 3010660 2898975 2724956 2614451
2786.5 2399834 2350152 2205352 2116754 1999131 1912099 1783453 1659020
2784.5 1553291 1594229 1550228 1401840 1312789 1256574 1271155 1144079
2782.5 1141225 1024604 1054602 1027452 970188 904854 824501 908440 896721
2780.2 857304 770063 815240 778209 783604 742756 626195 689607 692262 681313
2777.7 762965 662758 600691 644001 568207 621254 685234 552524 599137 591990
2775.1 680804 548667 618980 611777 570835 579370 608469 616942 572614 624879
2772.6 629857 644972 672553 595399 679031 682009 676637 761192 810934 782220
2770.1 736721 749680 778427 816658 688586 638140 688956 574914 571741 599151
2767.6 567411 589340 534389 581156 582525 542951 643976 587550 575599 520119
2765 720327 690472 697111 800506 822814 757706 830861 825163 844920 859097
2762.5 723450 750524 727185 783720 744507 616356 672410 625123 571593 550353
2760 498536 483672 553914 534753 505329 430008 534759 485149 509939 559987
2757.4 565123 574013 595402 619083 593895 586655 668096 638194 614110 643008
2754.9 724482 587221 564412 563966 519960 499730 414136 423005 375384 339711
2752.4 310529 403673 282150 206437 241696 280774 162802 181051 166967 123631
2749.9 153262 184231 71727 99169 132560 90870 196764 111929 143185 105401
2747.3 119980 176000 186888 180156 145456 93326 99056 127922 108551 106421
2744.8 93090 77324 191339 137290 171768 91408 69987 123164 27348 45157
2742.3 65576 71799 58976 145012 134648 91120-29518 88920 71388 37047 31959
2739.5 18475 72441 140301 56583 148099 138537 10474 119742 79841 92664
2737 101428 113636 80642 87739 20102 69818 108537 82769 90071 58012 115110
2734.2 29088-60329 98642 33336 66808 121666 59819 27619 127746 84485 37812
2731.4 92194 76194 119315 90103 163483 158670 125826 82303 146271 130263
2728.9 186916 196056 258358 259092 189417 110849 253519 213693 241990 112694
2726.4 183283 147865 134205 134205 180742 106633 129237 147356 90912 129045
2723.8 164713 186973 161938 196733 228354 206053 227269 268453 314732 356895
2721.3 358503 337705 343700 321223 361128 304512 182616 305524 210687 195445
2718.8 181221 190722 101402 127460 109349 120232 77090 100939 152232 90873
2716.3 112023 77939 31762 49288 126153 96449 113838 119116 155913 153383
2713.7 207993 111787 142413 132392 129273 141508 71637 108138 88808 160446
2711.2 90771 80539 26889 75790 63523 51751-20364 23408-28554 73187 71408
2708.4 57590-18441 30850 37340-14012 11268 5248-44445-13329-23281-39354
2705.6-14496 24178-37686 47147-117974 2932 3547-14953-37065 47750-36861
2702.9 30536-79293 22653 37964-4455 15086-67156-46796-78459-1638 6260-17636
2699.8-63575-35144-104173-17469-46099 10704-100733-31631-75580 13607-65587
2697.1-25566 20252-71542-16651-120923 54905-88683-10727 17981-25705 37737
2694.3-67789-44652-44326-59573 4887 41660 9763 3890 9503 36899-7014-93678
2691.2-25934-88089-37773-65392 60957-38199-101357-120061-114723-37928-26959
2688.5-49497 381-1842 2352-69306-116833-62748 27812-58455-71776-20015-52090
2685.4-6353-81587-43607-92714-62825-1165-78748-32886-42984-14104-58625
2682.6-22322-56060-4452 471-25997-55220-74730 17468-30179 34715-20686-97429
2679.6-41538-99598-43643-37719-85178-109567-53687-48624-31898-64924 11945
2676.8-72978-54378-61052-18023-2525 15734-73902-131142-84041 17706-23792
2674.1-5415-66278-33073-72123-47634-31351-95514-40728-57005-30218-67883
2671.3-88289-55097-59294-86103-89660-83010-28360-109819-116432-77733-51961
2668.5-30112 23760-65356-61050-28549-53997-9218-56899-33076-114978-60403
2665.7 6954-24864-93342-127225-4747-19550-78174-42803-12993-85749-9924
2662.9-27961-59318-67549-72791-143094-7989-56232-37461-36072-72739-27546
2660.2-191704 20552-82233-34818-87839-31235 6809-103479 6208-65587-40061
2657.4-37063 1445 4044-31502-157985-13035-42725-48843-120810-115635-116164
2654.6-187590-14125-101269-26065-21464-33811-41837-119735-40267-37480-35160
2651.8-66034 35307-40963 23528-19551-37602-70271-71298-52063-64462-42846
2649-121556-37043-123367-42741-66569-93191-69504-40456-31738-72375-16672
2646.3-39983-90656 59698 33308-106637-48979-15435-18883-56787-50891-120099
2643.5-22863-37909-26942-77379-27831-99334-75114-30743-55221-24407-87634
2640.7 38080-83216-107029-7537-13069-109412-27276-108765-19098-82410-111209
2637.9-63526-65212-86253-101301-28108-41120 16966-64532-130276-51066-28185
2635.1 6729-19989-41491-150584 20622-87600-62020-24748-54673-58959 20877
2632.4-28122-52341 14599-39607-29545-123015-26936-21664-54057-74643-20446
2629.6-34746-29459-86564-127579-9642-14138-74558-45633-94913-22625-87093
2626.8-157140-13979-77579-37256-52882-57209-52147-63249 6991-88461 28121
2624-1319-45539-10359-8954-12998-121095-44692-39975-85702-85382-12558 17784
2621-43385-95263-37509-62729 258-58681-56290-82437-60559-54730-66420-87555
2618-61667 5402-86621-31118-82047-83953-67730-47589 143-49305-82889-76405
2614.9-80118-59382-47786-68921 26485-81433 192-132335-72119-46471-18463
2612.1-21755-79493-80299-87932 49801-41999-74443-11721-51905-6987-69808
2609.4-52188-85752-110856-58932-164031-61274-59115-22499-95677-65443-76653
2606.6-61059-112634-91002-25627-39013-42859-46374-74373-15060-176462-91162
2603.8-35477-101139-98471-28156-47902 7687-35173 23195-1835-106166-29916
2601-109932-57501-52517-2009-86365-98176-76640-67543-65650-52300-51643
2598.3-61260 2054-39643-14978-118929-115462-75432-100255-13890-83440-29117
2595.5-109366-34288-51790-21518-134397 594-80034-21418 25519-8441-4822
2592.7 16819 42776 44964 134642 100418 175508 186163 142968 210828 240539
2590.2 283023 233028 238107 258427 128220 167082 179839 81000 75589 213186
2587.6 82487 47137 41156-5732 17853-78473 87307-25374-12217 61188-62460
2584.9-54540-12714 10205 8859-28471-70963-19860-65280-12570 9998-53714
2582.1 1406-84087-131539-9274-94880-51609 4266-43139-46163 18909-40140
2579.3-44537-40044-19407 18338 21869 72028 78188 8768-47639 3722-3730 24860
2576.3-80255-17881-41716-36733 58928-86058-37778-3851-21894-43250-93970
2573.5-29544-110745-24902-56202-24100-5902-56313-44017-29081-56927-119089
2570.7 3078-1365 12889 60997-64195-46480-7027-77723-5545 35283-53887 6700
2567.7-71646-3636 8081-52688 42969-13892-19987-84938-7583-61062 45936 56888
2564.6-25798-68312 22440-40391 18266 37936-6271-2962-37021 17963-7521-40651
2561.6 42403-31392-62983-13624-62097 86038 369 10414 14740 32670 7581 20679
2558.6-34632 26745 31929 45747-25098 51065-16448 77008 56774 19418-3514
2555.8-10117 15842 29715 54406 35909 29669 36866 102166 33408 90635 88647
2553 49608 103185 82686 50757 135511 124048 128340 94789 154874 87644 107767
2550.2 87837 196834 279507 150549 94192 148098 164610 163830 121589 187135
2547.7 197049 202842 244688 307861 339720 268269 312860 285005 297347 352128
2545.2 461039 418537 510764 451218 455581 492003 450486 374675 419914 610262
2542.7 506243 430704 611805 474297 511663 650576 571281 525752 537626 701499
2540.1 617121 651049 747239 744025 765299 836128 775003 913729 877473 994995
2537.6 1090089 1095812 1211667 1244159 1342531 1457047 1513383 1618341
2535.6 1763169 1916218 1948799 2283396 2396219 2628061 2906546 3172023
2533.6 3449947 3848178 4275354 4821819 5383995 5952569 6722443 7447448
2531.5 8286222 9182678 10237571 11357518 12784724 14575087 16392874 18780972
2529.5 21506706 24988504 28933424 33360000 38263276 43554368 48476364 53031900
2527.5 56763932 59202380 60293996 59965512 58094736 55070288 51173464 46512992
2525.5 41722216 36796176 32140964 27917868 24143588 20932160 18109782 15809500
2523.5 13787463 12225837 10852516 9542807 8537498 7594220 6752505 6108557
2521.4 5552382 4930484 4534343 4056381 3724960 3425089 3176016 2890701
2519.4 2674072 2482902 2324248 2105064 1928974 1875630 1707226 1657530
2517.4 1566677 1469235 1425864 1228238 1247261 1212286 1088686 1004004
2515.4 967965 988948 868336 896885 838732 809860 747006 797118 694990 710833
2512.8 668739 664421 696514 483647 514189 547827 478603 430484 530857 491979
2510.3 391755 461370 424241 409179 312610 400286 407368 298613 307313 372930
2507.8 327538 254986 327842 335524 225932 202796 260616 318964 262280 219464
2505.3 211794 198411 251619 182679 193720 188548 228972 131634 164097 210604
2502.7 227243 206294 120890 76377 95616 120262 79013 225935 169931 55457
2500.2 105490 119707 143871 18547 47615 54963 108057 127856 145457 38748
2497.7 112767 113211 137196 38324 48693 84422 108325 171309 19167 47660
2495.2 67865 51104 34689 33572 2378 88184 125358-8062 53627 48691 121833
2492.4 71907 54889 46830 23014 73996 5871 43337 33962 76085 35478 13011
2489.6 47658 99226 4624 3539 4182-53070-19185 1491 19660 76719-24437 25569
2486.6-69831-101360 18097 17285 18129-25749 22023 86221 35660-47742 42959
2483.8-48373 29289-12397 108498 6632-56728-39792-32055-39565-5729 7494
2481 19981-28501 38497-9571-93219 31739 21314 83635-65148 92641 53820 24194
2478 55953-57993 20638 38200-100061-10907 21840-39856 54-41306 27555-82353
2474.9-129765-105899-35454-34726 4221 4776 30402-50758 6129-129257-3165
2472.2-90049-129635 11523-46746 47868-86876-41084-2863-17063 5714-39756
2469.4 11086-21627-54366 43267 76888 67390-44234-48387-33248-47413-38451
2466.6 66078-15539-6737 28307 96682 92904 46733 96611 77509 178120 155159
2463.8 181141 311321 301164 304880 269185 317396 292366 180947 308426 233397
2461.3 226935 152501 193112 84609 95487 100320 100900 61880 84902 67400
2458.8 144687-12097 92797 39155 77110 67916 27975-31264-944 10413-19047
2456 47851-49229-32546-28029-4493-13613 6497 21385-22008-11135-92421-58355
2453-65057-83807-100428-17002-21551-60978-82593-15043 20906 28295 37484
2450.2-64635-6017-61484-47200-55729-22430 25314-32879-61526-6466-57768
2447.4-44810 21253-27466-48699-36955-92431-21441-8032 12878-46262-45915
2444.6-56343-77017-71301-11406-51785-17036 4171-60359-110939-20935-24135
2441.8-73361-101209 46800-17440-29024-22933-95804-22335-6810-42865-95943
2439.1 42913-109303-84423-54683-30465-47369-11262-78189 3291-60175-12707
2436.3-60258 8247-9475-96320-44880-37913-22009-61521-52860-76467-30626
2433.5-28100-63737-75298-48301-85924 489-78368-40233-103831-44759-113519
2430.7-146239-9303-28526-126854 19274-66070 34148 34111-91233-28241-50383
2427.9-9864-23138-71510-128226 33074-105554-57407-100580-53402-46297-101842
2425.2-99633-8816-94783-16383-47414-38668-74082-135371 1901-59068-60150
2422.4-65087-59526-105450-37057 10651-155242-126522-107717-83686-67064
2419.9-79305-45854-60959-120181-75227-77707-110006-8024-33915-67229-101130
2417.1-47667-9710 11747-57017-94724-72191-29383-80679-6496-36226-44814
2414.3-57204-86555-81304-106760 12890-93497-48253-50229-56362-120299 68470
2411.5-72849-38485-96775-70762 8082 11552-96512-72889-38826-30300-89676
2408.7-64269-26960-79364-133712-63825-36621-70517-52815-32301-76378-133168
2406-137987-18364-136456-73253-115753-114500-24380-1856-107005-22172-43802
2403.2 20332 29111-48437-121714-19543-75928-105563-48584 10345-44015 3124
2400.4-116779-141060-53252-105910-70635-127971-29338-122958-51585-9476
2397.9-9583-6285-136634-100402-186167-52619-7020-106201-81415-147540-103264
2395.1-22785-31445-66529-97653-33205-56870-95311-75182-85492-107223 16538
2392.3-71303-119621-14658-20999-32518-93928-76094-24877-74591-124026-63618
2389.5-113242-126935-139530-65480-88857-51283-98317-22719-122703-118280
2387-88170-25872-105541-5540-92097-112494-77250-71289-79089-116527-27855
2384.2 8904-113492-92357-107336-50586-28587-126858-33560-35337-82543-177637
2381.4-52252-30044 17749-64303-23878-61571-27671-128533-59232-11798-90767
2378.7-52911-89970-90851-101204-75703-96569-8452-38802-36903-86897-91650
2375.9-93893-27829-45097-48824-64342-62331 22850-21357 30830-95525 28879
2373.1-41069-85354-99606-53165-87039-104923-48657-1125-68270-103039-54845
2370.3-506-7019-77402-113585-57199-12425-50606-53595-38780-75550 4695-50357
2367.3-70564-22456-58362-88110-71533-88780-158457-147921-71961-74191-52793
2364.5-147685-12573-105423-57618-26793-49526-89484-37241 4984-130519 36028
2361.7-103845-89170-79814-52264-85487-157258-54958-96617-71392 14171-46922
2359-101635-63737-93763-107789 2324-155611-73570-84376-51248-31880-58603
2356.2-32668-46115-39187-115891-121225-69592-105659-102804-52363-71253
2353.7-53711-117698-16080-46303-45076 25931-41787-45690-109804-59313-137675
2350.9-48441 19715 5671-108915-137284-77247-81737-55102-39747-84455-142524
2348.1-81729-15716-80698-91248-49656-73215-93254-71732-45395-43252-3596
2345.3-67715-67060-115002 2911-118430-109041-65457-42602-55528-13120 30897
2342.5 22171-39297-75659-118590-55595-50370-32751-112584-52771-115147-83215
2339.8-128809-87481-71545-50126-19597-51597-38085-75275-112799-75713-50476
2337-80027 2851-118693-79763-30311-42720-110065-31748-34596-51438-99510
2334.2-17470-41455-3493-67377-133402-54747-59844-88169-67247-61354-48641
2331.4-135763-95530-42942 46303-37668-18542-135637-60510-89793-55000-67794
2328.6-65216-80266-68723-84578-16043-4701-69893 9450-5905-11083-52498-39351
2325.6-13342-30151-44087-85582-108172 11031-95630-30515-110864-37375-30198
2322.8-97966-100057-51950-9936-58915-54686-82085-7094-71070-85342-119140
2320-15005-47701-101406-77650-35729-38005-141058-82348-100897-109043-14251
2317.3-108183-82077-76128-102954-68927-54128-129674-86141-117443-125149
2314.7-86281-86285-68077-75035-135674-99635-44846-79025-32914-25724-17617
2312-94467-18302-105547-11945-70291-16081-109371-71761 20976-61568-17190
2309.2-113559-99539-90407-163362-106194-70608-45665-95544-81559-174015
2306.7-1971-127608-109913-86251-2872-28454-68964-47671-77322 5858-75381
2303.9-60181-69031-102940-26243-36068-82943-136163-30089-109691-38049-119727
2301.1-28957-25024-41764-19877-46766-50615-33335-106093-103722-98098-124246
2298.3-45664-61546-107592-18700-123330-43591-32313 17355-2892-42836-38220
2295.5-71849-86863-51222-84512-66911-97068-59682-55663-78444-8697-108088
2292.8-155950-48048 3021-85317-80640-94856-55704-40777-7691-79779-67266
2290-153809-93613-64778-113650-65751-67894-68670-57563-43175-84970-45806
2287.2-81601-80742-7549-69210-63155-93013-23648-62038 8500-50189-47766
2284.4-114731-63224-31240-84118-19412-67021-85585-125281-39521-51297-100256
2281.6-61874-62484-27622-105652-85906-118668-57466 27759-91198-51929-57616
2278.9-59746-123555-61275-74761-106828-93158-95398-28792-160-65155-19782
2276.1-131191-51606-77789 4766 1228-59761-57985-55444-103037-45472-8281
2273.3-111835-65824-71060-86694-132278 9833-87850-85935-104745-102319 2653
2270.5-87617-96457-151842 18127 37142-147909-47262-34714-54429-64132-113476
2267.7-51607-31829-131020-118744-35150-81817-62633-62200-115338-87992-33895
2265-71373-57427-119135-24962-48177-53947-25844-86433-97260-84032 8476
2262.2-88677-88555-46650-295-50994-99360-83918-37954-41342-28617-48296
2259.4-47516-63329-137194-64182-51620-87019-69842 4846 16584-98443-99106
2256.6-44783-43076-45143-71556-58534-31285-87520-28491-101002-22491-51867
2253.8-64892-59754-116808-84844-75132-30341-35285-32102-99057-105706-83582
2251.1-10840-39234-51404-26161-72515-113050-67805-84031-75180-4916-101614
2248.3-44852-109029-23240-25348-151363-79308 19915-98969-34313-111453-50785
2245.5-68404-55160-65504 4680-94164-59778-26105-97070-50560-44621 8410
2242.7-140838-70891-134167-75294-60007-16117-51050-133938-3663-13841-78658
2239.9-113516-134590-56614-114515-89674-78166-56458-45585-72206-76539-23362
2237.2-82991-122610-177655 25445-103496-76320-6965-128636-95617-92618-94483
2234.4-51026-45629-121144-118278-129728-50196-71351-42115-63776-103412
2231.9-129683-134142-108570-64118 41311-54468-77301-70225-29072-63637-49990
2229.1-44563 8252-21898-38935-27711-72335-134938-135154-28063-13712-72174
2226.3-52943-145084-19595-96392-56136-42263-174476-9222-21730-92450-67032
2223.5 24262-97172-15032-62360 8175-55381-18819-121670-107638-81870-26849
2220.7-56840-84083-72007 16544-80089-81054-135976-10685-37595-66895-48032
2218-64188-104542-22122-30742-78585-113623-58533-48725-22055-88680-115501
2215.2 18171-89516 33952-55378-185264-67372-76724-53091-75272-106389-27142
2212.4-77655-84030-104838-30584 838-111741-140053 29417-93831-57420-58792
2209.6-53732-21719-108998-92120-124050-87750-26551-214-59441-34823-90908
2206.8-98607-76656-38747-75242-113307-83882-140433-49982-175011-58180-109622
2204.1-117762-38249-141509-103459-76872-74546-9045-33034-96901 5694-100891
2201.3-21223-107050-3948-112757 2187-47832-50417-111371-44597-133088-50661
2198.5-34449-50198-72860-44274-72768-127690-119461-25060-96106-85804-44705
2195.7-72962-11272-83646 17190-81183-144561-108411-152860-84358-31621-105702
2192.9-54634-96807 937-19588-65659-63527-110708-64158 59228-22077-60633
2190.2-28617-92511-121035-94121-98086-85169-94241-77822-114329-69860-46453
2187.4-81004-25640-110619-76690-52853-106294-49033-122650-51305-21532-77188
2184.6-79404-185569-45698 7116-35036-97390-49755-83850-105926-6477-96209
2181.8-118882-80312 9670-35351-57419-20202-74822-46146-59117-123453-18261
2179 19670-85027-57637-87409-105320-104254-42599-88719-153779-59145-86595
2176.3-25510-27872-72933-59880-96628-92725-47095-53125-13487-45276-114014
2173.5-109353-23054-91738-86670-58732-39200-38106-64383-75203-40825-86950
2170.7-94770-78538-22950-48665-76306-76150-4341-31432-13225-22504-38373
2167.9-75094-105275-56629-73188-65273-58041-85533-12382-56506-88733-64195
2165.1-74491-32542-135234-61696-80161-115638-147185-32661-123345-80907
2162.6-84835-34206-42402-128499-105905-82454-57131 35982-77310-125412-60880
2159.8-7301-60049-126005-49999-114354-38085-77289-2433-111939-44004-34844
2157.1-108055-114653-96687-6252-48746-101375-46406 6462-60908-58708 2399
2154.3-94748-32048-28399-82048-73808-116212-54477-83851-43156-45805-46092
2151.5-105745-142438-75676-84553-132333 9474-68301-88604-89058-93077-29109
2148.7-25798-105992-96447-74960-82633-80149-130026-83107-54823-33606-76188
2145.9-78314-31000-63419-152313-15344-72220-42744-34492-89301-76872-55836
2143.2-78731-42053-80838-88504-112855-37505-5130-48995-110948-108907 9521
2140.4-64855-19802-86604-41179-91958-135738-100825-23729-42588-69160-55494
2137.6-99068-1794-89170-88141-58995-141724-86983-84204-73332-94662-46086
2134.8-125352-125815-23533-111898-91008-78478-77566-117869-67696-38283
2132.3-41908-175210-96982-49965-17955-758-125120-32263-84997-56061-129795
2129.5-154151-2139 5222-22924-65985-32526-54312 33641-56303-95005-19636
2126.7 28606-71899-51818-95072 6176-118862-67532-57223-24418-99281-121618
2124-60990 88275-84693-21916-95875-45281-50073-112131-90437-76563-127937
2121.2-53900-59002-62579-28324-31834-78122-51592-89200-74715-68411-43129
2118.4-130063 3396 943-90134-103214-11931-106739-98948-52320-71573-73428
2115.6-104247 4328-14271-63243-94033-33464 9149-80184-53121-46044-15176
2112.8-80182 3235-69312-99255-124697-113112-33066-101678-35540-1347-106017
2110.1-87902-10436-3888-62284-73964-46374-169846-106078-45735-113250-29586
2107.3 9639-7537-51670-39535-169582-78449-49572-91905-84021 34822-50719
2104.5-104848-36230-44866-44073-34313-38714-63380-88761-96373-5802-107801
2101.7-31451-45032-46276-24598-116145-23193-90884-68830-134959-122986-110629
2098.9-76793-91280-46293-49502-45395-24089-27831-103504-136115-83838-131839
2096.2-70264-87042-20913-84414-109367-139144-63949-15936-73214-82140-157474
2093.4-118989-104219-44386-130112-123889-53085-53539-101494-141012-29343
2090.9-49222-88597-154926-44091-35952-110885-34544-119454-41338-90027-28901
2088.1-60848-99641-79830-99286-112406-54467-95486-128215-89732-44603-85497
2085.3-75426-103820-78210-96048-95319-83215 11187-154252-15614-27760-28575
2082.5-81364-46105-65882-131181-104056-46695-76582-30337-62113-93264-72015
2079.7-53585-24678-169523-85203-27837-65528-61665-87032-69897-75343-88514
2077-64329-56769-132329-84806-147470-51444-136512-107478-80308 7702-50165
2074.2-111431-43657-69872-60418-81639-48097-22362-53786-30241-32726-29700
2071.4-66071-68277-42866-57545-40092-72624-83236-20636-77843-86619-87023
2068.6-88816-70813-108086-115862-133017-88290-88344-88202-69620-4487-81185
2065.8-194981-81931-107744-37634-86860-33905-103076-98769-79628-155677
2063.3-31285-54381-73197-82979-26275-120305-33931-3395-118325-129068-25462
2060.5-17805-90699-18707-10605-52238-173303-42817-85548-52775-119060-80336
2057.8-92641-21774-69349-45471-86516-33324 29063-36691-93726-111630-102243
2055-125132-114816-90839-75208-45676-114608-133856-23468-103039-68800-95377
2052.2 1693-87603-73704-63774-55875-119520-93286-47729-125147-75195-99730
2049.4-88285-39492-88625-79667-11243-95634-58928-60762-36964-132733-9378
2046.6-196252-57499-93275-38464-45148-13057-88703-36711-42682-31749-77192
2043.9-83534-128483-143005-23925-84300-138215-46828-80566-77091 22052-74424
2041.1-74605-67135-30647-33459 45148-48600-140886-68944-133475-8290 5906
2038.3-19876-93430-151432-83334-55098-54485-43941-64000-47081 4880-19597
2035.5-106943-67375-3693-9636-46001-169711-17203-90835-62959-25557-52346
2032.7-107042-29486 11498-136532-12898 27864-34514 92-73693-106484-79044
2030-49251-82987-114488-176047-32684-53517-87662-13400-75329-77859-68536
2027.2-117132-73355-96067-83909-5421-50822-92901-152503-54286-141848-31135
2024.4-84540-44825-100964-46338-35811-48276-70006-70064-39474-66789-78449
2021.6-20209-44596-43643-15525-29450-49575-48084-109067-21623 19708-67607
2018.8-98569 10764-79135-36622-73478-151082-48555-110500 62155-42136-78169
2016.1-108378-26890 68790 13590-83672-24480-79670-41600-110976-65466-66180
2013.3-104055-20912-54572-83977-21960-101679-71250-82749-26275-41209-88595
2010.5-107339-25877-79185-128809-32316-35675-30674-93054-85448-66478-55471
2007.7-82701-56297-5126-76093-10124-125131-145126-98180-52701-55173-52228
2004.9-116860-98533-21142-39530-122732-97336-42211-127039-100468-48785
2002.4-66405-52942-81567-157884-156529-75741-47622-55881-81481-7663-106031
1999.6-35495-56163-87459-82350-83957-81222-74221-22625 1218-114633-69580
1996.9-45944 54581-37655-171089-68160-128057-41409-61953-74119-53729-58016
1994.1-57567-72707-50949-80917-71888-53513-50531-138238-120626-83287-141656
1991.3-7776-30670-29334-7348-82391-88070-67012-78337-54879-64855-28466
1988.5-78297-25023-99569-69067-68003-107454-124140-91707-78136-12907-90866
1985.7-88902-89988-97006-63884-145936-29464-104502-48825-80881-72578-52147
1983-51329-60983-91806-169020-24610-58427-22535-81239-95717-65952-59707
1980.2-90198-36972-98601-136125-30865-68777-61132-53364-53830-15461-82625
1977.4-65638-16429-134761-84361-22336-67751-98691-43364-95129-56928-130380
1974.6-82926-140594-94458-102139-45217-187938-85902-27996-17037-86504-115476
1971.8-66990-73348-87878-175993-120245-39103-127161-107274-37566-72737
1969.3-46019-96584-32358-53554-11001-57439-98176-114129-146993-66303-104026
1966.5-72880-63791-79862-112319-23477-137183-19158-58326-109566-75521-69148
1963.8-42634-93283-39556-29526-19869-16442 6151-42734-52903-37429-104157
1961-21197 34446-114831-5120-41746 15302-68651-101615-41773-139022-8081
1958.2-37914-55370 11036-10503-50483-49560-26438-85874-68439-38689-115714
1955.4-148607-19040-87741-45133-48191-106908-131821-35563-65731-64434-38442
1952.6-14035-108603-60767-49766-89520-22049-60808-44575 7053-59530-76544
1949.9-44450-100060-86657-23297-141009-111918-95757 14775-86527-145464
1947.3-94645-70960-97096-55574-30368-136578-28533-38038-37438-79749-105387
1944.6-3125-63260-69321-95901-79722-90354-111123-32257-51990-102639-78641
1941.8-120344-67812-116222-101171-86757-41259-21362-56874-44760-42562-77918
1939-53072-66509-116232-46425-107524-130099-61808-37953-57678-117581-25925
1936.2-57370-29658-99629-188357-71754-55818-119159-70348-25202-60940-67059
1933.4-82804-68355-85457-23607-52490-69425-84838-88638-110551-44900-78108
1930.7-38476-82953-54264-59233-102701-33048-114107-105946-130644 46256
1928.1-41876-90424-17568-23146-67370-51568-71456-114355-71726-63473-44167
1925.4-21661-56168-94700-125957-132058-36258-50451-134613-80996-86580-80922
1922.6-80426-41645-77675-139680-90863-100915-49870-144769-137724-24920
1920-43266-70407-79720-59144-31438-58307-17518-84731-103308 73642-45023
1917.3 45832-65120-52334-48097-113486-103265-136733-60210-71253-60402-48583
1914.5-91679-30201-62889-25574-48454-113631-102986-91340-35502-20448-109653
1911.7-50625-82923-80248-114506-124635-64138-60579-58105-145057-91882-99664
1908.9-59157-19602-24893-90266-55341-26552-59476-71569-128336-80982-125312
1906.1-101709-65197 31574-121049-55869-114908-76655-13641-89746-134858
1903.6-56893-29361-63585-15563-7936-22408-48394-84964-79620-84454-30245
1900.8 10862-33014-117236-44271-89203-76184-92821-71902-14001-52572-47297
1898.1-76505-35038-65295-13061-109563-103118-57262-84091-109122-67043-115906
1895.3-21034-112312-70160-46848-19836 37071-58056-82153-46421-65850-47470
1892.5-87814-43338-22272-51572-39342-55281-60483-75421-66100-73645-17959
1889.7-115160-149370-110379-49745-58932-110098-34480-57510-42268-131918
1887.2-142962-49363 8340-116484 4547-48506-67377-79948-56319-65104 23035
1884.4-46371-172791-25814 14490-52067-53053-118099-66033-116493-30899-84248
1881.6-125638-21525 22484-87340-77975-55037-11995-96031 6012-162122-118059
1878.9-62707-69410-53561-116546 39318-94521 2833-79682-139594-39603-132697
1876.1-122276-168492-89921-78599-121098-47799-137842-35507-36614-56039
1873.5-82650-99441-126283-68148-119581-64511 3848-101698-38831-54712-51205
1870.8-35517-81980-24405-61773-75054-73566-45406-147373-49349-98771-67325
1868-73551-137013-52899-83420-62169-50028-75409-79505-60514-139518-71659
1865.2-64000-22624-92375-25405-60133-49024-120297 17093 2424-86219-4309
1862.4-74441-82040-63379-30637-23023-133345-7122-66478-84618-94501-64599
1859.7-152150-53486-98436-22758-76094-76917-45136-62592-11710-52483-65513
1856.9-53445-129225 10592-82071-35468-69176-128936-32434-123502-55064-127174
1854.1-131948-60657-28431-61517-30678-25291-63708-47717-138785-56316-65728
1851.3-45657-60463-143336-70821-62489-41148-22979-81102 9292-31911-46187
1848.5 17591-92039-63936-71302-115780-107447-55260-43722-65200-85503-78448
1845.8-40173-38556-49694-72066-2363-91940-38334-46155-43353-87070-89005
1843-191085-87847-44344 5779-25163-81248-45873-133032-50688-42952-39643
1840.2-82876-37352-8168-134365-85737-37587-72045-115358-54393-71635-8306
1837.4-8412-82718-77492-30122-27723-43355-24230-116871-129178 21458-84563
1834.6-19471-16023 13620-70917-104066-49442-122220-61612 15654-156283-15492
1831.9-19741 3543-61095-57999-149537-49300-70076-76591-125503-53760-67427
1829.1-56706-34342-18729-44035-103721-82570-46568-63712-635-83599-90852
1826.3-94025-88184-99507-132977-64362-62521-52018-103392-60670-45775-9889
1823.5-88439-88385-63483-36084-88688-43806-50111-63360-18077-191875-63790
1820.7-432-114066-45646 47971-58003-122282-114466-70308-33515-15604-86770
1818-74174-109282-103328-137379-105645-74489-81785-153413-29285 19300-41991
1815.2-61442-72919-4007-58450-95236-48560-32604-113494-49154-70264-67650
1812.4 2470-8088-93140-23982-24155-90380-78836-39861-43689-144887-109759
1809.6-84660-12370-118668-103894-43820-85876-2883-61189-47693-106243-48289
1806.8-81835-59367-43511-80961-43984-84410-83956-28474-33377-69978-125470
1804.1-83100-109687 3119-74517-3440-55818-33218-131483-3053-109321-29146
1801.3 15492-28032-38197 44119-23276-85933-115575-55334 50068-81637-105768
1798.5-26704-119569-79864-49323-139370-67320-95957-84356-100532-123030
1796-80321-86691-75076-124273-122163-109567-67337-80165-135693-52349-100912
1793.2-136267-24437-150613-95619-60870-79973-71138-72829-59511-16710-82370
1790.4-145442-141297-172658-8032-125412-72405 8883-89169-88154-22422-82126
1787.6-71198-68760-113289-114574-78551-96871-32722-53875-44827-71539-13375
1784.9-33800-42844-92283-83713 1086 8344-103704-75627-122669 22031-87463
1782.1-133105-134143-32455-7988-30181-2651-69635-136028-102846-78063-117369
1779.3-7032-94191-63916-40989-58414-2582-60327-56233 1086-95378-14993-35193
1776.3-58183-57394-85289-108189-113274-139481-98358-15372-99684-53224-104782
1773.5-29219-96189-95323-69985-68165-31765-58715-178967-174700-11087-81044
1770.7-70456-37153-37021-42228-66620-60640-123318-52238-77671-62984-125318
1767.9-114452-87271-6535-15911-5644-91733-51804-40130-114102-66820-90230
1765.1-105102 2996-78334-96764-57589-54126-44660-43689-104774-33182-18669
1762.4 11530-32788-83697-75584-102674-113128 14253-52326-39774-54413-3887
1759.6 20517-79697-133601-43088-71830-124562-185335-55681-34722-50261-91561
1756.8-72604-70693 8670-54402-55558-71395-15873-31197-44359-88851-88880
1754-96971-89029-142612-42003-165433-104707-96738-40362-128030-101908-135023
1751.3-134029-68294-23976-97265-43530-153279-57014-55018-39560-25161-101403
1748.5-76490-81672-78416-26884-124558-178458-42460-89324 28432-97579-116967
1745.7-167489-39754-60586-63941-4889-105478-68325-58320-136188-49589-82038
1742.9-115473-80455 16933-62937-67998-11949-6242-57946-106272 25943-40635
1740.1-49320-117118-79399-30940-98895-92297-78078-153410-74708-116492 14873
1737.4-7689 69-86269-124151-80623-46545-150647-59057-98785-69675-46787
1734.6-166952-36123 17196-37508-126430-54348 998-33080-67170-36341-21969
1731.8-115377-127388-31596-84268-43818-86044-56655-61431-58256-47117-31624
1729 1565 9907-134448-48996-39192 5594-59089-42771-89679-108435-102072
1726.2-35114-29029-57329-139010-75255-56489-44789-64617-56880-54757 11867
1723.5-114832-25613-27807-66724-53002-149887-105572 35885-90108-103004
1720.9-41962-30252-58919-49474-107768-17346-102415-87723-136631-50618 4502
1718.1-104596-12462-21672-95251-87571-80123-72461-37423-84764-79936-104113
1715.4-91738-72342-29410-4978-23711-63281 9241-34909-26945-62217-29136
1712.6-39783-44054-94281-64339-61618-76746-3075-22077-29398-120022-21642
1709.8-155578-67942-11386-37318-85149-59000-73956-81102-61281-1167-95826
1707-123648 10559-30914-95915-174770-38268-90116-144204-27244 7466-92642
1704.3-65547-112316-114174-45631-21580-67443-79055-12425-79929-6444-60276
1701.5-55159-46106-60793-76501-91318-106656-30977-90672-114372-104188-68109
1698.7-41067-36266-177082-82103-93869-59633-50220-95232-43264-59643-70636
1695.9-51673-65336-35509-88885-104403-45447-44739-80038-120733-50918-134378
1693.1-74105-55793 5218-34267-60208-61924-52868-69328-59685-46858-16501
1690.4-167742-30210-17574-27238-54136 29966-54220-32606-54966-39796-105210
1687.6-72128-30225-20372-47516-122920-124823-83981-144397-43022-118771
1685-23808-71201 438-131019-46685 35550-50337-59060-77166-57214-23038 36509
1682-72057-52495-67171-70799-22738-70930 6946-85695-68831-107532-12926
1679.2-82722-26436-130019-107552-36694-20690-123091-35785-69791-89234-105362
1676.5-72097-60991-29188-58290-59103-45949-34994-24194-90371-75728-127083
1673.7-9281-50396-41062-98496-81988 33603-29158-50356-59374 7092-136371
1670.9-33486-17652-114521-53853-40567-44658-87440-81462-97579-105167-113959
1668.1-147331-102849-11976-142836-75330-161310-6610-17740-80524-61854-138684
1665.3-88744-44451-75283-126431-18787-72757-97360-88625-125120-20169-36723
1662.6-70871-122146-21629-49224-77653 6376-105386-20765-50654-84040-91380
1659.8-14273-144456-52344-81963-124456-69289-44315-111977-90221-41103-32646
1657-64606-19842-123178-66545-36802-59939-44362-31619-20468-52492-133562
1654.2-79521 1712-16655-25562-36565-98576-43334-51972-59412-24055-87093
1651.4-65921-51946-26801-20293-69633-123367-118050-91447-19793-115011 60369
1648.7-32588-100650-37742-78680-164112-6481-7662-73645-85446-83199-48144
1645.9-26300-62758-33696-32859-2175-76144-153458-39797-51199-62077-57405
1643.1-24097-109894-54118-35865-47052-38902-87545-62431-47478-41722-89977
1640.3-34889-16315 6910-112399-59385-32405-83071-40862-5162-77475-75519
1637.5-15871 20532-54966-28281-102755-64172-20216-9932-182480-115901-78940
1634.8-48512-72775-98457-63331-84252-41850-46366-33826-62704-88784 42280
1632-87464-28239-122219-60249-37656-135995-42216-92369-112463-126354-88820
1629.2-43467-47866-18630-109827-118528-80279-71561-73728-133514-33415-103068
1626.4 37337 1034-22946-141633-30248-53405 12177-20292-67495-41458-9333
1623.6-41520-42985-127887-146623-152285-75686-95024-61922-95991-79014-93153
1620.9-68741-47807-37532-28564-57780-44020-18880-81891-62833-51000 13636
1618.1-103505-42032-82425-102931-47172-60912-92053-137532-53461-67365-93723
1615.3-86913 162-37082-115814 19547-51067-67859-51142-71149-67365-120082
1612.5-36861-37933-138275-14628-118362-86034-24527-29375-68697-49248-28352
1609.7-36096-69101-45032-36992-86212-61863-28380-52696-42968-70038-87856
1607-82324-70834-94051-57593-91209-8707-47899-93730-49162-64994-35627-75954
1603.9-89765-45110-38623-44271-121383-56412-97692-84671-13922-14325-81001
1601.2-38373-145730-86859-23318-76197-84453-13659 2531-46111-69059-62463
1598.4-107045-106257-99275-22629-2624-120311 12610-101381-39466-72354-9781
1595.6-86014-71183-65750-21139-56878-70603-56220-92110-17659-1335-60717
1592.8-22798-26722-46206-102685-63819-26083-17731-1546-1832-57236-112683
1590-48261-20998-1160-67299-75954 25040-74430-55652-11398-51806-132130
1587.3-95533-112005-9414-62035-99541-112485-63940 8946 3256-39608-29757
1584.5-82473-23704-79767-79570-99890-83369-53393-88626-34214-26936-127216
1581.7-152694-79796-73887-107067-128533-94631-61597-71105-69540 18877-2822
1578.9-86564-21440-32773-110357-62257-36119-68931-33830-137098-1299-27933
1576.1-4482-71332-121838-9439-25051-29225-77183-101809-112917-48531-72676
1573.4-176866-168966-62549-25419-77245-62745-119073-96041-37261-2583-121784
1570.6-68793 4511-91559-95596-101197-154251-64174-21461-135197-85787-84562
1567.8-53363-69862-60170-39216-86512-66604-43260-30196 16713-66689-48970
1565-75549-53638-112007-68739-99344-44630-61105-35109-30766-102296-56889
1562.2 5533-112654 2962-41098-6345-33486-108427-91138-50787-28265-42858
1559.5-48000-33817-19238-164802-92379-39272-107806-33116-99586-154935-154514
1556.7-60161-166900-58757 27664-81206-74194-91735-11137 15795-117133-136636
1553.9-49484-82777-112542-16944-61769-17363-56092-46621-45171-36352 8583
1551.1-22469-122438-85510-46726-161605-115977-51635-5431-14394-115555-41876
1548.3-102873-81754-16321-121844-55678-59644-115829-56437-60667-95795-141039
1545.6-6382 36953-118400-7009-103604-88639 5178-157699 11794-38925-153228
1542.8-107446-54629 2739-5657-118813-97842 3366-51325-133760-64752-64275
1540-70251-78290-47825-3973 8843 5626-63801-36897-54477-15116-71004-136694
1537-55756-53827-114686-94680-1346-46702-81963-63996-77677-41464-132394
1534.2-45505-42031-48392-36048 3713-118621 29760 9177-119319-54769-139956
1531.4-43252-44023-16945-102817-14931-82401-86997-65033-42715-39082-89542
1528.6-67190-19271-107051-58421-99916-73669-82308-21842-118602-89184-8176
1525.9-3952-104627-55208-51935-4629-91963-71660-8146-16546-93186-52794
1523.1-14868-82728-63466-82451-78410-88635-8607-79854-75493-46419-47805
1520.3 39708-77608 13015-103617-102807-36838-53023-27788-27360-25307 6171
1517.5-82813-63957-37810-39684-114020-77301-61900-99193-63592-41970-22700
1514.7-29983-25298-56243-75138-34480-40599-5070-72133-45912-46844-8993
1512-52325-69314 3870-37101-54159-58158-58199-41943-79968-43983-92421-51882
1508.9-113933-25012-100221-42072-18190-46135-1108-78649-131187-40326-77372
1506.1-87542-3122-52207-79527-16587-73777-55438 11276-81978-62118-10976
1503.4-6943 6919-2575-66038 26254-38993-38235-38028-45842-37845-7349-15554
1500.3 4745-59952 13019-55147-32989 24990-87770-36575-42537-62903 6701
1497.6-66649-42760-4829 26850-14766-7283-71394-118931-14657-33466-85029
1494.8-31942-100941 23712-53811-72848-74225-50-14970-107782 9977-63425
1492 30083-62601-89781-62313-91748-73506-19937-90787-64004-91365-90911
1489.2 21657-5154 2243-113352-52934-29795-30613-99372 92274 8389-124318
1486.4-37471-9533-30863-75375-28257-118162-57815-40151 626 65666-26287
1483.7-85689-82084-57624-72389-10391-95121-25864-50957 30788-61797 3287
1480.9-92183-86234-16520 19180 1522-16916-23919-4218-22082-82799 8812 4241
1477.8-32107-50426 18175-42492-36656-89646-307-37047 15340-31603-112794
1475.1-72650-51597-33562-37321-16073-36164-2370-70303 1563-3321-32045-5900
1472 39623-56140-77833-5823 18999-6319-12241-21139-4518-17160-25670-18142
1469-48258-19634-67911-109923 34939-1823-67601-47994-10072 46121 7833-55186
1466-27479-56234-58800-35102-44431 3578-62892 11628 123540 73498-49066
1463.2-56202-69058 23702 64662-34820-15260-99772 22049-15397 65587 37130
1460.4-11084 81499 150030 21767 5068-46472 33194-37913-51191-31192-12835
1457.6-47549 75732 25451 40296 11594 38327-34058 13836-22920-86511-755
1454.8 62614-2813-2709-66524-95714 4322 9522-56930-66981-8981 55221 37694
1451.8 22922-28608 28669 8424 13394 17710 94497 5727-40528-19093 20833
1449 10944 40113-31907-3552-35273 3957 443-2175 1798 29730-15998 4720 68387
1445.8 26838 32313 78847 17379-11869 8220 11747 84 66305 13839 46871-1151
1442.7 8774 36933-18174-17524 34549-14803 20334 92586 49123-30851-26465
1439.9-7965 7561 49392 9854-7430 39571 37725 93162 68594-29691 57321-9636
1436.9 63420 3748 130820 68574 21470-5122-1478 24420-6349 8903-22023 62504
1433.9 110609 25137-4399 141084-547 94799 53433 61161 67631 23983 31029
1431.1 11493 48896 32779 42734 18440-1015 46182 39863-68469 55939-8078
1428.3 38585 7362 82612 64217 124194 99423 76681 55282 12809-5954 103509
1425.5 19355 9956 29329 23108-41339 69108 42803 28034 46851 30395 61296
1422.8-40188-7370 21156 18604 9904 75137-33385 9719-51280 54257 33048-12070
1419.7 38818 36120-21131 45690 36549 47523 69495 23861 41130 15387 40186
1416.9-79039 5208 50591 100865-29678 40452 48340-21068-59147-37120 52926
1414.2 67417 48964 52681 23456 62199-20899-6536-80474-1113-30175 46186
1411.4-40933 22030-21629 36393 64303-35754 12991 15866 6743-50065 8796
1408.6-13573-21299 11671 53884-32747 40890 14080 39246-11680-57913 11393
1405.8 11190-32023-5305 9687-22220 53991 80546-4590 30056-12609 21062-22867
1402.8-40509 12100-10733 126304-86664-47711-28284 152063-37603-64062-57365
1400 91564 25012 40960-64685-28409-10501 86364-10832-47886-44506 49368
1397.2 25962-79555-43555 16418-15644 7204 53170-44535 19698 26392 40131
1394.5-40864-54778 15835-35095-31014-58035 21287-18774-54752-20234-19494
1391.7-19416-97147 9590-44134 18940-31782-27087-82269 9503 18790 58930
1388.9-24985-32570-24687-41051-105114-72025 24148-63780-30828 46558-13203
1386.1 20063 25926 23095-53737-39288-79519-104994 4367-82515-61407-1597
1383.3-121003 49994-68462-56780-12920-75099-43490-80289 27439-92084-40074
1380.6-25251-72645-87712-56936-39697-102224-7792-58668-24666-123105 4071
1377.8 4284-38725-27151 14198-24149-87149-69456 7390-55981-20257-88470
1375-58215-34165-54710-60620 19218-6620 67296-33977-39746-37154-83922-45974
1372 41676-44893-26017-77966-75919-7783-48609-62370-45480 43948-72625 18457
1368.9-19874-124498-24647-216-68410-31716-65929-75518-36699-150276-67034
1366.2 4960-124312-55185-45148-21812-126594-50666-120340-22966-50936-42587
1363.4-89007-12737-21808-86060-106897-64088 17885-49165-18578-46187-75754
1360.6-42197-22991-52548-59716-105551 35388-71521-66979-56878-56433-56577
1357.8 283-11871-101216-67805-7464 28704-71788-38484-42848-68855-41354
1355-61987-48172-35544-109549-7149-32398-25235-102661-56744-35512-56627
1352.3-18979-87012-63760-123903-63991-82268-105596-176745-80771 18534-130237
1349.5-24202-37441-89932-88866-60443-82645-10202-79218 39454-74379-135031
1346.7-121915-16783-87014-85187-54782-49158-32037-67417-21444-97107-31809
1343.9-98407 20400-91230-35868-78259-50920-89671-24908 1837-26705-87544
1341.1-34532-39439-36405-7765 12516-25483-69319-28635-9095-65269-25880
1338.4-80229-2558-92017-87724 4564-54927-50953-121361-70545-38641-68320
1335.6-46235-10751-88945-62657-14631-116859-34456-78528-98802-79427-121223
1332.8-33159-19920-123038-381-77050-104153-61841-82012-59059-77007-97199
1330-60669-620-46158-34342-91366-121483-70909-28092-142568-14466-1319-4469
1327-82338-107718-89671 13645-67150-94108-80975-63651-18466-33773-118461
1324.2-42307-38745-109958-53036-44090-133676-107154 8650-104404-50998-76947
1321.4-80616-103830-77634-107406-34085-84477 16240-71721-48894-81337 27777
1318.7-65018-78356-12771-89434-47282-19075-67971-21942-114676 5706 8682
1315.9-30355-17454-13720-88951-35963-43723 8904-22108-52685-12662 6718
1313.1-51043-4390-27962-81615 49724-4303-2640-117721 46696-41612-130443
1310.3-19841 4826-36702-40388 86084-44373-92353-104351-29612 21197 21291
1307.5 19577-73906 24775 92160-16286 63645-31984-13925 5016-35306-47343
1304.8-11650-112896-14860 43169-88441-29759-68504-51880 71210-75315-109989
1302-139899-35219-47890-32026-24879-5672 79442-28504 11042 12585-21432
1299.2-44653 54024 54684-2194-28740 24031-5573-55126-61625-62093-25825
1296.4-30185-73672-27466 5496-27959-60776-61631 42015-57841-31271-50358
1293.6-38101-44719-27220 29083-85856 23805 13662-86135-14231-60090-65979
1290.9-27942-46967-26352-22074-90885-128200 2176-25064-110700-20279-99604
1288.1-10875-124117-3297-38845-45166-98160-131124-79965-22068-56874-60091
1285.3-13467-115319-68268-45140-60692-109243-1906-79665-116794 36612-109259
1282.5-135546-38054-42098-34489 22000-81753-69719-20719-115452-22386-57570
1279.7-70206-67369-32293-55064-131267-104522-68482-138527-97347-126701
1277.2-35439 61596-139815-97979-55556-61642-107889-94777-86991-77072-90814
1274.4-125196-11479-97781-98977-80752-78608-2661-39914-54497-99423-84783
1271.7-52320-145447-104028-138626-11549-83579-32334-115341-52724-62280
1269.1-28578-20409-116389-105166-108345-6241-51821-85018-20295-38078-107093
1266.3-16139 21146-87197-80965-98289-63643-81293-55919-51488-167420-97212
1263.6-71174-81584-85350-3201-51563-42110-30462-77035-88776-97965-30800
1260.8-83204-74862-138801-35345 20525 67450-16178-24007-144628-49222-115807
1258-32515-6483-57694-59828-101367-66736-83129-132175-35722 1090-75747
1255.2-72479-37119-33312-19274-62880-103632-45451-37603-56029-129587-34473
1252.4-1660-51676-87390-99111-136389-93220-100302 41284-3087-31746-82035
1249.7-4794-51219-96331-108786-133463-86161 33349-47171-81913-52020-91465
1246.9-95776-65211-91495-71018-84724-50141-59302-37566-151405-31674-57598
1244.1-154117-55302-32193-80339 1925-119271-63524-100511-60619-19278-34030
1241.3-43724-58986-63491-102796-111464-89060-8121-34291 9197-32656-62762
1238.6-17375-94548-742-27243-34975-65540-63985-7603 21641-29107 21410-27612
1235.5 13492-15843 93359 63612 55865 73684 91703 106266 91445 24685 71982
1232.7 94222 129808 129483 41784 43234 133187 68895 91594 185965 152682
1230.2 74922 87940 109990 96209 174532 45717 154727 182541 272682 255808
1227.7 239024 380746 264363 286661 334486 156349 267096 154473 144448 174086
1225.2 180555 218294 221276 123613 184089 95576 48802 54330 67347 6663
1222.6-9819 140964-7966 136887 48541 48831 2971 48728 35901 85604 117084
1219.9 33364 2929 23996 69472 4655 5353 6030 13459 52643-92411-46297-116255
1216.8-76371 14773-23933-75062-23808-14635-87917-23696-83910-66912-111342
1214-75121-41163-42097-94058-68548 2540-96730 7152 40508-60094-102566 37189
1211-46039-69585 10750-128551 14528-75770-86502-36967-46587 25757-15552
1208.2-8652-34603-31357-38368 6170-35759 66946-507-60541-26997-43465-24091
1205.2-3356-37635-36692-33930-69597 14773 11126 10979-2371-43772-50933
1202.4-34944 10966-49717-29984-46807-73017 37135-5280-59783-5405-1369-18971
1199.4 19149-13000-69124-61259-92543-34840 75655 28763-15773-76535-39296
1196.6 12391 28916 67437-86119 38031-34256-93152-74106 27027-30825-84919
1193.8-10051-89516 17827-18144-37164-45534 3099-26430-30925 47010 30867
1191 67667 23954-6319 40797 42145 30215-784 49966 17386 4705 19707 98751
1188 86495 63415 21856 80512 60990 8121 119381 100225 111479 77800 42181
1185.2 80450 48666 49525 71656 68494 187907 160180 203303 91827 85259 132264
1182.5 111785 113176 153831 121717 169618 146529 166414 222948 160971 171473
1179.9 151525 146823 194710 198814 211052 311813 318483 270197 193264 330597
1177.4 291412 266217 331400 421651 362264 409507 322801 359576 372938 523604
1174.9 497637 455590 551658 523962 638864 634262 603244 675750 702120 785464
1172.3 757610 798129 909756 939497 1043233 1143479 1260174 1234123 1320973
1170.1 1295786 1329871 1409109 1355494 1452042 1497317 1551001 1607030
1168.1 1667179 1767289 1768178 1875486 1884986 2007121 2050315 2184852
1166 2206877 2311826 2489317 2696262 2962224 3235184 3571205 3818007 4286750
1163.8 4624894 5044423 5472703 5901457 6415936 6982534 7439510 8173374
1161.7 8939227 9733984 10800862 12036465 13646694 15620511 17850550 20561836
1159.7 23506924 26000812 27651512 28100866 28088884 28026784 27973528 27906128
1157.7 27214440 26871700 26981520 27552724 28271500 28849498 29508742 30428630
1155.7 31659240 33146940 34614756 35909200 37287748 38768584 40941260 43870608
1153.6 46941908 50886616 56384620 62378132 67699336 69424968 67379304 64588964
1151.6 61943800 59768616 56467860 51575304 47473764 44555428 42246404 39928224
1149.6 37778296 36178196 34957968 34094148 32980870 31871608 30577960 29592636
1147.6 28830492 28413486 28385062 28556872 28961324 29987678 30996994 31658500
1145.6 31069888 29402936 27514054 25509486 23626764 21273476 18786252 16518857
1143.5 14685899 13074764 11884513 10876766 9893365 9388528 8691579 8035052
1141.5 7456331 6864844 6397750 5971930 5501725 4951554 4589662 4252503
1139.5 3948804 3716927 3394108 3151876 3033580 2816849 2764484 2585983
1137.5 2590874 2519545 2458572 2289867 2258597 2280301 2073006 1977131
1135.5 2005326 1878360 1823050 1832071 1821125 1689351 1716948 1639502
1133.4 1567943 1459637 1362640 1272343 1150527 1203054 1044889 1066074
1131.4 960738 1024141 993267 805287 868577 835320 818143 750469 790899
1129.1 722919 601287 697258 612324 628812 541192 536856 537863 531601 506069
1126.6 435479 426555 493768 365495 467215 346460 440333 421881 393744 369523
1124.1 349011 413403 365293 386662 298507 338463 263404 254818 384521 367364
1121.6 322618 344427 240939 188667 262839 231621 247375 195339 246559 237801
1119 228612 180184 182619 203666 254591 211777 197485 223118 154496 194411
1116.5 221733 191237 214309 187977 166166 208164 159425 85383 169152 139044
1114 134927 105555 160632 193853 149668 144919 267474 125159 173655 145457
1111.5 224656 58542 151560 162675 154401 89688 140667 122688 115942 107222
1108.9 82333 68959 105680 167164 95616 102940 90500 85730 58450 45957 75219
1106.1 138883 87977 110868 128793 142381 106919 88264 112898 121481 134788
1103.6 48330 87881 118772 157886 50740 89477 48154 62338 62139 54018 21578
1100.8-54807 46687-17761 144286 110466 62830 67714 38376 58444 62814 55905
1098.1 49342 28814-2149 71396-1657 115665 92939-56615 7036 34878 112097
1095.3 33470 91081 36656 71991 29938 105662 52339 54443 27058 16768 26168
1092.5 13658-6585 16411 55054 60466 58875-12569 62281 37237 10695 53047
1089.7 101784 5257 55881 26615 77351-29670 111891-4127 19214 9567 107907
1086.9 69183-9776 43258 7309 96167-13941 132113 112841 133283 23903 50619
1084.2 31408 112065 138731 121426 76513 149003 138441 214984 167061 178757
1081.6 178157 185714 141101 125562 173888 170206 260905 166193 149659 146169
1079.1 149296 185427 117878 217082 173534 219304 204347 173122 272659 298474
1076.6 286178 303627 330899 326390 397601 377016 470727 391407 354030 397532
1074.1 312563 380452 333396 186771 154025 189877 198824 249704 192530 159601
1071.5 176916 168940 241570 169597 184980 137623 134078 201686 210872 157357
1069 201189 203197 189079 258664 203402 236438 268510 186793 118840 128441
1066.5 56098 78120 64417 79441 95675-20676 29729 14270 33973 73022 52456
1063.7-10841 35881 81891 58206 4526 94272 4135-813 81579 43080 69488 85877
1060.7 124226 13102 54133 20841-38439-30749 54355 8022 6653-18151 17530
1057.9 105315 134083-88594-71810-30094 122561-63873 22193-46733 23248 9890
1055.1-142406 32940 21055-8912-54140-68347 17342 9200-4841 95 12381 30973
1052.1-20509-25988-76398-87471-31695-93215-52143-30936 65525-66838-18347
1049.3-92948-16554-64786-59427-19113-18602-28843-63892-24497 48039-28183
1046.5-43577-19014-17790-28709-5918-53130-47657-72831-43682 8003-12399
1043.7-37553-68136-69372 18373-64310-68009-13594-57029 32700-46383-43263
1041-87202 2070-45959-38377 2418-33378-36575-89399 29267-122688 1747-92941
1037.9-36810-5923-16988-62624 8233-160072-67795-118577-76699-23648-81291
1035.1-39101-20546-60747-16388-43674-73622-84156-74688-41804-65471-5432
1032.4 78059-35589-159057-95906-68123 21-40804-106865-67036-57197-28434
1029.6-54415-138972-14870-17318-128343-73317-71445-59159 7194-80410-21006
1026.8-45073-103983-64046 37039 44579-8191-110865-38136-20200-62886-86776
1024-51704-46515-124771-68289-7712-100877-35093-22468-117267-42377-103874
1021.2-35506-69352-36022-46501-97071-75676-73413-102213-71323-15211-81945
1018.5-50831-64121-17274-20870-93355-114885-133331-115743-74310-118719
1015.9-124476-26310 58306 1701-92388 69641-27201-107458-20283-60266-73366
1013.2-69882 15699-159384-64646-83875-100846-31490-113632-55122-51872-61076
1010.4 4055-90642-121596-21140-10203-110540-85033-66078-106060-20141-29590
1007.6-111254-82651 31764-50192-57960-27785 3168-64605-114614-134430-36398
1004.8-4313-47480-68563-114296-59985-74553-142873-53282-31631-143298-37042
1002-31920-64379-67260 23286-65889-42682 30058-1005-23468-15722-43567-48333
999-39958-59569-18137-55215-87146-6125 30039-38536 14940-33764-10482-35771
996-19832-7090-22034-63326 23367 11719-72102-65491-136200-90056-31979 9324
992.9-52066-24128-91321-87117-10858-1530-89234-14268-68879-79827-50261
990.2-60722-87935-29929-65619-132325-151987-19004-51692-88586-94798-59008
987.4-134588-106209-101251-96582-35995-46443-48583-61708-76605-88021-34733
984.6-87191 12402-33458-69322-81756-10280-99428-90412-74577-76321-71717
981.8-19367 2829 3958-16579-42614 7765-15284-28680-45226-100505-60076-109541
978.8-114055-121671-70459-2005-94741-24555-20929-71769-46575-105120-18115
976 22741-53249-57954-74283-99607-99620-94200-52856-24257-32481-11938-96902
973-78563-88405-101101-1844-122762-139569-40835-15424-71218-30687-14470
970.2-121717-95538-71844-71494-96155-1870-136438-91371-94095-14350-101252
967.4-44017-65381-35826-46020-136256 2489-6418-41425-43567-135268-76273
964.7-98713-124376-84552-86285-6064-140289-42068-91365-67528-111254-136047
961.9-68905-37619-74420-87582-68087-91414-66303-92774-66489-24912-6365
959.1-76608-64147-48882 6937-45911-15603-146159-35373-45698-107393-48284
956.3-69919-93820-35956-5786-92650-112174-81666-46502-109577-73925-64583
953.5-29149-74527-9717-74791-72406-62932-17427-57183-77950 4404 10562-107564
950.5-38049 20934-116494 6996-87420-83157-122540-52565 12101-69553-109152
947.7-44365-84918-74189-114436-95516-37526-138416-92248-96620-54144 5458
944.9-18145-142378-107010-130275-41738-117144-58185-49998-61636-199229
942.4-67374-80843-71466-17392-59955-72288 11143-49656-77899-33420-61298
939.6-43462-48700-70521-54196-41028-32501-63338-117770-83785-57413-35990
936.9-28156-126720-6330-97538-83357-10365-61007-83376-37834-97213-22378
934.1-168364-4204-24765-126892-31720-122734 37020-108956-63639-101451-7664
931.3-92250-51131 10240-84647-49046-53828-96486-125012-109141-54541 12482
928.5-66691-58158-20467-15628-83747-71064-103678-155666-85684-82180-73954
925.8-99271-66818 14349-105566-75539-71955-103300-10842-49735 510-33217
923-60701-88743-63437-61814-57602-85026-77310-73652-81981-38512-60149-97293
919.9-56055-30779 1347-22325-27066-80838-87623-189568-65085-85719-117543
917.2-82881-88252-62343 21795-19690-79890-52928-98670-60134-14017-111335
914.4-61901-48944-37979-44788-96796-1466-115581-55558-34617-77448-26203
911.6-63696-18941-62018-100698-155264-62447-58733-118247-79617-50246-124313
908.8-92932-71265-18067-91057-97245-38455-27698-108294-100255-78369-146481
906-103022-86405-79251-14884-62782-61980-89513-118594-105655-140331-98696
903.3-74184-117285-40868-105674-87115-80556-89645 9069-121132-69001-124285
900.5-57715-13546-22685-21814-15991-59255 33407-25650-98904-84625-45406
897.7-59125-35174 28766-97721-75957-36415-89899-30664-133846-112081-61698
894.9-106744-82561-74955-44088-33441-46781-104583-94673-104487-31834-144054
892.2-31453-77526 14034-97114-89079-97635-50363-93841-80533-31187-84354
889.4-52430-46382-38073-52161-73628-71883-16277-62611-76820-23299-36891
886.6-48948-113663-104467-87121-44941-68270-90813-84453-99787-57003-99335
883.8-89062-59872-86368-103082-74926-66520-127564-29826-72207-13597-67087
881-95138 3185-89778-100810-70975-29953 9400-38446-152392-80397-94993-59132
878 1885-24187-2896-83001-69765-51124-10257-37943-103822-116379-77735-133371
875-82421-59418-107242-65886-100072-48458-51715-58255-40828-68127-143592
872.2-120868-103811-94788-156449-43465-28515-10157-141078-97997-109945
869.7-62636-28086 14844 10189-53684-77179-112019-33584-30217-57855-91667
866.9-43189-137461-104757-59485-89771-88239-92345-52359-56303-84759-58183
864.1-18449-26166-53576-105103-70792-153782-84310-78955-58453-21497-93016
861.3-41277-19953-127688-92065-25303-116276-149621-134046-78717-80001-85518
858.6-65418-74336-92046-27250-61108-101775 9315-90168-5938-70215-36804
855.8-62690-81043 41205-80785-129038-17782-118158-10170-133675-82031-17318
853-130539-73650-37015-58238-87533-51058-108821-132890-43661-30854-73018
850.2-25549-31488 7648 31826-156199-2323-66724-11129-69081-61164-35779
847.4 2470-70085-80970-100538-28089-80909 4006-1471-45702-72708-7058 13852
844.4 9935-104314-28933-32834-104598-70497-66541-39068-30969 24735-55007
841.6-34801-35729-21132-145836-77184-55404-97289-141361-40289-79521-91320
838.8-28190-73389-77065-55037-140576-187141-116771-43977-58193-163778-73431
836.1-65540-62822-41359-82159-96255-94918-19737-120436-39891-53180-133410
833.3-50414-58731-103305-161253-67761-9929-27281-123566-19656-94045-45713
830.5-82528-35999-28850-54879-97105-78156-88990-89134-109696-133957-98030
827.7 18019-81402-44096-97824-160510-132567-93606 6096-32725-18894-115457
825-45308-100176-81525-60067 24242-56879-119356-68572-36930-90498-8306
822.2-54280-165714-81691-116945-52144-72491-132230-75976-68784-105994-17480
819.4-93348-40258 25108-128787-51953-77591-114967-10550 2552-100939-102183
816.6-66587-88811-93132-79250-77222-38215-19438-13362-43670-39475-143904
813.8-83836-84406-132208-89132-88543-46697-109586-79722-158284-52511-70167
811.1-55446-122184 20589-89125-69135-114649-74885-103616-93402-130230-85533
808.3-75425-4897-101157-38186-72166-83850 7615-114572-87514-73185-92230
805.5-119127-51838 10310-105533-72432-78184-54205-60784-131186-75971-60782
802.7-65284-117737-12606-41835-124360-171849-113894-57981-15481-161080
800.2-11782 5896-35345-56245-92236-94047-105603-13345-82077-143505-88882
797.4-149120-9692-104490-142366-77885-96888-58579-107986-93845-61760-140831
794.6-79104-78653-51550-17867-42286-78390-33098-67908-114785-148220-22799
791.9-38933-46177-67992-101040-111585-70120-28801-140439-65179-79899-69538
789.1-112491-81196 6011-75369 28232-26556 22473-64154-86770-96740-93816
786.3-106605-65957-142317-86345-56409-63145-83207-63535-82975-81588-49074
783.5-110591-44987-8156-56796-55647-73104-84754-60703-58039-117379-110022
780.7-70619-122703-82159-91845-38888-103199-101893-101838-64190-6765-123613
778-36293-101882-36397-102649-74930-28651-85577-20298-60234-90210-71835
775.2 32188-37643-67131-119360-142285-72164-64406-109028-112069-91344-62210
772.4-166782-52513-69476-55935-20781-52275 14394-11741-49724-89278-115403
769.6 9546-41043-86914-69923-108984-127934-61959-103125-21783-20813-109695
766.8-73496-78176-81018-125751-90588-67361-65354-98791-99589-63318-122773
764.1-122035-142880-1940-89495-128589-71387-104994-106221-73247-67652-106874
761.3-8907-139946-85219-45326-84851-8696-47176-23068-141774-108020-81660
758.5-55760-37813-135524-115781-65195-92179-120538-69690-18976-140291-31735
755.7-46900-111784-84129-62502-1737-70499-15814-157424-66855-67128-145888
753-94117-98048-105052-111708-61873-103528-6458-59428-137447-2070-68407
750.2-74354-109291-127111-152998-26286-133429-72003-78917-98320-53632-75729
747.4-64104-100659-64358-30272-100801-18528-62538-83129-18230-91781-76913
744.6-105293-90566-101449-111942-113220-86896-130867-92756-105615-84473
742.1-151344-28011-95967-72385-141606-43999-182882-108936-45575-36115-100861
739.3-37543-130803-128424-51684-101081-77211-87358-33450-66512-118621-130448
736.5-30575-93408-69380-65889-65588-85689-167948-44402-118645-79492-15185
733.8-31287-70343-52952-34514-69497-97108-172462-113441-113778-133882-60277
731-123204-22843-118734-139058-17325-51628 6715-132704-91978-35909-81639
728.2-151250-50621-92798-64120-106775-78702-79603 84030-90477-54942-32320
725.4-139180-101908-152507-107626-68636 22222-101725-105308-110484-120872
722.9-26828-25090-106764-141422-123141-120264-86958-78017-106713-64902
720.4-95421-77410-94598-99263-97173-134641-116281-123462-63848-79413-118489
717.6-78729-112858-120573-68053-56544-134052-85873-105916-157383-86491
715.1-140831-167231-113786-20991-70397-67845-43933-146647-117122-54359
712.5 2041-79194-79601-81461-111090-135860-57512-98277-50839-98028-63117
709.8-46615-36231-120118-48348-53695-112169-6803-95702-125555-85559-26759
707-35846-113341-111780-54885-124930-91396-22307-53706-92811-85458-81220
704.2-14364-116359-24449-82262-35751-52872-81353-140991-38594-55768-48345
701.4-68966-116930-18026-98137-86335-26699-54477-78784-200494-120305-91707
698.6-34824-82131-66071-116023-47878-92396-46573-11309-144733 3506-81419
695.9-69491-70617-113121 13445-13804-124016-103956-62896-71332-95028-2211
693.1-2444-24738-74027 28149 64614-70918-100966 25582-60356-60960-8917
690.3-41830 16608 3973-20768-47506-1589-25289-698-21369-19296 7022-64809
687.3-71220 4777-63795-7151-40559 4448 88380-3801 114176 21787 117320 89920
684.2 116770 120335 95534 126391 77309 92861 154510 148658 92199 158346
681.7 96238 136388 85848 68367 82363 116522 137167 95643 140185 127217
679.2 129581 98943 194437 140859 200187 102032 187111 123419 171507 188720
676.7 221202 249754 203020 276397 280035 157373 241282 258720 297418 289705
674.1 264008 240831 256547 271674 224006 290798 249160 146791 142161 177450
671.6 176803 175494 192465 203542 208644 246296 180589 210834 124453 162022
669.1 177372 192059 212737 144547 114694 214701 205167 144017 191616 179102
666.6 192235 289321 220106 163718 133909 176213 159330 140448 254631 188930
664 160969 151960 170495 154274 169050 73794 145061 101482 40603 115750
661.5 60522 137670 77293 143942 66708 89214 137248 119926 188729 167660
659 161373 76124 164001 221267 92032 107854 165296 159626 114439 37533
656.5 111670 89122 73556 56150 25163 54949 77695 105679 134203 18685 155737
653.7 94026 173718 244966 195796 140029 134653 205779 107898 171370 157988
651.1 189599 216808 185681 127489 196340 146432 172175 132935 59346 158148
648.6 104730 164041 148520 95839 180720 165729 178075 98898 137475 223126
646.1 167951 235427 231587 250807 276397 252507 383768 328906 372226 314680
643.6 323539 316461 265795 369293 278617 236549 186705 158516 138633 186394
641 73631 154503 183919 171443 195520 116237 138320 143873 188576 157108
638.5 155010 232192 275879 361590 240026 349492 329568 308614 283099 302191
636 311675 152634 248925 185305 215884 184009 174655 99111 68629 146165
633.5 56865 58680 117980 40098 21468-3630 22639 84091 140570 110771 35061
630.7 14229 86835 114324 95889 80570 75159 41907 57237 56185 15310 22622
627.9 98639-34121-1229 49591-32530-16769-9640 24372 78498-4584-72512 1203
624.9-3753-20193 68809 24021 107559 87060 143331 170133 235919 223805 279509
622.1 280610 187598 237273 196593 137651 3497 32755 90899-29293 10896 21553
619.3 22285 23694 5482-7944-40194 39136 25609-15512 23812 18492 25661 56937
616.3 82504 211595 170015 243211 178846 258109 453911 492818 604430 589500
613.8 534119 488846 449089 453212 388848 355381 189351 123382 124824 107131
611.2 132786 108767 33099 59854 19486-32791-20296 68405 20799 29350 80077
608.5 45154 60410 119407 107855 84995 54347 235238 206796 176737 276749
605.9 320096 241601 329521 259837 259698 152496 240794 165979 70570 85143
603.4 62782 67444 18349 13103-75475 89960-17848 40146-30943-8864-39338
600.6-14133-42364-30828-4133 17898-43238 36579 2819 16591-33863 8813 32751
597.6-18163-99130-48046-102016 35045-10953-44682 64228-3128-49179-52565
594.8-47716-3765 11887 22802 51965-53076-35775 45264-25047 32565-54774
592 27922 24693 86997 7868 65442-5886-459 19120 10615 50189 73120 65105
589 47659 55650 38256 81727 25667 110456 11335 100606 46313 130267 58692
586.2 80705-25743 59215 89672 72268 100076 97319 171252 36231 173694 174819
583.4 238178 207631 243023 271634 221339 225401 204806 238610 220339 249946
580.9 260929 223553 265014 252882 296672 308050 306003 296131 318828 323815
578.4 377380 286910 334451 379409 382753 413892 426514 472515 485411 461758
575.9 525469 600124 605184 601334 765276 713031 710430 833970 798347 783068
573.3 864256 859651 879661 942897 917721 924400 1011147 1067426 1140872
571.1 1107238 1162318 1238886 1194569 1269269 1379804 1447544 1426153 1598502
568.8 1671314 1789297 2020009 2027838 2205756 2312825 2529346 2706096 2915346
566.5 3094158 3493802 3812698 4078025 4527742 5035175 5635633 6225078 7123053
564.2 7937552 9156554 10463713 12050323 14193770 16538674 19721380 23382428
562.2 27639558 33389132 40999520 48908624 55865056 57875056 55225920 51598620
560.2 48357384 45518276 41478876 35324884 29998758 25917432 22988876 20799116
558.2 19300968 18209408 17532776 17196256 17063882 17314028 17821712 18439704
556.2 19462010 21145044 23088720 25864518 29410344 33802056 39376244 46466880
554.1 54298496 64142184 78614816 96352272 112438520 122931800 117896832
552.4 108431320 99849056 93608576 87147640 73739456 60082732 49910756 42324048
550.4 36735096 32453706 29222510 26361358 24160876 22423138 20980126 19977868
548.3 19008340 18443808 18397962 18663102 19356776 20549432 22353920 24601910
546.3 27622064 31247200 35620388 42091128 50177248 58013924 63684740 63309968
544.3 58980052 54498104 50681456 46972780 41051940 33947680 28115754 23791244
542.3 20383066 17694720 15531100 13812702 12293475 11015214 9868975 8926792
540.2 7930145 7183979 6604013 5964171 5432346 5047782 4745987 4373884 4034901
538 3865021 3562971 3395298 3173881 2958162 2831658 2696858 2515590 2445076
535.7 2255595 2210996 2059905 1983497 1923345 1861843 1756592 1735288 1688143
533.4 1470091 1496393 1315312 1378992 1254001 1265134 1274429 1132148 1098164
531.2 1142104 1037988 961755 1002327 964542 933233 857547 841251 830685
528.9 859432 841580 820813 821857 905809 732501 747667 748228 722100 721384
526.4 687387 636335 695847 622796 613717 561244 574586 549946 570548 511666
523.8 492613 483370 410385 488626 423693 322953 384753 446287 372471 332191
521.3 348830 471236 481535 511998 581677 595840 669469 632792 691388 723994
518.8 768350 817111 927159 965566 1104224 1298797 1350871 1551343 1767229
516.5 2024938 2038160 2027263 1923410 1968576 1942325 1798912 1626711 1508175
514.2 1325379 1169809 1066517 1022379 910968 822992 798072 736370 692721
512 659711 632383 679082 498416 537740 554308 486239 464733 418383 523998
509.4 435544 447941 469261 451592 446604 451000 525213 583745 517008 422601
506.9 528662 546280 509814 553054 522119 592560 619562 571151 527434 493245
504.4 479977 461587 550587 510059 543142 517756 495601 497594 433863 525753
501.8 570277 536668 497552 532872 485259 630489 677751 728431 733302 730931
499.3 756704 780225 968530 981844 1005366 1076375 998061 963853 971864
497 1071947 1062173 965572 941913 938904 922015 897782 819611 813384 851272
494.5 772813 806409 725707 759149 811950 831042 807628 751786 778738 915716
492 896882 882771 934354 1080391 1095787 1343684 1394950 1579891 1658053
489.7 1564477 1464729 1443323 1348317 1258811 1169582 1016503 922791 914841
487.4 706584 804955 653449 705970 793421 638739 654441 620941 748055 615860
484.9 618098 689862 609126 634061 567764 637980 689915 741044 715774 756093
482.4 836822 909815 853837 929407 982400 872636 945178 904093 905476 874684
479.9 881101 861871 816232 799680 766324 907307 846214 884561 824517 833475
477.3 837710 905952 954288 882617 905597 954289 843679 907616 944410 899182
474.8 939992 988033 1028341 998901 1025720 1122734 1146942 1133434 1172957
472.5 1384875 1305077 1387708 1452514 1452504 1476010 1521762 1488298 1578767
470.3 1717708 1793741 1752589 1937804 1909657 2096953 2141860 2231950 2324445
468 2491191 2576798 2788887 2802065 2946712 3005743 3241061 3471459 3582069
465.7 3809990 4014453 4166685 4423890 4664606 4844522 5129783 5438178 5752911
463.4 6103277 6453442 6863705 7409637 7952876 8469789 8851215 9443283 9969906
461.2 10616660 11320687 12004214 12823532 13915201 15307938 16811834 18665502
459.2 20752428 23262034 26266812 29807876 33940520 38769836 44412252 50986744
457.1 58992340 69046544 81378248 95567944 112914216 134634432 157363520
455.4 187540704 233079424 284324352 333074912 358661504 341699552 316586208
453.6 294020960 277833664 258589936 216141056 176804192 147429568 124083568
451.8 105278080 90581008 79137080 69604456 61341688 54237444 48059288 42765576
449.8 38002936 33815000 30733662 28027316 25745340 23746632 21943692 20243964
447.8 18782666 17377574 16076478 14873780 13910152 12950354 12110929 11329519
445.8 10633182 10078573 9503875 9046177 8618535 8173439 7757175 7374818
443.7 6994622 6674966 6480829 6199630 5968141 5893998 5722884 5557407 5571804
441.5 5484718 5524012 5529185 5479610 5278325 5093598 4798679 4586709 4385066
439.2 4122232 3838518 3639265 3541148 3281918 3189877 3107855 2971669 2883142
436.9 2663522 2646666 2624771 2466678 2426943 2477392 2446237 2401653 2402004
434.6 2458120 2391326 2481596 2528983 2492812 2514107 2380383 2335997 2244802
432.4 2087928 1904532 1772939 1713467 1702565 1575323 1533738 1472758 1525561
430.1 1464709 1429616 1324835 1319133 1270986 1266373 1220652 1221973 1113034
427.8 1071897 1093814 1052529 1014764 1151026 1196397 1089469 1001112 965336
425.6 959980 879493 864169 829796 826415 852395 809187 811041 774131 741146
423 795661 727860 756206 730037 803116 708327 730949 727708 700013 704535
420.5 716667 673001 702979 729885 578706 604981 651310 584955 609338 618661
418 651457 537815 566607 494287 491318 446625 455020 392678 514883 388258
415.4 459500 559409 452082 466061 367680 499415 448660 413640 416993 470538
412.9 437938 406936 472522 473132 480429 484402 371061 487323 475709 440786
410.4 417604 392959 408269 411252 409521 368424 363268 388500 338638 371625
407.9 282994 325618 298611 285531 298435 349613 285320 290181 338787 359699
405.3 225998 340307 399776 400376 376601 444510 421242 308824 331912 380569
402.8 403793 289464 355252 280052 346358 334435 277966 291298 270055 359935
400.3 379958 213164 297827 387334 288260 296952 372253 367113 396725 332443
397.8 505526 433241 627166 549635 643647 626352 644543 586188 617587 566767
395.2 485675 517293 542826 479694 532378 562838 559343 692690 720595 799407
392.7 966346 948997 1240901 1352700 1512159 1704797 1932632 2028375 1997793
390.4 2046841 1965096 1773040 1614229 1574343 1412987 1216804 1143989 873201
388.2 867634 765267 667921 566883 652570 535023 613071 577311 630184 646416
385.6 561883 513242 482726 424080 472385 340172 386269 263060 398487 238649
383.1 330859 347568 295031 324777 259938 237663 303600 272915 290218 175308
380.6 259366 210113 235157 188017 218064 177844 158299 234926 147981 132793
378.1 164759 224047 209091 204578 170789 237342 169797 206379 168612 245464
375.5 213915 153886 142349 128420 236044 242096 157648 140988 128684 187499
373 194938 122814 146967 75095 92471 134173 140741 152294 85898 87945 156436
370.2 119760 173815 147336 99580 195398 139520 213534 163914 172105 155279
367.7 72475 134704 206733 186583 290482 145739 303063 324775 301082 295785
365.2 373335 374504 457539 450931 506815 554769 539077 555671 444078 523334
362.7 511649 452377 506409 488510 502260 526967 471862 476380 527377 542786
360.1 476998 581725 506240 568573 521271 584329 646960 719170 726419 905823
357.6 1006984 1099404 1219402 1050323 1152015 1053044 1020552 999139 951738
355.3 847624 781892 796346 785679 697476 695987 655602 657351 640667 669303
352.8 662334 628917 622964 746360 753244 855472 869877 924494 977636 1194715
350.3 1160023 1282224 1369100 1341750 1485157 1484101 1607099 1646929 1692805
348 1865179 1799089 1823953 1871100 1985086 1987398 1998146 2017097 2209189
345.7 2150170 2231427 2344084 2452558 2682739 2862906 3128554 3383849 3673798
343.5 3769773 3885300 4023514 4047156 4120183 4165791 4220954 4351777 4552122
341.2 4638950 4906420 5231374 5717757 6310407 6987126 7834941 8845490 9940249
338.9 11600819 13424311 15535962 18120062 20878672 23754600 26180256 27460388
336.9 27538670 26994300 26506840 26310294 26244300 25812680 25986418 26864260
334.9 28394928 30288248 32135132 33969584 35497848 36941168 37959448 38631364
332.8 39151324 39726812 40288448 41594020 43438796 46217188 50999832 57577440
330.8 63977996 68832568 68530856 65294856 61682764 58969636 56521072 52584040
328.8 47833780 44609352 42490492 41252584 40583908 40109556 39671900 38977776
326.8 38109632 36641524 34604976 32562402 30485918 28795316 27553576 26743288
324.8 26382332 27029018 28095728 29244664 29562360 28611146 27179850 25595792
322.7 23896508 21916976 19467104 17034512 15248511 13376417 11704188 10338097
320.7 9331447 8486262 7700692 7102277 6584527 6113175 5785676 5439852 5304422
318.4 5181380 5049012 4983033 4878973 4813586 4618165 4381360 4205670 3917968
316.2 3689589 3360313 3237926 2931445 2784101 2624305 2568520 2470720 2463078
313.9 2367683 2330297 2283198 2197207 2102589 1996870 1931087 1852819 1767376
311.6 1686995 1564570 1460300 1297113 1267586 1301413 1182974 1088318 1074611
309.3 1000985 941038 925581 823546 867266 727383 752503 712053 816019 790056
306.8 642105 607806 692857 655958 634645 610003 580486 579791 562085 528690
304.3 601304 570627 426344 505778 509082 478444 473641 438323 513614 472036
301.8 470901 424819 389677 403140 452200 387256 399863 405635 409971 391924
299.2 372525 374225 373519 402901 442840 429038 383424 376070 320470 433984
296.7 315232 327652 320193 345824 306930 343630 325859 364013 375326 266475
294.2 345644 244962 269082 351152 257054 266488 284968 311157 288193 295680
291.7 228245 245013 233969 320497 225833 216137 222578 188392 288091 234184
289.1 162461 227877 268135 193287 213042 192432 168701 206157 226219 132047
286.6 158307 127313 143943 168689 215850 143412 141596 191734 172831 149172
284.1 150526 126147 194552 54644 136811 122837 39019 135783 154531 115172
281.6 144235 218297 182164 67407 147748 240340 138240 166809 158150 143059
279 161541 146107 88672 115123 139231 183193 145979 134210 210002 139899
276.5 227333 227250 159666 94768 221225 89671 167271 240308 177851 152123
274 164338 186709 143137 179790 108812 184723 100789 160964 153063 198519
271.5 224233 224904 252674 327438 279639 318611 290946 350156 333400 376699
268.9 335305 285311 336632 297235 224361 282267 224238 227601 205290 170373
266.4 176410 182921 232194 154889 103620 172416 167134 239029 208830 276955
263.9 266763 270287 338681 295618 365492 457295 444956 387003 441490 387636
261.3 381093 371826 267666 262766 184819 298117 170007 120646 206417 191168
258.8 261923 218297 56662 177106 195126 160847 144457 197643 105164 201724
256.3 189712 207424 187318 295481 257285 236281 225371 199562 216601 204277
253.8 121552 188239 70935 137289 135549 79400 170810 69388 136356 45906
251.2 42748 10511 38391 61155 110811 85645 85064 83484 56795 75018 16957
248.5 139639-22327 102398 56206 87881 74013 32114 192603 71763 67631 49949
245.7 21044 41183-27876 49434-54786 112634 13125 45696 19500 27395 43315
242.9-31142 70618 18053 7610-2518-5765 81919 49282 16272 76890 100921 36126
239.9 87960 11257-15097-301 148952-6060-55246 41165-6812-19511 96096-25216
236.8-23935 79071-45168-50057 40068 1667 14486 1493-11518-7869-19579-882
233.8 98768 22135 2341-8566-59666 216-10986-26412 25517-54363-37912-15499
230.8-37319-27189-18476 67012-45109-28107-103454-89643-32215-6530 70693
228 29005 18394-65741-58110-39264-14469 13454-70571-68646 38156-61027-15813
225-4827-64123-75497 19325-27102-27055-44255 73202 39175 8787 20794 18639
221.9-6988-2031-10697-82217-46970-83036-93021 49820-30058-53429 3863-40151
218.9-49366-50829-54596-24232-81438 44572 30490-2438 11499 38112-16724
216.1-48635-56217-17827-377 69026 9740-17609-14993 33905-35534 30364-42769
213.1-1817-25512 37069-112984-29477-9324-45837-10404 49667-13795-10469
210.3-3394-86875 44584-18231 609-38608-17114-61873 5137-22291-8655-43254
207.3 35920 21572-17793 32804-48470-149313-30684-19988-10064 26483 40435
204.5-40934-26633 4862-27370-64963 54296-111251 48041-83560-58529 50288
201.7-59929 6932-16848 78588-37279-73667 32170-100088-38982-6135 20405
198.9-33290-74076-44144-80524-48792-3978-63158-103162-47564-130267-29610
196.2 70342-11450-36719-31159-31838-42291 5652 17871-77896-40425-64913
193.4-103682-75795-49652-53542-18614-80975-39899-38902 81944 5665-45072
190.6-79989 38309 66395 40258-28049-38508-2683-21419-70921-58139-83806
187.8 58446-33843-48315-80341-28862-57333 10447-22007-25865-44628-44010
185.1-57167-45339-90588-61780-32296-67510-77565-74277-1868-4432-101392
182.3-65155-47755-43798 14866 31314-1531 44401-16507 35655 45687 68240
179.5 60172 36224 64791 32116 71052 83211-31762-26607-4848-2984-25510 29576
176.5-12132 39074 36622-16227-5594 733 28352 11980 16286 67036 80268 70632
173.4 35563 92437 83883 40813 160233 273992 239394 280779 277880 323718
170.9 198074 180766 169970 227435 70451 122385 82572 25981 73939 142021
168.4 18634 45548 94434 4895 49407 20660 53836 53619 31694 80618 94929
165.6 45492 84832 60688 89730 127479 168172 169073 240856 276572 247218
163.1 243035 254163 268062 232881 220539 134758 191013 195162 136507 108546
160.5 133320 48618 111588 136991 68224 85533 70411 156933 14757 48762-7720
157.8-18234 162290 36974 59211 127824 105309 58227 15136 81558 71863 122591
155 208871 140928 44405 117830 87849 123561 85319 30952 319 147586 65145
152.2 95872 87370 63377 91631 86201 85711 61017 14309 5163-12059 52863
149.4 175719 92276 16102 104276 126527 5685 49120 126712 69945 93954 82327
146.6 133644 103510 127755 35291 116922 183759 149647 136600 211355 171121
144.1 267654 128603 195376 157688 128354 159053 159748 247301 261192 192451
141.6 154969 137030 188112 186967 226908 201572 311874 243523 285110 190709
139.1 345191 269883 315281 293586 359192 398121 359445 435932 409547 410548
136.5 430357 483471 430268 536903 547402 508970 574318 612644 527321 615435
134 664169 677988 720157 751280 790773 876442 907986 954233 1074437 1062905
131.5 1153277 1219516 1251401 1369266 1441994 1647162 1759721 1975615 2104446
129.2 2344836 2559242 2850438 3217072 3614234 4022585 4646165 5224593 6026109
126.9 6922901 8122879 9268494 10820224 12740595 15051296 17579056 19609776
124.9 20466388 20122840 19225872 18238080 17119680 15786155 14069615 12323334
122.9 11014302 9932672 9129063 8730927 8399022 8192070 8289862 8420727
120.9 8642331 9074341 9692031 10477295 11438313 12596387 14066522 16060168
118.9 18373534 21296784 24723250 28659390 33785856 40236888 47592836 54225352
116.8 58030296 57520764 54629716 51303732 48006648 44216780 38676844 33083896
114.8 28121692 24368750 21398646 19031610 17362244 16063023 14956648 14348027
112.8 13846961 13451619 13523149 13659152 14069618 14866806 15887043 17291272
110.8 19146268 21458526 24396574 27961616 32240836 37823016 44563632 51238288
108.8 56079940 56757780 54290916 50991664 47674656 44081364 39144888 33440984
106.7 28271384 24093822 20790650 18139668 16157588 14498551 13237682 12148519
104.7 11150163 10370232 9829386 9374148 9024398 8818581 8788511 8991982
102.7 9288752 9696156 10421897 11213913 12372508 13731263 15583578 17474268
100.7 19097542 19724570 19192598 18166832 17016518 15882827 14464877 12696814
98.6 10901659 9385499 8157055 7111476 6372578 5754350 5158015 4632974 4233113
96.4 3770744 3463302 3166875 2876942 2761041 2557010 2340913 2232909 2127103
94.1 1908772 1916008 1781701 1720258 1659092 1532057 1470135 1411018 1382235
91.8 1323082 1262333 1228662 1121022 1108867 1126596 1108427 1044649 1050052
89.6 955544 975933 1012103 925642 921485 878001 822800 755453 900415 840790
87 780603 796527 783076 771494 785525 794893 683600 630316 629662 673997
84.5 605303 627305 606327 595462 510971 529415 443199 524458 512056 469959
82 472407 473646 528942 504472 439288 513001 532194 450559 432230 371701
79.4 352832 434070 272258 310144 328184 279201 395966 335059 303309 355996
76.9 352231 211815 277223 336808 293147 238137 248937 309528 249198 260701
74.4 302305 259929 298244 310580 263734 284597 314390 209136 238754 237749
71.9 305312 221922 250103 237020 210083 151134 289425 230259 211647 238556
69.3 187719 214817 337412 296391 225585 242892 260427 251762 220200 271383
66.8 175748 174215 309925 212465 228730 194426 157804 277310 186822 187296
64.3 190517 241068 165593 212825 182674 152586 182820 207297 192169 290826
61.8 325552 292885 300142 357176 371825 414793 399996 443525 328620 352247
59.2 274038 362012 292722 247399 201594 223824 178729 233467 121240 197582
56.7 144381 184853 154532 221925 148073 100976 229332 105230 206190 172452
54.2 200569 218400 224028 246774 204895 254286 300745 387012 394745 435799
51.7 317528 308611 289825 280629 285923 175126 224675 249602 130966 267492
49.1 176403 153722 187751 121828 106532 143871 112229 95281 104946 99625
46.6-6015 60128 145580 118751 59874 150307 111879 117187 140630 181816
44.1 104847 153525 118578 189353 102132 204982 51219 57739 142082 86683
41.6 149382 92612 161559 52781 164815 145250 170900 44989 76222 31909-4764
38.8 101870 121023 26909-49905 77769 148885 91969 58271 97207-1201 20420
36 40800 5816 60082 70306-48589 73912 24785 16178 17033 56434-35176-35241
33 21682 79448-48953 79488-17520 24761 27685 23511 18189 28941 82165-42623
29.9 5155-14329 64680-15088-4072-17955-54785 40031 59774 42309 30674-23592
26.9 16865-10890-25390 29889-59488 34067-40847 54013 93289 27770-410-47342
23.9-18688 17290-40926-70021-49262 57429 23426 21610-8099-21933-20043-42497
20.8-25721 5411 62900 62926 20409 43693 71624-21607 26161 64323-52663 7216
17.8-4335-3024 40194 31996-29139-13603 10030 34548-52455 24438 88670-70202
14.8 200-56655-22216-5354-14820 37929-53734-8486-19119-24026 53949-39894
11.7 39467-19100 52483 24774-20318-8748-5431-9075-49232-70762-36510-52732
8.7 58548-17292-2048-16074-43631-20459-36663-48294 44837-74337 46163 107
5.7-4088-95789-25516 53042-49167 18132 24285-83405 22114-33855 12784 25230
2.6 15381 41121 34146 29103 7097-1262 45431-59335-15323-25304-8688-40519
-0.4 45328-13886-37973-1926-173046-10351 9411 3363 1497-30252 38206-7105
-3.4-46945-62652-12743 17605-11438-18129-64173 45505-62489 18733 10015
-6.2-21426-5596 49160-61086 21669 8696-62326-60781-64562-106602-73911 47356
-9.2-11740-34303 1483-30033-75776 3791-34569 5190-36681-75978-47910-14480
-12.3-15104 20633-87925-75868 21137-35927-12584-102847-3268-3278 63870
-15-45157-39853 27473-20950 9466-19866 11496-19129-69685-21214 18963-19834
-18.1 15508-45434-27609-79334-7227-32869 977-60378-50817-94073-65026-28306
-21.1 56140-26069 24610 38982-32486-41677-119375-111842-38831-16093-27478
-23.9 25666-29632 67125-29314-15492-80371-66400-57113-34467-46466-64326
-26.7 36008-18458 29986-89703-52688 19211-34511-82491-60476-45365-59513
-29.4-27875 14072-10956-5171-65338-17292-57090-82376-56331 8531-15045-52350
-32.5 9326 17056-77173-26483-25541-70740-122309-19270-72083-66322 13984
-35.2 27135-129347-67347-30390-62945-30993-25301-48739-35819-39473-47413
-38-4784-30522-37625 7752-110633 29162-76111-45263-47718-16745-124712 75743
-41.1-46305 10442-80079-79062-21356-62806-145852-72037 2729-29329-64898
-43.8-47747-58170-19325-32331-12587-2388 65810-41458-12883-119487-16379
-46.6-32822 3339-7822-45642 12261-61405-65509-21147-40419 55951-101917
-49.4-13062 32440-4747-98924 7003-14661-54280-63822 12863-48578-27081-1532
-52.4-147758 18403-77-36582-48502-52280-52350-127669-85543-37607-32755
-55.2 3241-6502-71131-75800-105495-80643-136253-66900-70058-29086-55944
-58-112364 14074 17221-63899-26015 13685-127206-37107-62946-76243 5296
-60.8 67888 3572-13504 27428-24167-78308-17163-80538-63726 46385-15269
-63.5-1420-42993-80719-73587-105279-57431-93107-72858-81610-98270 46957
-66.3-52724-9186-36172-86626-1736-50332-45868-81867-47905 1680-82266-38734
-69.4-123411-83803 56677-80971-2482-132876 2724-45743-14411-25979-111643
-72.1-26044-34149-71172-59534-100214-30142-7940-1867-61746 19078-75568
-74.9-19571-10075-9484-105119-34388-109001-57843-78596-65287-39335-15072
-77.7-37184-15218-67190-25631 44885 2957-39705-75255-1017 47670-76428-55043
-80.7-60444-10760-49072-19218-29497-78846-87940 25726-20314-43753-82045
-83.5-23687-26938-4894 1265-101546-80284-31361-4471-12131-73913-31135 31554
-86.5 4929 14771 19568-5304-87153 8166-27874-43231-44920 18510 17863-58820
-89.6-74134-38481-80564-78905-84083-22600 40564-40420-14578-22365-87381
-92.3 54677-16030-50067-63344-10551-80297-62521-70043-38929 20303-48236
-95.1-42212-49756 1937-53363-95056-114720-34020-59391-104556-80605-85713
-97.9-9815 14377-22508-101343-26346-51718-5280-83393-82789-9117-53920-59871
-100.9-74527-59234-57479-32656-43082-64476-111996 46283-82025-78681-5801
-103.7-156034-128689-58352-113579 16072-72050-36058-24093-49314-66838-105796
-106.5-40951-10008-62265-15743-55589-151180-40871-63792-35455-95619-60639
-109.3-3439 27427-14801-18130-73021-12116-48509-68193 10693-24564 35639
-112.1-35798 30026 36344-77676-54731-63836-14261-116275-13348-31930 34062
-114.8 27092-62975-111442-59551-7039-144561 6760-110562-23593-32740-68156
-117.6 3405-98227-33145-61186-134279-106980-10354-67739-1547 14123-78994
-120.4-20058 100579 7674-53144-80170-37804-31432-57502-53319-49499-71056
-123.2-120914-28726-63246-75057-48120-54217 3379-34247-64643-103879-64944
-125.9-10805-62696-38245-44120-26730-65051 16126-71620-8186-75419-25311
-128.7-75723-23583 15862 15486-70542-12493-72018-8367-57068-19519 24857
-131.5-53452-68134-25504-13803-76046-52078-45654-67025-24197-69144-27781
-134.3-128720-55313-61863-83139-42791-35757-34091-71608-150165-46018-45592
-137.1-22489-16374 1561-22502-23583-68743-86882-45998-22482-15031-41517
-139.8-144618-27766-34297-64872-77006-6183-35267-173621-21316-47883-50542
-142.6-94193-4199-120534 4586-52535-54605-40131-15669-34290-57286-79613
-145.4-90956-14830-55899-45258-144352-60709-114587-34867 41192-53627 7381
-148.2 44953-41553-55004-75362-22649 66-25709-166283-19049-37520-43436
-151-27900-91228-34184-1562 13874-98391-55078-77460 37845-49504-14717 61414
-154-31826 10743-59695 58738 2530-32239-88386-20868-20032-14598-20617-20761
-157-62404-66826 3085-52399-79647-46727-150698-70604-123098-23514-31654
-159.8-8588-8568-68570-26146-102265-25614-116620-65847-129181-14052-21979
-162.6-47760-82737-35085-8901-43467 36601-48589-50441-13900-93954-27309
-165.4-27902-25622 4416-39584-12005-44844-75416-4153-83205-46173-22669
-168.1 26731-64266 41640-53320 32837-63540-7835-78989-23334-63865-43130
-170.9-62423-28983-74548-18790 26198-22144-113517-50591 39950-16846 2771
-173.7-21266 12262-31667-90472-93343-66407 7763-50217 188-128660-70194
-176.5-97678-77045 1016-49964-106935 25440-100780-23361-19084-48453-66746
-179.3 27540-34300-39849 461-7391-91455-37623 59389-46109-75789-53022-59973
-182.3-9542-1057-49067-51318-45741-73097-18135-31115 7497-131217-11423
-185.1-54808-11162-42351-27054-65783-97919-95146-89967-62381-66783 62062
-187.8 2405-109531-66934-35748-41981-82805-118129-78346-410-96561-6085
-190.6-86064-1784-82703-29408-25569-103031-13801-31912-58724-28748-51136
-193.4-16509 11792-77020-118175 3841-125645-74645-107531 16869-78463-123537
-196.2-29372-18150-68938 20919 29310-10040-75639-97313-103539-53960-34329
-199-48291-38919-52819-10476-91027-37294-151187-34049-169492-67856-20460
-201.7 11264-65355-71145-135675-112345-62223-75273-119507-33458-104987
-204.3-15078-135869-89152-92617-60266-80809-73416-110603-76700-64975-46412
-207 54364-39920 30684-19656-29387-109439-49785-110309 4506 442-31310-84254
-210.1-45282-20370-76008-31548-102782-101358-85566-72882-15833-116701-43848
-212.9-59460-2627 17145-64838-44245-144494-42124-51843-69488-33741 63163
-215.6-90234-70079-37857-69445-59443-116523-69332-91062-55401-23207-64967
-218.4-2886-25182-154389-89414-98985-47982-78913-74962-98546-12731-147700
-221.2-33731-96567-91590-106753-67279-125587-30899 1481-101786-33829-97934
-224-123493 11920-8515 8434-80192-27586-117773 7866-20297-43633-122628
-226.8 10638-79551-35983-36828-62746-36134-73438-109531-56768 14990-89342
-229.5-121508-105349-55854-54429 42310-37786-108067-69220-100521-115110
-232.1-55050 6700-47038-27563-96891-90115-149477-64456-59477-90543-18576
-234.8 19956-41025-48156-104862-100399-73390-137743-116298-44395-57672
-237.4-42705-67775-36495-97999-63397-48549-18624-96018-146987 11604-66794
-240.1-100301-23100-89205-97417-57033-34442-87220 5350-54963 461-45189
-242.9-36917 8151-26163-77679 6091-69356-45783-81304-20833-35925-13181
-245.7-68530-7470-122133 1201-72622-62507-16297-73775-178223-48710-18310
-248.5-30176-42737-56058-41919-34671-40112-34025 10444-30969-100885-18966
-251.3-52498-71926-58086-106987 19236-45442-29158-24516-107151-122211-105088
-254-102605-102379-15686 51177-22396-44062-50865-40306-105245-124234-31678
-256.8-30712-56508-27620-58781-19305-5748-119542-65428-48738-100671-53771
-259.6-96937-34492-81378-43961-116084 35057-14130-57006-112959-56431-31823
-262.4-62909-89224-12490 21823-79655-22226 813-79729-58350-33976-23633
-265.2 17305-5780-55956-115335-99417-136639-49413 30023-68525-34270-34423
-267.9-8648 23974-111790 1047-38217-70142-43732-12674-183772-62577-112167
-270.7-118439-109343-659-52530-68629-53346-152113-52224-64211-149218-100566
-273.5-36963-28126-56655-68706 31068-108422-64926-53799-68597-83474-55340
-276.3-129444-34807-28361-132664 14995 54828-59844-9902-116889-52479-47982
-279-71989-150623-102055-75161-52287-40368-22297-73046-195866-114990-90045
-281.8-81662-16533-43815-63796-39618-98517 4952-84422-81097-101370-80472
-284.6-21149-100724-7269-115915-34973-74515-52693-130176-46582-44069-78365
-287.4-75231 44916-37267-79690-28462-103190-108968-42801-133444-131560
-289.9-76218 14506-101511-58034-147675-108192-24956-16289-145144-82580
-292.4-65328-78390-95374-70585-43830-15612-102728-2075-67288-153230-14238
-295.2-83227-25026 8761 18733-145159-48385 2093-38363-36140-93458-91934
-298-53240-58961-41390-33497-75656-94765-24561-45094-45335-74899-41017
-300.8 20067-89281-73629-60552-26580-118683-71089-67449-33627-47922-43253
-303.5-74333-103177-42986-42293-61531-127824-95063-112851-30718-58891-5417
-306.3-94701-68753 4675-26250-1244-67113-82805-31983-60557-28025-87808
-309.1-121420-29036-82600 25062-91761-74911-63571-65719 27172-83672-23743
-311.9-69810-57053-35652-139988-125458-29793-60616-29572-63629-4322-12634
-314.7-87327-46909-78602-73448-63601-97306-56411-79675-80224-113868-61767
-317.4-63279-118269-75625-8130-25091-50255-68909 6506-66756-71635-40697
-320.2-72343-4208 6512-97769-46364-110388-58732 10220-77829-42676-79502
-323-110854-34947-84569-40403-83048-17340-65586-135458-34637-40140-45273
-325.8-74097-17327 25630-44081-32786-40579-55730-113671-76130-6649-18581
-328.6-5266-29720-18998-29110-26033-23656-17310-44250-37722-18833-36724
-331.3-120297-34476-93123-41821-11560-41849-91754-148044-65079-51711-77317
-334.1-105250-43829-87053-8129 8983-59811-115336-102921-144448-105954-132996
-336.9 37174 11426-83724-42000-60364-98734-118283-102488-66933-104526-16817
-339.7-79521-99383-58745-62779-111859-93560-50275-42843-98879-51548-20777
-342.5-114003-4648-28365-53391-9619-104398-118719-58677-93858-134232-110171
-345.2-58488-36380-89495-67491-57264-47290-69565-48775-29779-111549-117865
-348-36178-95275-73803-60604-40735-3754 1397-43134-44964-83468-68835-65788
-351-84789-104760 46494-63181-73685-109041-54756-63107-55440-93956-68150
-353.8-34794-24548-116207-15238 26505-49264-25958 3621-101429-26593-81250
-356.6-122105 60147-92915 6075-90809-90992-70997-174042-52805-102841-47041
-359.4-60391-96603-4743-91908-70992-58500 615 3214-70519-94292-61490-69439
-362.4-10924-60800-60271 7228-121506-86429 1157-60618-21338-86661-35949
-365.2-261-19992-113634-47534-69012-88012-125715-49972-41403-59769-114227
-368 50254-5139-162062-54445-59859-31256-54894-51656-43637-78998 10912
-370.7-82149 28323-38162 4150-39371-141372-76262-85119-1443-19257 25458
-373.5-3313-24584-7444-74698-42241-59941-33907-35252-120395-118947 15653
-376.3-94243-17017-41567-107205-64467-72587-33516-64435 4097-57393-116153
-379.1-79197-133109-88170-70463-65627-112397-94563-97079-3212-67447-77724
-381.9-99143-93864-136739-50476-62773-84836-74414-61524-82348-19461-24007
-384.6-103373-109904-53759-100744-12893 10445-127148-76107 28759-67909
-387.2-125957-55111-34273-144166-53274-129913-40596-37809-69335-66047-81197
-389.9-42569-53785-89619-16479 722-100072-115577-62276-137115-52447-107071
-392.7-76856-31814-111671-110128-136041 6458-93688-71282-88496-41103-61300
-395.5-89308-131890 1220 7587-36103-71682-24802-110020-84248-57639-145710
-398.3-18121-37966-105349-27531-57957-29504-74889-125797-33925-38841-65419
-401.1-104109-65941-44975-60344-83848-38946-78013-73228-112483-25983-148798
-403.8-65993-40517-48156-90386-1432-3531-62776-43383-97550-103698-121303
-406.6-31483-25550 43117-39537-77032-98678-116785-86998-97183-83563-80761
-409.4-34810-95787-134788-44708-4913-85255-61440 4145-79181-28051-2516
-412.2-91637-109100 28509 15950-130918 1172-46558-76392-41878-65466-92558
-415-131401-32640-58640-64553-105986-75750-90042-104890-125657-115979-147176
-417.7-85356-63758-126652-42531-121762-156711-62920-92284 85-70835-88063
-420.5-55519-48851 6725-60875-84822-66177-55748-123757-78692-116393-1469
-423.3-62538-72439-47551-16512-48923-46832-31056-9615-101312-3279-44388
-426.1-83711-56998-131255-101025-70476-21391-71215-99098-103718-4623-14886
-428.9-42286-120762-136762-86299-59481-32682-57875-24712 6160-11042 1962
-431.6-79319-62823-122210-64992-61364-77892-53716-77831-98091-108295-107255
-434.4-25754-17390-39918-53016-91612-75166-109239-121823-29412-40874-113379
-437.2-66506-18345-98187-78886-53354-74083-99268-73971-62574-40246 26896
-440-74412-77785-43730 30242-176285-98647-57335-98036-90551-42393-68592
-442.7 19362-78052-71106-89260-75801-43049 3186-81700-1620-205620-159632
-445.5-100266-134157-20581-24972-32330-53259-57011-76333-49991 65177-126526
-448.3-74103-143548-72521-70863-33879-71610-15879-48357-22601-44884-53676
-451.1-40481 5449-89736-69921-20373-36344-83304-43638-49949-107016-100988
-453.9-119341-55453-139193-45027-46806-83940 28631-52427 2245-102162-89976
-456.6-105768-45991-98015-85483-17783 2768-50805-52262-43950-82029-64768
-459.4-120219-91476-60635-65873-71265-109246-54071-70471 2864-14455-71510
-462.2 24140-17346-68688 15833-42416-95749-80486-85773 3639-55601-129652
-465-53624-53375-72791-118395-84617-74783-36707-24563-89458-45487-11675
-467.8-50385-121014-15658-31379-35293-95367 8616-84384-43697-59963-17975
-470.5-45619-28680-67976-25496-33989-81201-62033 4647-108891-54376-67366
-473.3 31119 12147-53650-99506-37296-92005-37144-70015-52689-34705-26348
-476.1-114573-115864-80384-56325-65211-52630-92426-32652-34427-34998-1709
-478.9-60125-63199-119378-90995-67598 15363 15117 26090-51971-64320-57149
-481.7-64347-28332-31598-52495-100724-99985-91657-82884-31542-112986-68438
-484.4-96165-32273-99360-80074-99965-74214 5999 34136-20091-59831-44672
-487.2 5696-68631-18720-52378-103571-74893-16130-27731-138565-58868-40417
-490-81807-48942-69671-84772-25900-49358-52276-26678-31871-95854-128958
-492.8-94485-105317-40822-122210 23614-47709-29292-34254-101640-114083
-495.3-98248-86772-74190-110690-85053-79709 17394-75088-124260-3430-59464
-498.1-18488-84313-42109-51164-49006-46773-69244-70803-92961-91087-18758
-500.8-54657-117251-67815-62864-46743-6179-73137-54015 35575-85082-79375
-503.6-19037-114918-151033-58977-68569 15439-50293-85970-125936-93833-60091
-506.4-97628-107332-24547-63451-91510-63247-100198-52384-40698-95283-21600
-509.2-114497-105881-123221 30055-55038-9701-75863-84711-47143-10597-64290
-512-94781-68268-50448-65661-15285-95261 2801-46252-49252-18585-90891-75083
-515-30939-69648 43866-9589-74654-65963-104076-54869-127753-29633-7220
-517.8-59710-85330-50012-111072-110038-93866-71378-66631-69786-29727-21397
-520.6-1260-123790-81216-95360 10058-57068-46700-52196-73271-95526-73744
-523.3-51012-149894-46985-78487-66160-55855-64463-85118-26643-52616-62752
-526.1-130237 10834-29895-91419 8730-40548-20289-84420-97951-63706-82087
-528.9-77045-51891-4324-86653-36004-102495-93265-68540-73574-83975-113909
-531.7-53392-75964-75354-83822-27804-2454-76463-62668-70283-55132-37730
-534.4-90747-689-130790-17238-76432-48203-30837-60334-94313 28376-56304
-537.2-91325-21841-37544-84457-72802-26433-50825-38798-123620-141201-73817
-540-57377-84438-30888 24064-90789-63850-72050-62573-50167-30751-18159
-542.8-149496-68579-33587-129381-69653-54843-4962-28031-81264-8203-122649
-545.6-22594-6222-104433-4688 13202-83312-49657-34706-14421-69810 29392
-548.3-68614-48557-137171-53747-20426-96794-39302-128899-63561-35278-112716
-551.1 5460-77085 20556-62272-121669-3211-38092-101176-94792-79180-105219
-553.9-40314 2073-54113-114664-138375-83232-21651-8282-97478-90958-60568
-556.7-145701-114857-67526 24831-66030-65265-26935-94327-125161-51497-12478
-559.5-34026-89619-9148-119334-62176-64545-88712 24599-91803-21842-5151
-562.2-52503-92601 8695-80083-22216-12732-75391-31261-67860-46485-89391
-565-83815-20243-103990-131600-21308-78119-34486-111759-123316-56489-95748
-567.8-21363 52432-91076-137952-139660-118916-57430 58568-50861-4551-143712
-570.6-108034-29652-15037-54589-69365-50635-65886 9383-131750-11296-74938
-573.4-84504-21871-577 30297 12052-46135-83693-74503-31397-25629-45677
-576.1-85796-73037-18480-111437-8220-154918-70472-33817-86431-108831-35380
-578.9-3492-27961-44258-29912-48125-102818-65451-121069-38241-37813-54943
-581.7-107315-85156-149393-29336-151804-104083-33837-98912-88547-70475
-584.2-82251-98816-57880-82860-178263-37494-96019-126713-22921-38701-190332
-587-86781 46157-57055-128620-39817-155088 40649-73546-122982-93627-141660
-589.8-129561-105915-22067-34937-107357-67668-130655-173362-141444-134342
-592.3-93454-41014-97440-44779-61205-49317-52542-55256 4072-23674-71409
-595.1-45654 6312-55314-24347-107492-9633-74261-73485-136215-63039-98642
-597.9-349 4197-49370-80360-106411-78247-32458-64719-62027-54726-147685
-600.6-95340-140045-127726-103085-20908-57725-120588-111773-40918-24302
-603.2-29292-94659-48366-44660-33629-98393-148977-40642-43132-66911-97299
-605.9-38530-54828-73792-79248-41368-24855-86665-65240-146926-43744-74673
-608.7-145945 58091-22906-63515-33191-58437-44141-117696-35058 1641-133553
-611.5-83013-72479-56946-86318-103861-43351-132883-27553-168694-98306-32764
-614.3-77260-97015-99198-34141-84272-63008-117962-63103-113444-68175-92988
-617.1-61190-62371-68799-47272-51343-21357-22251-102420-129204-48452-25089
-619.8-27871-164794-106217-65003 4121-19262-54194 9062-100673-59003-24678
-622.6-26606-109058-85232-26310-99394-5923-41577-34253-30275-90082-9931
-625.4-37234-75044-34473-123767-63721-18301-55463-75705-56848-110344-75249
-628.2-59744-107975-38759-91255-99515-106421-25181-73414-52092-56934-60763
-631-151877-35717-156845-94138-50125-82445-108786-104826-80703-84304-107729
-633.7-106403-49765-35241-124101-50216-44986-25871-34509-55035-99024-83555
-636.5-61680-191761-44304-65352-113849-79254-90979-90534-75585-28960-6141
-639.3-31409-36495-7107-92794-123075-108901-43109-45345-95257-79678-172903
-642.1-106700 15091-141253-118535-175390-78948-74742-35057-117253-56159
-644.6 14155-119647-145683-33619-63979-77331-132482-4932-76501-3992-12901
-647.4-1301-29328-67221-53776-123530-71457-47346-69103-69786-19805-126959
-650.2-58941-54340 16181-46571-78257-137317-36183-45788-63894-72807-167256
-652.9-56511-29243-138772-80178 12619-83707-114921-13939-110164-102452
-655.5-88657-131078-3956-32862-41110-12396-79865-80844-15260-25522-3990
-658.2-40801-54762-94069-107383-28831-61554-84401-7182-97514-66890-63626
-661-44786-64643-47497-34494-32580-85883-80143-51355 13342-21051-83344
-663.8 19333-87596-131004 16315-40364-48147-203-56710-111760-130090-574
-666.6-77584-78539-31622-82023-29598-36406-77625-69258-36314-67257-87828
-669.4 19673-111399-64538-14559-131895-39511-8960-34954-106032-76307-87685
-672.1-86983-90787-99656-81679-44613-7261-101134-90440-47250-132481-124334
-674.9-99273-40820-95746-62007-68325-56661-87661-47658-119614-60841-51548
-677.7-105142 26149-26340-78994-34058-41282-33801-6573-62148-130897-50824
-680.5-12652-48759-78083-15114-26409-47698-27497-95498-110045-63603-48790
-683.2-55886-78369-60775-76853-109258-126369-42827-76949-44692-77601-35484
-686-121498-62331-49735-65269-7907-122076-144311-44071-66857-104141-40428
-688.8-6179-117302-379-32293-74821-83105-64186-94917-40784-80852-6315-108269
-691.8-42084-67611-117985-106113-65587-49461-12603-146588-29412-31778-47691
-694.6-74580-93517-23191-107642-19563-121897-106782-37182-106834-119294
-697.1-52668-3166-67940-92317-73311-194497-109534-149580-85036 2192-66909
-699.9-109349-55142-66403-64339-100066-130355-106327-175268-80000-135899
-702.4-35273-54160-135575-67250-92015-52065-101361-48305-37110-52616-89173
-705.2-57574-79719-122625-96182-48876-51706-164169-46561-152784-114337
-707.7-111053-101963-24771-49462-50886-100805-60449-27618-43512-72921-30036
-710.5-44490-84689-45664 20808-53683-84202-83-30869 7819-32861-106947-53526
-713.6-68704-5904-62473-42800 10844-34295-53710-49703-87238-95143-95806
-716.3-68030-56668-95723-64093-50163-3679 13144-72682-39437-147566-45516
-719.1-44145 8767-76134 23648-21296-87771-73449-81335 6150-51693-138620
-721.9-85851-93542-69156-65834-45230-19929-90371-117982-65493-59637-55216
-724.7-65404-81918-19964-63980-95152-78819-52123-144294-106731-138432 20217
-727.5-80157-21608-98724-59453-11370-42979-35773-42496-361-59319-107996
-730.2-150710-64077-71-70331-98539-69669-135408-48094-161003-118549 17187
-733-71872-55388-105609-13139-57033-102832-49062-59680-100228-84006-22440
-735.8-58292-73271-70361-83643-74733-129052-117936-80813-43610-35666-48236
-738.6-62284-21723-118258-48605-71005-73041-54061-18282-54715-123798-40467
-741.3-62415-65945-93161-63413-127318-47646-63927-129164-47538-108273 31586
-744.1-148751-85562-81673-71095-35710-32388-24525-22495-68198-54269-34718
-746.9-25707-43161-42000-30731-46692-51869-118144-77890-131544-137554-143785
-749.7-44700 13250-82089-134994-68303-44174-54373-101970-21726-78856-101690
-752.5-77291-25884-33647-101459-62647-734-4586-96860-97607-53250-156638
-755.2-75830-62779 26515-24354-45379-104324-105026-50284-66991-56641-133841
-758-31842-144457-81806-15632-100536-111284-113199-81359-63891 39417-77640
-760.8-109499-128222-79825-40420-3774-62031-112904-119038-94184-50615-54431
-763.6-107185-16260-204367-69568-112535-61932-121671 9899-111906-69034
-766.1-146402-9091-62348-71817-9538-101640-37402-57681-57372-84450-90957
-768.9-37244-118796-104769-29323-57252-37915-97035-126798-103086-40581
-771.4-9421-74193-126195-31858-59823-132129-71398-86474-76724-59082-15366
-774.2-35957-116587-47981-65097-44663-48637-44071-144725-35703-97417-52678
-777-109283-42747-60300-69970-59766-88521-18997-26075-61174-7081-49400
-779.7-62181-61145-48224-60833-119702-16533-24514-93746-27866-45938-15953
-782.5-14194-108220-92415-173194-73448-75077-96780-86117-131822-81908-54784
-785.3-33285-48544-61338-20774-70512-50538-107915-103521-53442 15283-67198
-788.1-136634-44252-65551-75059-105452-92205-49552-59043-15336-21336-109897
-790.9-63635-112222-152239-34623-91079-54457-95606-94847-110382-60613-140945
-793.6-96508-62601-63523-81538-99699-62925-37953-56870-62217-1781-83424
-796.4-107874-9902-86394-80029-114327-119642-116334-95879-49988-66953-85285
-799.2-141167-75210-179572 2237-44101-55873-74814 29767-102236-128533-79402
-802-74552-43787-60426-137080-61901-30760-41722-110374-41205-46575-59539
-804.8-86840-39169-28000-130516-80060-141364-93860-165233-57606-9391 13502
-807.5-26867-52000-96237-85811-127770-69377-42367-39374-44601-54423-27698
-810.3-64324 8219-37871-34711-67909-146032-41327-98241-192836-79515-67700
-813.1-96105-100618-26775-87780-44245-79886-41887 23545-46378-87711-101945
-815.9-25612-100089-106576-70438-56142-86861-69274-59488-52364-148590-94279
-818.7-67738-70111-37005-33667-70425 5442-51278-30379-53466-47268-47773
-821.4-90880-56708-83551-74041-132564-87469-32629-183906-36691-90999-61804
-824.2-32324-98311-34138-5895-193551-87214-115360 2214-110379-28396 13735
-827-55128-155317-66035-68264-15629-85025-36545-102885-86882-45337-83486
-829.8-95345-86671-94177-57703-86425-50759-102314-51999-32182-97188-123030
-832.5-134380-113802-90155-115350-31777-57249-78227-73665-76791-118129
-835.1 845-20429-58194-51957-95487-86867-43722-77004-124609-82243-51631
-837.9-77987-99167-111003-90350-66388-37568-60178-69561-94511-58319-85256
-840.6-62652-16571-66993-67737-36848-115490-162294-71189-71093-35093-83985
-843.4-59976-27397-61043-64600-44293-99646-68729-5926-4501-54765-52254
-846.2-52884-96048-14534-101073 16303-66309-7903-79802 14761-76729-135122
-849-133369-104650-82958-27773-24034-100808 1268-91277-149908-118924-19792
-851.7-80222-66892-110441 10295-29180-126243 9931-84078-32480-125592-140835
-854.5-122528-101164-39796-118557-60296-66146-39229-101301-71975-37310
-857.1-82913-64379-39757-151242-81476-41055-100505-89530-42380-44148-78890
-859.8-50490-83810-61741-65737-105760-97282-60160-54423-85560-111074-49976
-862.6-20526-31030-49338-56612-64113-83065-99658 20063-99017-60576-23-112893
-865.6-103688-55061-26724-92650-75016-19706-98817-80020-45364-32935-79825
-868.4-95985-141981-45010-58038-28150-155214-126993-109146-108964-19996
-870.9-54502-87267-74906-98981-96288-56805-65336-94087-57241-78188-66236
-873.7-28224-91288-130052-84194-135242-111744 1205-84421-68131 33768-102698
-876.5-73692-55349-75606-38108-86451-137386-16653-75620-70962-76623-97144
-879.3-111235-113167-143578-111922-57641-38849-60269-7385-103837-137545
-881.8-49413-18727-51425-133416-82671-61594-79274-39659-27581-7294-85807
-884.6-96679-20016-64393-161334-70827-17635-50156-97489-63722-106661-115096
-887.4-74854-94722-63911 17711-58792-8693-96282-46825-34520-35408-18669
-890.1-134856-56526-43526-21135-31834-107703-70449-54175-64102-62148-2966
-892.9-69914-46108-46004-35045-65061 34597-9480-89986-61163-254-94893 2514
-896-98822-80204-15673-50705-39586-105854-62906-80325-56000-94839-50383
-898.7-121014 30004 7520-48077-46367-99006-92402-169912-61561-111490-93501
-901.5-99742-113006-15866-148248-59533-109879-61491-60458-105227-69922
-904-112035-73265-121748-38269-92147-71970-6710-74574-74063-36057-95447
-906.8-144250-9521-54907-65932-22637-54099-17286-47517-32821-88448-64345
-909.6-133759-39736-25751-110701-28702-6380-31099-49356-103608 22030-63751
-912.4-104672-60355-52986-92288-59199-151852-97117-96635-14525-22585-58823
-915.2-115576-70095-26912-65343-80793-107875-94056-46894-122122-174065
-917.7-21499-43855 38437-75226-43019-83004-55579-166714-97451-41438-116071
-920.5-29047-107661-39900-65201-108886-45847-62415-64696-64560-119877-51697
-923.2-109475-73160-84173-31399-42292-87085-55949-107451-95440 2687-68837
-926-68802-21701-9648-100210 2135-25247-22669-30870-127190-119388-88890
-928.8-136343-36418-43709-25466-86096 7725-77781-65165-93850-11593-99982
-931.6-47882-86680-89880-114095-5053-75354 9717-11441-17133-71706-82818
-934.4 32805-59091-69835-20499-77517-74002-8336-114077-124282-21493-94198
-937.1-46269-78774-47198-99379-76825-193757-88926-65291-119443-12501-78541
-939.9-72352-39906-50327-112924-33794-108639-19381-102036-20915-132227
-942.4-134329-67547-145471 580-96414-123991-84328-67387-150748-117764 40056
-945.2-79214-94710-119720-67650-95848-129460-113440-33886-77252-80111-50419
-948-66349-76251-91340 3231-159878 52873-84483-135684-37796-107690 2139
-950.8 2926-64132-46918-68539-22763-25629-41515-85616-29406-114564-113037
-953.6-30714-116538-64568-30901-117905-73786-85670-29804-93831-61120-46153
-956.3-95068-71514-22212-10605-91544-70118-34435-82748-48010-3096-99679
-959.1-113632-82339-115382-72649-41607-66800-33535-23756-28295-138565-45673
-961.9-7737-9044-84763-89705-50902 6834-69681 16273-17890-88985-47265-138294
-964.9 26019-126122-65850-24473-81594-52267-40813-122946-108022-58936-19409
-967.7-25512-128052-77652-115562-60175-94483-82424-111823-76672-123099
-970.2-144979-2829-84355-112835-113619-22396-29440-66949-113984-21990-55193
-973-20831-145782-122753-68134-96497-151543-95497-55044-92780-34358-87634
-975.8-104552-121579-68302-30802-98954-69539-78731-21645-64290 13206-36376
-978.6-88006-77745-73645-89108-104340-61941-121062-87461-64008-130977-141524
-981.3-63643-112207-40431-132375-102639-103041-69719-63050-59017-71291
-983.9-9124-27617-28896-56717-53802-148462-27061-34573-128639-123432-3230
-986.6-139953-57291-44918-136240-89905-145572-46290-60921-101008-76698
-989.2-54802-53356-131951-64743-108370-97557-47954-130868-60957-114138
-991.7 12329-72933-21740-86200-46114-127864-38011-4473-50639-12634-25296
-994.5-103065-42429 38904-127203-59471-102810-92049-47514-59070-60779-99103
-997.3-14259-31278-60793-53166-71583-87946-31625-57527 18114-84625-146858
-1000-111019-24583 13216-113955-104240-41347-2190-42164-145690-71412-150112
-1002.8-97212-37156-103552-38252-103843-126079-67331-84009-46028-88729
-1005.3-63367-72694-71071-54303-156169-71827-18101-125472-42430-90391-23270
-1008.1-70764-70489-86189-67350-75669-66972-64041-72332-21635-100418-29499
-1010.9-117729-32427-18582-127345-23284-179752-112904-55991-159300-38702
-1013.4-95421-75742-20384-45667-101363-68613-54416-91624-137028-107461
-1016-102257-51523-30928-51306-55107-29055-93301-62618-40582-136661-55885
-1018.7-54540-66169-96694-52543-99269-115250-45695-109641 48863-93195-44187
-1021.5-19457-86001-44571-60029-79821-108494-43310-41475-78045-125445 3184
-1024.3-134490-39240-74959-103613-40937-44507 21279-70915-129922-132394
-1026.8-8538-64636-30430-106650-81684-16551 3428-50404-55451-87770-95379
-1029.6-60487-86160-57176-120482-34142-12874-63305-103419-53015-69933-19053
-1032.4-41988-70642-85996-47315-48306-94041-71419 48636-77520-58437-50987
-1035.2-25221-105111-144723-16555-114351-30161-36517-139002-106360-155056
-1037.7-72113-88069-142545-27075 14640-114234-30329-56726-86395-68909-81481
-1040.5-63888-71075-84415-72522-114448-120885-72287-121354 21997-100472
-1043-123080-75077-58770-141539-48448-108867-4765-43981-49663-60908-70806
-1045.8-50696-63296-67327-83616-42684-25725-70946-128277-32991-123831-73295
-1048.5-110345-20225-33473-121704-107836-87977-79451-53790-121509 442-69587
-1051.3-122421-13993-97205-33406-123028 4193-31089-62992-72367-93640-79688
-1054.1-30961-25194-159832-91977-74505-138797-51860-52832-111989 8473-40310
-1056.9-57605-122196-66063-52864-69103-18577 22694-115377-31075-40721-152972
-1059.7-78298-162136-47538-73413-70315-99128-147516-60972-78717-62599-108141
-1062.4-64930-59909-78657-68911-130727-78452-49476-51120-30622-64729-27251
-1065.2-126858-66599-144743-81571-45566-150439-43800-156347-29978-16822
-1067.7-109674-83369-45773-36495-140-44818-3653-49704-146661-62327-62821
-1070.5-114609-72638-101155-136869-52910-10041-98837-55267-30656 49000
-1073.1-77990-79310-49689-77537-125660-49701-64240-52116-89619-72102-81651
-1075.8-134408-76717-80571-35818-75013-34736-33638-66859-126763-92701-79267
-1078.6-51420-95994 29901-77989-64128-52237-34872-2389-55795-25329 18756
-1081.4 3197-41558-162452-56351-88887-113201-89782-110205-89422-138982
-1083.9-106950-57379-73043-41070-106705-118047-125575-112885-127275-6119
-1086.4-50417-101602-54863-36454-104302-43687 40631-83792 1586-6444-98933
-1089.2-109663-84395-142655-131865-61397-180695-13822-107726-82865-61296
-1091.8-14196-4943-26312-71908-57211-62114-47508-65027 21057-65991-99115
-1094.5-30069-54324-62129-62219-43342-73791-101153-61480-174046 5535-166800
-1097.3-42317-20349-74989-53896-79034-99147-55446 4896-90815-54655-97842
-1100.1-68510-156593-65922-47784-121741-128953-66689 3133-117932-31617
-1102.6-84122-22470-48131-47242-99353-60319-111988-57793-49575-23939-34359
-1105.4-89599-93331-27012-49050-58399 51875-59008-103395-121350-79793-66184
-1108.2-118017-49833-14943-46221-64752-20629-81624-97415-145645-37959-104157
-1111-77247-114947-96895-33217-84903-60127-74194-88358-103082-122523-97951
-1113.7-34293-66404-61300-57123-161114-51317-67222-149228-21075-53374-113171
-1116.5-69945-35813-133826-96898-75781-148406-44162-87506-41388-69897-4581
-1119.3-89670-15501-54558-66835-105994-135686-85475-81086-90837-101510
-1121.8-12320-97855-71522-69476-3133-54610-115925-98509-130430-42492-83094
-1124.6-83114-101977-25372-99187-24408 15250-51534-8246-105243-13399-50219
-1127.4-70772-23302-51192-122045-83474-60762-92076 8490-72113-55348-94928
-1130.2-97235-7530-56047-93290-20103 537-17445-52101-14333-50950-12565
-1132.9-41789-108826-59478-53413-77144-54566-39193-92617-19256 6710-46597
-1135.7-29566-105818-70677-75930-16079-88075-57179-103442-91566-80956-110205
-1138.5-120935-94167-78341-58830-59682-53245-48980-65094-94401-101603-56604
-1141.3-32920-101390-104452-20909-110598-29577-132721 6613-82335-80832
-1143.8-23356-282-156583-31045-31622-50992-30258-109603-43005-126063-101897
-1146.6-52114-103686-3328-76585-80262-86700-51943-148114-13422-18131-10732
-1149.4-149728-70255-43578-112729 9584-57498-66228 25321-148040-101146
-1151.9-137071-63741-154689-120822-46986-42815-137143-68883-129026-74541
-1154.4 8796-90385-113426-143700-8934-72619-98966-116301-45847-75822-135569
-1157.2-77398-51501-87187-129846-51547-82473-47858-84222-76616-2267-83111
-1160-62649 26381-137244-56568-104816-47191-58618-6084-49711-79659 9852
-1162.8-66062-15224-64655-95065-84265-17899-78694-111468-113045-57538-80276
-1165.5-42445-83774-23661-51081-56491-29437-93763-62243-17036-93809-183927
-1168.3-62543-154387-45597-17293-72982-80049-125248-42201-52256-20141 4594
-1171.1-86831-81893-70445-135372-42185-84215-58133-135703-192694-100394
-1173.6-116345-101712-58384-109031-40530-109340-69449-69068-92645-111042
-1176.2-64083-60428-85029-63671-89876-17903-84748-36325-50964-53107-60440
-1178.9-75308-47202-81904-56343-127557-63521-84806-50685-21888-120665-138960
-1181.7-74452-21553-51102-71415-62369-51811-82542-23794-80022-163668 4420
-1184.5-111704-154552-66076-80188-41101-62234-109473-117660 51412 47262
-1187-71154-48248-119912 2221-29093-99058-37205-80068 133-49408-67903-84192
-1190-85097-30510-86030-59933-146025-71087-122868-40637 38608-129358-59164
-1192.8-97463-70385-39020-91506-82541-55678-105966-17596-28886-81561-71552
-1195.6-40080-84645-70341-59077-50353-41345-46383-92819-94397-59281-67178
-1198.4-46085-120621-2364-60124-66300-18742-56179-22894-144178-79717-48953
-1201.2-39991-136288-95592-55172-107439-79032-156531-59743-38512-160937
-1203.7-130167-16528-56899-108363-28059-99522 18284-160859-57860-70141
-1206.2-52433-45702-125593-49874-113890-165181-44945-64371-47080-138673
-1208.7-18234-1882-77257 7111-18998-71924-97597-71751-52953-12600-68806
-1211.5-132021-189634-72588-31551-10012-112404-79620-58511 13391-80479
-1214.1-66644-32849-127992-62222-24367-17043-97727-51536-77793-65866-54802
-1216.8-9033-170405-92326-126686-105074-110425-132305-77388-93573-22545
-1219.4-68132 8433-25529-154335-103115-94786-15495-169737-56667-126388
-1221.9-34536-72058-61959-75042-118569-87828-151771-85087-174629-33139
-1224.4-63822-120003-75457-58751-50631-8822 18461-55827-86641-52068-116449
-1227.2-115234-54857-172001-41798-128741-53695-38901-54565-58171-18692
-1229.7-71756 16404-123335-110275-30985-46300-57508-137383-38629-47608
-1232.2-40699-130075-70128-72105-105761-77536-85508-95483-71129 5589-137726
-1235-98646-116976-31685-41929-63196-115434-19261-97915-50951-68645-139420
-1237.8-55908-63296-50676-107621-50773-77941-55537-58597-91807-92909-78519
-1240.6-8598-86054-90085-28160-40466-79332-106412-96093 11595-122486-56299
-1243.4 47649-86799-95361-52616-137640-71614 17396-95656-67422-75719-45452
-1246.1-140554-37768-13410-73685-99796-59727-103287-38419-79966-116822
-1248.7 10636-49304-56232-132316-157277-101706-151505-107773-54953-121026
-1251.2-124697-89347-41386-45657-5906-128313-154602-70701-14592 20488-36613
-1254-68490-32741-38494-78151-51673-118553-88343-77142-72416-11408-199494
-1256.8-96782-110642-135301-109322-117507-120592-79872-29857-139675-14434
-1259.3-69718-28072-108060-29571-50518-81801-110384-46464 10692-89456-21779
-1262.1-86664-88590-29204-5176-39208-106537-69413-20666-105985-3237-55710
-1264.8-69496-24422-96970-41638-106911-90552-38511-29437-111315-86310-43992
-1267.6-120537-755-56707-124632-124778-148598-111762-108079-63894-6376
-1270.2-31165-45087-11687-82422-114061-25845-20410-93330-92063-50372-35730
-1272.9-116665-84581-53968-147582-58779-69131-100753 31970-38962-122759
-1275.5-40252-89475-8652-133180-126185-62530-70047-98192-52614-83388-92461
-1278.2-40201-33621-29839-47995-14237-63186-100644-68965-120427-84943-66221
-1281-46907-48713-46075-91480-22729 14872-172993-36990-59464-80640-109713
-1283.8-73439-89963-53086-111062-36715-74640 17908-31017-25642-121692-85623
-1286.6-49143-116871-129008-42395-42900-106882-33815-158996-172423-99671
-1289.1-113941-26882-32489-142522-67209-128898-98616-53197-112468-38555
-1291.6-14600-90712-135828-133698-102825-99191-108610-43150-21206-36367
-1294.2-73564-72178-62469-46882-30066-122800-57234-44473-55624-49580-46889
-1296.9-50069-14579-72956-116551-36285-65613-55583-62098-29339-39846-75483
-1299.7-17375-91200-105411-39052-81672-118690-105552-126613 365-31381-25875
-1302.5-30112-53043-104131-106123-135816-68130-11416-90521-25544-86969
-1305-98831-123433-20146-71509-72000-76793-102464-85977-22264-67165-79879
-1307.8-63752-50258-70366-87718-65263-6776-90327-123696-26512-94928-56700
-1310.6-69134-80878-117866-82927-55520-75195-45951-74500-93047-46785-84791
-1313.4-76622-58227-67724-26706-117348-66433-20177-72598-87300-66676-137319
-1316.1-85345 2365-53618-79528-72093-40930-93761-105593-108963-125647-97919
-1318.9-43633-48348-68613-98735-84510-106224-100138-99066-187988-104490
-1321.4-101748-113040-97245-108013-128649-83683-63192-76712-117324-71062
-1324-28295-84290-51428-24359-157347-29040-76075-51745-9622-36232-73961
-1326.8-17499-123081-8182-172403-21200-87554-64838-109214-22632-75617-74850
-1329.5-134774-139222-185743 3225-49300-54057-134689-18840-91923-100988
-1332.1-32801-98509-62263-25604-43933 11281-82975 1718-60365-113826-122002
-1334.8-40991-47140-82544-35224-70725-40372-82006-35698-94158-3584-56069
-1337.6-63752-55136-20505-107625-106191-90947-30013-110141-55979-37556
-1340.1-64788-79231-94913-76207-68673-66981-42148-164850-12607-35130-29962
-1342.9-76674-105042-77129-72867-39104-61378-48710-198091-23581-97804-60335
-1345.7-9836-102173-113973-91236-62328-65887-87028-56929-66822-47954-25865
-1348.5-76209-90694-72464-86469-111260-15470-79597-94564-127683-29550-102561
-1351.3-64944-60810-129907-105074-23891-10476-53239-83787-72708-25089-62967
-1354-36189-39355-95277-106212-19341-39599-24057-6622-97737-61604-86015
-1356.8-50557-30286-11212-113871-47537-50339-88108-138740-12157-145913
-1359.3-15531-160113-80758-121486-86064-69926-30628-53668-68014-93816-61577
-1362.1-37904-181375-43491 10790-59443-89405-57797-111653-57989-54052-131696
-1364.9-99126-70705-121258-98778-59348 6489-152546-41934-27454-112134-88570
-1367.7-62809-118963-91957-65435-54045-37474-4307-110155-74941-114394-71421
-1370.5-108176-117437-121216-58446 3882-64103-89999-94113-57280-138734
-1373-80968-47060-53863-74014-91554-130073-115343-46571-72310-93591-46611
-1375.8-30182-17835-145570-74345-87696-80071-76311 24389-103065-92358-47889
-1378.6-105359-77733-69626-57462-66625-67881-136196 17699-107110-74106
-1381.1-100550-70572-21472-6330-130277-58663-48902-107583-69596-43564-36842
-1383.9-22573-26592-58356-123649-130574-65620 3991-66815-79953-6614-86261
-1386.6-43085-41037-16594-88146-100274-9847-97906-107936 13239-92322-96046
-1389.4-103061-178909-114699-63059-84726-72433-64664-90674 1114 3079-45113
-1392.2-138159-114421-51916-126436-96168-159700 14118-14162-107245-136251
-1394.7-116785-42137-54675 3618-434-24747-2968-108397-57272-94720-100932
-1397.5-52614-99824-72837 747-96708-99439-77555-85444-69740-48120-51383
-1400.3-73038-50116-41886-103846-83633-18992-84882-30124-61192-93640-69531
-1403.1-39619-73058-39632-67603-91408-84598-173427-50326-9031-88391-53075
-1405.8-97476-63896-5426-41269-196369-79898-115402-102288-151212-118621
-1408.4-165213-146272-17600-69873-55854-33524-112079-20559-92340-97654
-1410.9-85839-112392-28077-58516-64709-57760-129014-128336-62326-28424
-1413.4-102909-96646-25647-29576-97824-81856-172556-60560-127695-91105
-1416-140702-78190-119255-79891-155645-73847-106389-97195-115849-112415
-1418.5-76467 22724-104831-38356-100946-55022-123404-92294-50638-65262
-1421-67192-58591-45916-59983-24982-51266-86038-21574-36297-38449-28326
-1423.8-89495-90830-61731-175857-66208-8032-66450-51460-154105-68045-53167
-1426.6-63429-20591-26082-126861-104850-121714-173837-44942-79770-61326
-1429.1-115407-150438-101031-56246-41109-68276-31052-40605-68512-8523-67590
-1431.9-31917-31636-100220-112549-82562-19561-53043-80458 48095-67240-27605
-1434.6-123492-103349-70267-33934-58314-59113-69861-112283-40926-65539
-1437.2-82746-109388-42517-82452-159354 2871-95880-102526-73020-94656-72418
-1440-84186-132608-52961-61515-195736-69158-107156-40306-87409-81814-19887
-1442.7-121612-106938-32600-14839-66562-108775-151968-109860-155331-70441
-1445.3-105477-114145-91027-85139-117749-55912-140146-106308-114470-100876
-1447.8-32818-28764-135134-76818-133767-51607-105888 10170-28437-84960
-1450.3-117388-106085-2798-59539-39866-122527-14468-29065-37698-33392-135981
-1453.1-117321-48378-100270-79898-5466-51613-43069-13325-54809-111504-52676
-1455.9-69987-120815-72666-155620-40191-129598-48870-55375-69378-47261
-1458.4 26779-102073-55704-81100-84879-21808-50477-193613-77318-53702-118916
-1461.2-35478-103856-41540-76580-17586-85862-28241-20006 5445-66190-171898
-1464-69311-27288-17695-28879-49224-99720-36001 6141-20004-113951-67017
-1466.7-98023-25546 2461-94088-74849 6555-48507-64381-64442-109534-95422
-1469.5-44361-121645-66189-156646-86453-115571-29574-4315-49035-104144
-1472-39115-92935-90922-70663-72416-112800-64945-117097-30815-65055-43847
-1474.8-110946-98031-133670-31090-63551-97249-72726-95727-39183-68447-114628
-1477.6-77920-63565-89297-46894-90694-52791-82954 10343-152732-151080-105862
-1480.4-104064 16196-49953-62685-29321 14854-98758-81586-73646-115935-19700
-1483.2-76254-88665-106215-113386-159175-43952-146320-90649-95347-193535
-1485.7-62303 25882-53810-52367-124696-108580-34497-28599-103974 43913
-1488.2-43643-172881-32654-122163-116247-88144-63956-98137-43072-83699
-1490.7-62552-69741-59054-85282-35560-107966-98896-63786-76295 6003-62756
-1493.5-113667-85174-114774-44735-18490-113653-64145-118978-103054-74982
-1496.1-3422 28401-98749-65531-63858-52557-67023-107179 30900-69440-72143
-1498.8-121276-48841-71745-54643-59092-69274-91312-57228-46747-31477-77545
-1501.6-68658-91005-13274-88958-88602-129904-77936-110759-96492-93645-46839
-1504.4-161634-16593-120819-73012-102139-82455-85959-57925-11979-74061
-1506.9-69884-150480-66228-59748-12748-53702-76309-139347 499-15557-73030
-1509.7-122550 7170-109823-91704-80607-75595-159530-11857-11456-4219-93330
-1512.5-88828-68458-65052-77595-7412-68425 45584-12100-124040-73060-70534
-1515.3-153554-127038-25173-80278-63495-95797-71329-95918-44567-152166
-1517.8-68238-28789 1901-46040-49088-82467-66626-38165-71642-120686-122524
-1520.6-73965-68970 13931-106553-54103-15907-74832-87469-51542-67756-73869
-1523.3-15478-116243-155092-60472-85781-123595-22489-89139-110900-99227
-1525.9-25192-38018-90105-117171-109446-108824-82678-52853-19822-89579
-1528.4-121141-10380-171931-35863-87884-92097-62546-45634 57744-37562-49865
-1531.2-34657-127397-82725-87669-67953-58046-67553-182091-31523-72041-110150
-1534-62324-96442-62680-151130-7160-91423-68710-116456-1324-62905-51516
-1536.7-49205-79041-136210-41877-55968-31865-68937-71191-46573-30500-131249
-1539.5-100334-25423 6017-91783-126784-100215-58910-64926-110959-56566
-1542-71076-61923-114077-67541-125385-110320-105295-47258-89232 14076-92259
-1544.8-72473-67739-124125-61238-113767-155376-123562-49580-102585-41828
-1547.3-25150-38974-80352-75300-114573-90143-60112-61364-39449-116994-70019
-1550.1-34027-54770-62139-32736-102926-45772-119696-57486-131495-90573
-1552.7-68118-85085-68472-31144-90797-42680-3307-40874-138959-55387-9091
-1555.4-84379-113267-74357-95079-92760-80902-178170-73742-97867-155595
-1558-81658-47552-4235-94917-44141-70977-143316-40339-107220 8217-164086
-1560.7-38506-87479-93612-27354-53646-62645-72294 25823-81689-48852-85332
-1563.5-83628-91751-97485-105180-60762-126734-3855-120117-116266-52690
-1566-38902-14126-143821-50722-32923-100952-23355-56207-128565-65916-53773
-1568.8-116758-90831-123573-69021-17947-59295-173237-101061-73185-20458
-1571.4-70264-43851-123507-93230-97320-1513-68753-63924-48754 461 117308
-1574.1-58086-46163-27158-86258-9522-11417 40386-26999-102340-27776-68307
-1576.9-48806-42261-28338-62133 5872-53375-31867 11540-69948-103003-91220
-1579.7-43123-115580-58366-63114-86960 8893-70604-76764-108212-117698-63537
-1582.5-138225-110998-59879-90092-165758-29618-40290-95170-61441-41391
-1585-75620-17705-68287 8910-69269-32430-55915-65485-166408-88410-73421
-1587.8 4985-53281-68790-168866-30696 5735-71083 53-78330 20195-62456-143554
-1590.8-27052-163778-34731-66214-77767-26189-88673-82077-26952-66306-16773
-1593.6-81476-83056-149008-143970 2934-85984-21336 43099-83153-87753-83790
-1596.4-68202-44034 6931-1719-17454-102915-61792-84357-55694-69377-67051
-1599.1-27545-99074-110124 18074-46776-49664-59730-86517-23177 3201-113440
-1601.9-38593-58793-30771-18243 10010-60300-11271-79900-25228-87293-80023
-1604.7 40817-80505-22896-66147-140721-48097 32993-52125-104194-51909-70084
-1607.5-63372-45707-99187-119468-155817-42548-52705 3910 3929-119720-58828
-1610.3-31510-47575-29680-87569-105889-49915-19498-34069-98739-118423-52926
-1613-16781-54534-155658-63431-77093-36787-82911-33073-28205-13690-79015
-1615.8-26236 1958-14693-59362 27342-78301-1798 33767-69212-83100 19481
-1618.6 15793-20125 16886 14654-44311 25070-110586 17077-99690-37256-111516
-1621.4-84708-84271-89344-22745 50613-6569-45717-115921 46323-14543-63786
-1624.2-40393 23218-55233 11455 9319-36260 29344-27392 48378-18704-46082
-1626.9-51643 18443 3426-133863 6262 16687 10700-19215-44104-45507-27994
-1629.7-50781 15517-40293 82802-23424 68944-43513-51158 8520-7326-61301
-1632.5-9125-95331-9826-20609-34048 14936-42732 20668 11354-37564 50632
-1635.3 11668-20934-70623-1797 34000-5580 39820-37396 22065-37472 516-53475
-1638.3-105478 49957-28708-54138-50503 7-22633 1865-4935 62710-3697 11068
-1641.3 33984 39932 15841 9768 17049 47554-4617-3750-42550 58587 49049
-1644.1-21787 45183-15118 27324 8716 1463-78978 27681 8551 17784-17662
-1646.9 105174-2300-18402-33370-14663 31328 14620 34368 35064 823 8646
-1649.7 19044 14734 90169 8302-22230 70067 46006-30665 37148-52721-10069
-1652.5 43445 24188-12894 56011 36059 61425 114677 25512 21215-11639-39240
-1655.2 884 23513 6527 5103-2474 77122 52725-37983 58670 36980 24647 8863
-1658.3-24077 30886-5620 51551 52074 20171 41290 27430 92252-30604 53241
-1661.1 29014 77406 52665 45500 62473 35043 14443 7627 57829 49207 102238
-1663.8 68814 66052 8182 81540 36379 75814 91867 49841 62517 53738 119773
-1666.6 26698 54766 66738 62449 72671 56351 68314 67035 40078-22861 16788
-1669.4 163357 106713 101011 78096 85360 102775 119841 53249 101252 91376
-1671.9 121418 22587 94553 119161 79729 108286 68411 105646 74910 62547
-1674.4 62994 40835 35244 94372 171416 58255 24234 46557 80774 65595 114513
-1677.2 103469 30040 87045 111057 51901 60324 79914 114168 131586 115166
-1679.8 110670 84982 95513 158690 116481 99813 98703 122080 66338 88306
-1682.3 79147 99862 93781 97341 117206 63941 96369 99392 63607 200658 110788
-1685.1 132771 108094 134333 162532 89915 47350 133600 70294 65725 96091
-1687.6 110332 94479 136495 79348 98296 106658 112308 99969 137844 127612
-1690.1 90685 159312 143679 109440 116074 76509 149591 91024 91062 130894
-1692.6 124754 206404 141420 64138 140649 79492 132237 52277 125393 86447
-1695.2 114564 121950 140044 193715 166292 132186 142078 117798 140949
-1697.4 175804 104204 108181 90247 141606 90506 171053 138143 133374 154849
-1700 114815 245990 141244 113255 121150 208739 203805 144383 131796 183040
-1702.5 174507 185527 183240 138542 209314 208106 133612 178495 184631
-1704.8 158098 172008 175809 204816 180927 153419 221241 143086 129524
-1707 204105 145243 212251 168641 146852 170217 200686 149967 175251 165694
-1709.6 216366 169027 217711 156598 180807
##END=$$ End of the data block
