# Supplementary material for: [4-tert-Butyl-2,6-bis­(di­phenyl­meth­yl)phenolato-κO]dieth­yl(tetra­hydro­furan-κO)aluminium
Source: Acta Crystallogr E Crystallogr Commun. 2018 Jan 26;74(Pt 2):221–4. doi: 10.1107/S2056989018001172 (PMC5956341; doi:10.1107/S2056989018001172)
Supplement: Supplementary file 6 [file e-74-00221-sup6.txt]

##TITLE=5 mm BBO BB-1H/D Z3918/0123 $$ Begin of the data block
##JCAMP-DX=5.00 $$ ACD/SpecManager v 10.08
##DATE=03 Nov 2016 06:45:20
##DATA TYPE=NMR SPECTRUM
##DATA CLASS=XYDATA
##ORIGIN=spect
##OWNER=root
##.OBSERVE FREQUENCY=100.61277
##.ACQUISITION TIME=1.36643
##.ZERO FILL=0
##.SHIFT REFERENCE=INTERNAL,  ,32768, -19.1749
##.OBSERVE NUCLEUS=^13C
##.ACQUISITION MODE=SIMULTANEOUS
##SPECTROMETER/DATA SYSTEM=??
##.SOLVENT NAME=Dioxane
##SWCYCLICAL=23980.81445
##NPOINTS=32768
##FIRSTX=22050.84375000
##LASTX=-1929.23828125
##MAXX=22050.84375000
##MINX=-1929.23828125
##MAXY=377793376.00000000
##MINY=-2932215.00000000
##XFACTOR=1.0000000000
##YFACTOR=1.000000000000000
##FIRSTY=-151558.00000000
##DELTAX=-0.73183638
##XUNITS=HZ
##YUNITS=ARBITRARY UNITS
##XYDATA=(X++(Y..Y))
22050.8-151558 27986-293729-459915-515402-93905-267020-1227648-529862 399198
22043.5 238055-586234-925415-447438-302175-8686 39285-118942-187495-475473
22036.2-368923-338127-554874-637118-405331-555122-850751-621195-439758
22029.6-79229-315133-180359-63000-462897-113248 389326 887603-108758-405918
22022.3-764155-528984-532190-628826-1412495-1460218-1164533-807551-511366
22015.7-40731-53662-308239-350855-744521-964196-330900-641503-1374779-1407427
22008.4-1326416-1200733-1204631-1278908-1290022-589644-715175-736583 311815
22001.8 62550-532155-341069 291143-124038-64755 176388 367163-201320-156260
21994.4-638711-655942-1023148-575269-43365-548147-1062531-832996-572240
21987.9-520993 129922 721949 232842-206503-1259233-1092514-595992 157879
21981.3 310107-359062-635094-550198-507384-337952 67969-352277-872330-557159
21973.9-69865 317150-46175-224673 257094 525202-218112-300903 80584-294360
21966.6 335259-373204-228198-185523-37474-410636-343994-194622-655301-726109
21959.3 359032 64134-538144-956817-135735-256504 148240-303159-799758-619985
21952-329723-267368-276996-203217 462707 136026-827133-927940-35501-143111
21944.6-525301-724309-485358-54263-24264 280466-629982-528769-157294 648322
21937.3 217409-390465-307602-560272-320516-456850-1025965-636276-776240
21930.7-922772-1024291-541498-214098-3342 33807 345342 90326 231689 391858
21923.4-212688 99939-480591-364502-280276-343776-794460-266219-119961-164739
21916.1-539533-679587 303908 1243733 1046640 397350 412592 399720-361174
21909.5-669899-227420-232958-137888-16757 687636 69304-600311-873163-158351
21902.2-634772-259193-631729-269132-288016 208113-890257-1443683-664789
21895.6-775447-792202-960921-396918-387213-406197-417521-200162 343635
21889 248188 463332-397199-1072061-692457-62829-1079962-1046657-644009
21882.4-797073-1102118-517025-417583-691052-1001534-416095-865478-317657
21875.8 666065 1141134 1003992 609917 341803-86521 152528 54561 372559
21869.2-129999-664037-262688-342801-862993-503663-447662-1356994-971442
21862.6-162791 618192 882222 134356 301363-187162 58760 166181-134589-187077
21855.3-607741-1056049-424499 122625 44082 291434 417108 1038761 855145
21848.7 574959 609472 830020-3406-389297-160095-559 120370-151142-307244
21841.4-1056911-1484975-1460206-1010273-336132-763422-826330-169950 184709
21834.8 176440 760938 604695 856188 1366487 351894-841931-389756-245358
21828.2-340327 130955 593125 64163-694381-19280 31781-763505-792641-870794
21820.9-1636022-1362996-388186 957587 934493-163737-1041728-1253634-430888
21814.3-412029-794436-506466 129427-46371-1007826-546948 334846 430340
21807.7 239149-631211-421429-119205-199040-477600-158262-190555-1014371
21801.1-24292 530652-582924-1561023-857115-399151 57362-956127-1468635
21794.5-981271-742995-391974-93171-440864-824851-555418-1132021-622154
21787.9 218151-12763-423615-1089046-1004687-1709685-2017270-881980-571684
21781.3-548546 82540 1059420 758567 502506 85557-193035 96493 47816-187988
21774 197749 134110-266443-1656-333769 394490 576119-137841 107339 573104
21766.7-290828-149648 801926 1130147 416467 68265-466551-977710 246316
21760.1 200605 207595-62061-627545-1349813-591017-17417-281859-106669-164610
21752.7-286004-819736-987425-1510156-1492990-1381532-1125557-1383603-1047093
21746.2 230980 92116-533607-490585-928782-1865782-1272659 836538 1230005
21739.6 494980 270206 394228 53053 99008 775298-55293 577709 710667 245112
21732.2 167533 593567 639268-298486-597699-661195-479543-919692-1480551
21725.6-1024732-633455 58657-403805-652234-539476-646903-332654-479357
21719.1 402379 925471 280333 258544 480351 432504-223842-380823 234704
21712.5 141130 639201 32858-151739 64653 30167 936985 175333 79429-403235
21705.1-888283-1399916-1569372-134891-188133 652224 800088 346358 644424
21698.5 726678-801044-793250-743034-432467-472994 372886 81491-206863-896736
21691.2-856317-261109 193908 54263-240505-849557-779436-318232 393204 308512
21683.9 229617 506835 596014 142922 240682 18974-590671-776295-479094 193345
21676.6-492726-330204-576216-329731-591866-1404995-1257353-725551 119492
21670 1132384 936096-43268-234 42193-143354-524971-280828 1125576 736464
21662.7 37935 79468-13251-280251-729340-198172 564613-474469-398267-1094850
21655.3-664580 277031 1052880 92950 583140 556288-264067-870711-219177
21648.7 399538 424786-111640-1326735-109608-605184-1833053-1795589-1417828
21642.2-381205 301367 441164-521623-741721-636684-352746-706699-289485
21635.6-990629-666546-157463 482696 86399-564462 28508 179115 105998-407270
21628.2-813537-599827 83346-160387-1126748-1161927-1009270-235534 776814
21621.6 477253-259325-200950-113534-809395-490017-147968 213442-32819-519878
21614.3-940364-1172213-1259252-385037-63840 13033 246133-938286-954364
21607.7-981575-932683-730681-1072268-173191-33917-149391 18910-87962-1437059
21600.4-1949097-1464601-1235105-301357 450467 127265 1036136 759395 506258
21593.8 1090743 282346-551835-730964-716734-103671 1133261 782025-483067
21587.2-177658-75118-300921 490450 842991 903855-1114285-830822-989584
21580.6-1592611-943822-732136-768513-1266426-881475-381973-1092007-1414719
21574-1463725-1123920-1016109-44562 1023865 754486 293182-182857-777692
21567.4-1046518-584214 278967 354566 367954-342026-557755-1170951-203916
21560.9-45382-713517 206647-168110-1198268-1015949-1468614-666684 91900
21554.3-325151 706341 657762 528539-284572 110908-468539-234645 892811
21547.7 591301 920346-1538-496287-452254-193237-590424 198085 1292971 1140601
21540.3 274122 438746 1115586 1275259 185905 173180 745617 121177 653323
21533.8 1129258 603499 718358 630422-125241-1143852-980660-379689 347172
21527.2 160829 512037 487195 845548 873943-559136-466893-117682 251883
21520.6-50379-606191-576420 258576 597495-360721-225029-123872 256424-522088
21513.2 400565 877999 158065-847415-1113685-270595 105310-279920 268422
21506.7-47916-624156-1398010-209916 791886 731101 170850-343614 554482
21500.1-47811-600113-869901-1204950-579965 319413 99079-513754 93849 794702
21492.7 258682-551878-1423276-1091785-534314-918095 429546 688655-828588
21486.1-1126139-1339180-1291062-566811-413468-770737-755359-1023498-579541
21479.6 420700 249447 678947-5486 122028 589744 522231 174042-48804-600407
21472.2 66363 1159696 1222469-35536-588677-35415 74019-701919-806362-221458
21464.9 409441 312147 425712-22462 42176 795201 1247181 866337 27811-977308
21457.6-684399 502094 52032-645093-637203-989414-962358 305013-250736-745190
21450.3-19273 217640 1069894-796183-689703 468163 705907 34059 237508-188280
21442.9-1068459-1485047-386136 557610 303694 665633-450472-83204-529968
21436.3 140901-11649-708111 361936 958224 898033 1193622 1384813-121451
21429.8-390327-958135-1281069-963033-758869-452181-42203 1113036 1020013
21423.2 922500 1041524 1654197 739764-149016 132159-455862-1318471-1392720
21416.6-455815 908061 357676 213458-325786-362168-852193 155094 857528
21410 696007 1361394 1390741 327378-735232-999632-90197 576124-826364 98264
21402.7-454259-357201-725875-664089-114101 695056 696091 957420 517180
21396.1 61726 198766 1141454 1680099 516807 317999 384893 227469 488062
21389.5-162695-55469-733554-710666-274800-339333-822146-601462-419353-129473
21382.1-49000-622672-925408-570327-196808-619784-731536-1328334-832480
21375.6-861263-351889 26513-41315 203647 582900 154118-477939-460318-401907
21368.2-600856-178694 226639 569935 851685 522787 49516-905766-126941-125937
21360.9-174455 827311-28824-762152-840690-37859-287435 170040 1289360 1005031
21353.6 701764 1102053 848096 793688 668918 902142 744276 678520 62675
21347-221945-908265-677006-362084-248543 1145323 566387 511224-546771-1156816
21339.7-604615-867726-685589-15474 247990 1151533 45976-390398-86631-694442
21332.3-556977-292141-636725-564025 130349 827851 280387-438254-426818
21325.7-143563 70716 651883 1345608 587747-313091-145771 377206 63690-70607
21318.4 418598 327658-14744 169128-42943-549874-500371 345683 877776 482136
21311.1-298249-176337-612746-725565 333636 464880 822877 758837 1015224
21304.5-112937 463940 71654 42973 671301 385352-671411-553687-1425387-391649
21297.2-250156-252873-235260-511881-1094576-580397-427496 383860-494198
21290.6 14708 300882 478732 460584 376827 938632 668613-312341-182722-718506
21283.3-1672475-1377688-1044166-481305 260622 128827 228371 38849-263033
21276.7-251525-66279 356867 204601 495183 1184967 1434898 709829 792405
21270.1 130945 272186 413415-310587 258625-318026-1082576-993846-1166927
21263.5-1364214-894512-581766 70168 989294 729643 188071 643328-456725
21256.9-171299-566307-1306945-248988 1147283 926116 1241484 1597004 327318
21250.3 228460-316203 944767 670413 894257 188044-465409 457417-78656-32764
21243-392978 40325 87454 387619 226142-494870 58859-182516 82210-285751
21235.7-112064-488724-369304-889042-949264-755557 96197 327948-824022-858876
21228.3-968941-750647-1147736-655752-608624-552964-276164-323722-951650
21221.7-760671-794061-319614 735654 1268727 1026034 154615-212383-68670
21215.2 184028-362527-465874 118151 320296-586315-611954 13571-206036-277455
21207.8-1096147-945848-387998 369996 785128-107436-599305-311326 323030
21201.2 15898-527263-1098760-244219 127124 103023 257583 467356 62918-299325
21193.9-413882-914819-153622 680094 693659 264570-317162 369172 521772
21187.3 485069 498959-61440 7958-613711-1607096-968405-799403-1597475-1299863
21180-722125-776407-371502 728733 1180206 690239 69774-381147 263900 538035
21172.7 750874 749231 444454 554673 1032035 346557-609891-475806 28620
21166.1 844954 998214 362670 1425013 1359151 386110 544747 887354 252200
21159.5 141694-511374-45990 320785 1004499 1198818-140673-629621-396536
21152.9-433898-1119324-1857776-1115672-1261654-1218542-689961-530574-680422
21146.3-678822 643467 223749-661707-672431 177394-79738-578298-998129-1258993
21139-368711 18328-353699-115562 298490 367260 575062 304-754830-360365
21131.7-1009037-1053956-301331-643049-778331-1285688-1058579-1090520-726138
21125.1 40209 232792 325993-734335-608128-149156 534241 517781 146600 504847
21117.7-398269-567545-734309-559609-216444-437559-466794-395872-194592
21111.1-637041-299713 366650 281696 563022 768354 54211 467607 813610 1261885
21103.8 1381679 870673 287048 253079 109520-1158717-881325-666224-460010
21097.2-369948-1561858-587120-671323-215059 159883 55113 386649 1208082
21090.6 690019 245168 1042082 1147552-212571-1546 1312757 1093744 80906
21084 180031-554156-1213847-760040 19003 438085 797957 277706 217233-1194564
21076.7 187856 1423245 1011499 795171 364586-9593-1263286-818764 32916
21070.1 617367 320273-208667 218843 531585-227768-299577 245313-779955
21063.5 142701 339414 359397 42124 324207-54132-381096-210288 905646 692436
21056.2-453165-744316-896001-893327 46310 191211-724037-400360-306410-737832
21048.9-617769-1033904-819118-220445-341672-228468-301140-947102-1241717
21042.3-183330-566208-693186-54982 719736 1177682 830830 458996 430151
21035.7 211816 519992 956594 697287 688996 413444 821438 91896-811559-414093
21028.4-396251-428877-390729-168548-859311-694618 109347 474735-412023
21021.8-439828-121330 121121 200922 125482-792122-1411202-1128671-543991
21015.2-707550-889604-1301055-1203853-1898516-1713140-1106105-676265-122528
21008.6-28559-171797-670593-1457525-1432021-1459603-1805644-1510444-1473735
21002-630670 213666-683403-1090886-1087486-366168-328476-275896-16805-51097
20994.7-4443 620733-250708-16009 1661618 1330875 895724 761537 250649 295111
20987.4 381260 418923-289630-792918-357427-74961 631366 136415-317708 763704
20980 353080 795895 1329964 356470-349212-1422203-2034201-1017146-650987
20973.5-826762-763047-1050337-289139 456982-983090-704537-229156-89963
20966.9 86612-162118-386544 451867 425025 952887-344298-469780-286262 900843
20959.5 379352 467305 98423 208615 595493 392342 614474 557320-233339-25129
20952.2 268593-185200-248277-65694 1203884 266469-303964 489744 974291
20945.6 50803-732787-498573 103283 568705 574933-401634-653809-125380-602375
20938.3-699641 538864 750268-428056-1538363-1847766-1655934-210922 338609
20931.7-469895-758030-402657-661866-1218924-911385-856044 430589 637431
20925.1 148543-290181-1008227-581322 438534 914652 284696-437040-394494
20918.5-746457 314401 293691 644568-515914 687793 608477 572594 574223
20911.9 566357-304207-607885 903525 396420 209212 109633-1143729-1409113
20905.3-1027613-608548-76781-483949-1322920-718194-640067-368466-445498
20898.7-809168-407061 451616 670670 224607 136358 420847 863248 539879
20892.2-124054-110127-591781-745098-721170-1024989-1077077-668901 579747
20885.6 987845 662436 225882 354042 487866 841827 819830 431434-564771
20879-560367 310539 167603 246277 302688 853968 1116078 406243 646532-115504
20871.6-607215-183931-460534-879151-235252-810995-894582-701288-517420
20865.1-498548-843295 262686 613666 322021-1096199-321171-320784-420658
20858.5-468391-472334-371626-926115-1134369-692221-815625 399467 704373
20851.9 585673-20149 458439 100566-957607-630337-921742-316026 273279 594780
20844.5 434219-470405-604753-575928-391305-775537 210763-342771-375366
20838 179229 12755-683684-141583-59874-135707-222197 339639-272702 8281
20830.6-374078-248010 82889-287259-359393 598330-56736-429518-82574 148696
20823.3-286571 135175 194817 1259474 534977-41644-401901 40050-202754-975618
20816-1327865-1129439-1195778-1157066-198159 304273-634569-203300 289843
20809.4-483564-284955-174946-16521-567185-1100179-1126130-361300 112724
20802.8-262571-1145237-735770 202638 816359 92935-65366 267154 251465-58770
20795.5-27206-230333-144091-519707-319500 193537 226268-311850-945278-365316
20788.1-1072309-1024935-760158-705131 659997 1088419 788334 787769 964726
20781.6 460379 302836-783476 328537-1004626-522897-803690 9881-115497-708002
20774.2-131096 233685-29516-148924-921439-801920-34765-417432-137300 898971
20766.9 1226389 788660 682481 230094 127786 548733 778380 926279-328176
20760.3-570493 78436 263425 349003 1064985-271135-1261473-431973-545364
20753.7-479687 662993 222350 691638 154543 198211 505347 671644 659704
20747.1 506927-289614-1097491-652974 321801 1372854 1224049 1022645 283530
20740.5 229662-559233-767548-812667-131723-358617-1112162-1428045-823456
20733.9 70287-364579-226139-807133-1308732-965879-516368-1451416-1479866
20727.4-668484-299869-285184-1306769-708835 993611 454776-966746-959057
20720.8-142905 369697 1364534 1261888 486689 985008-389398-1227861-817177
20714.2-19900-116780 338539-76114-1358665-943504-87185-15145-802363-426748
20706.8-81625 1110540 171209-782183-743797-256852-991858-1682241-1747247
20700.3-1131906-1634896-1091036-204231 39179-133243-131285-588829-362290
20693.7-599847-293481 13031 336451-1045674-1284656-501354-158329 162795
20687.1-562489-667724-41811 30176 499197 1729086 930924 110099 459079 279735
20679.8 36750-104647-951489-1400456-497412-298277-664142-239405-15921-716045
20672.4 263319-242863 316349 533396 361581-304400-1818227-1422266-1136732
20665.8-956477-334565-239944-498815-864755-27821-465604-982464-541756-543944
20658.5-518043 148067 404966 155586 307283 160765-1702262-1453646-1455590
20651.9-1053369-568681-503668-719218-416414-317868-492891-197512 1071953
20645.3 1516507 861981 1259949 571919 106941-384838 282836 509684 165786
20638.7 144082-816774-713314-621204-1850436-1570613-789870-1093068-1096623
20632.1-1008822 400028 290435-368919-1720700-1222278-175426 353871 488217
20625.6 806071 372356 481492 241023-418616 172799 1187451 1843052 1018053
20619 1120379 1116105 16998-102089 393846-458658-1386772-1300175-1151411
20612.4-687622-820770 344442 742127-421439-958523-1539057-1457666-1234430
20605.8-308581 738398-122243-101751-1148019-338245-258200-142575 39922
20599.2 110271-340153 339545 853481 140850-570094-210257-777896-897522
20592.6-865724-675995-307649 338468-149538-107957-299815 210682-647099
20586 123487 406383-132704-651155-473526-370141-469494-132906-1124098-728127
20578.7-5138 441037 555645 653042-223464 170699 357115 620588 935002-103547
20571.4-391642-1120159-1033092-1237115-1329796-372721-113391-143194-181045
20564.8 422905 527079 483921-226017-934244-414931-1028139-986892-262529
20558.2-127162 45833 315307-562960 232288 377496 488676 1316115 792450
20551.6-339872-127395-120582 837193 977258-22559-691890-673966-465144-186546
20544.3-1495064-1675276-1481294-676065-432259 370468 89490 382128 577690
20537.7 932290 572188 1599060 1873445 2386598 1906108 25979 150788 162222
20531.1-326857-35059-412264-329221-746722-458598-218266-107257 202924 789716
20523.7 240308 1136545 558587-219430-56662 710933 577418-366711-1097011
20517.2-1268778-563609 699388-1283-413555-646578 4053 143554 596138 508538
20509.8 309394-571372-608434-633501-1539556-2292100-2081525-1021237-91421
20503.2 171744 342600-300948-235572 646468 1038145 1020563 368588 771707
20496.6 354935 340398 354360 486324 331790 494238-112541-886593 424198
20490.1-373392-1441196-504093 156300 395432 790701 647874 692317 630806
20483.5-353833-160734-3653 945177 843418 224892-515342 578686 457265 220131
20476.1-1142557-682262-338258-1078886-278761-395602-562396-1011057-708693
20469.5-817744 877243 1000881-327606 202396 114141 112927 960188 77618
20463 209109-625700 93209-278876 78233-90012-21481-146474 682965 1184230
20455.6 1229237 568952-327884-420132-892747-1089631-804283-267554-76243
20449 247653-228442 62790-627824-1089879-882068 223909-277955 10218 248566
20441.7 250191 532962 1571565 533438-102129-555713-243164-370657-510564
20435.1-530140-324972-253560 1229348 1287591 1521174 1074966 739124 247652
20428.5-317710-269462-716860-843427-393582 238027-751815-1532140-1243700
20421.9-1093576-138708 129975 230510-289733 102720-349991-529295 380811
20415.3 610690-524364-1245799-1278699-473631-299246 35297-366199 195560
20408.8 1143207 1035697 1330643 913188 106266 111129 214964 407194 347672
20402.2 1098787 729253-588596-167697-292308-160335-842826-1383995-1142520
20395.6-632420-1333616-703720-738618-424084-23412 418717-24562 180620 1119465
20388.2 1549051 540864 6137-421628-343006-380946 128397 885669 351289-765968
20380.9 19187 600205 1181162 335860-752104-756110-1391343-790266 165496
20374.3 802363 705800 933202 1006919 963865 101580-733823 255074 177166
20367.7 517007 224729 570324 552277-653256 36431 1343408 583120 452599
20361.1 161815 778601-262446 93058 877601 1143836 1080139 466007 372622
20354.6-339065-780006-1532299-1401904-1161284-906551-329543 578748 750005
20348 1399807 411372-940579-369576-457813-253709-1120474-861277-218925
20341.4 381082 443419 335739 611352 657101 545608-126942-759123-22849 592581
20334 45750 757134 444197-134084 4152-276977-909323-1781936-571303-270142
20326.7-725897-721459-514962-788250-463227-441146 620493 1027553 276764
20320.1-352025-90294-254055-408481 416707-671904-25189-502181-949357-632485
20312.8-435303 136677-121301-324797-862479-1279258-1379842-1035302-173541
20306.2 365897 1659981 1115190 662093 145772 583563 781229 118808-845337
20299.6-1124617-897052-1122710-1633039-1211457 131240-50498 212690-100741
20293-101281 740647 710866 548832 366464-301323 47530 399796 907555 1201315
20285.7 754785 297110 314470 626666-406175 138003 637282 498459 625562
20279.1 1985894 1017887-259295-1362449-1125438-143316-480002-375785-485054
20272.5-8462 411537 109513-491048 236529 1112644 799358-731227-557703-127321
20265.2 331976 161590 1055692 1825093 745292-282606-559790-848266 319206
20258.6 1042501-277969-812518-721504-846073-1421517-867506-1139438-1813067
20252-850101 537735 192704 1793156 1807992 237190 117821 425268-530647
20245.4-1498190-489131-67113 869938 678088 915571 594184 988912 406685
20238.8 450784 512985 15357-38987-742943-1039941-1430711-970002-613642
20232.2 467904 613308 751796 819023-223497-787755-1375045-1043183 194175
20225.6-379685-711723-303819-555617 238025 682797 463363 689471 132967
20219.1 920323 173783-780736-1427374-1307415-438411 158547-395343-508322
20212.5 34289 305785 359015 1111734 660499-209439-754129-903580-388073
20205.9 449990 13259 397282 1220730 216267-240362 233623 1012559-141365
20199.3-842817-1025691-927371-339535 697120-179565-771243-277484 214285
20192.7-553064-1480919-973924-747335-398873-212676-277014 160487-65367
20186.1-504819 504265-221219-110613-395744-317002-172489-1140818-861728
20179.5-219706-1242116-344304-553681-1005875-357320-766939-432781 761792
20172.9 8116-596761-905052-901768-1377220-855858-1680000-1346347-754218
20166.3-1057733-556633 947-509204-1152250 121807 769887 58278-506689-349574
20159-796729-592259-240335-1113859-401793-412276 18745-404712-527768 511958
20151.7 1704135 1175861-145726-850815-224089 756597 1019786 755762 446096
20145.1 257370-178859-23921-120211 879864 1289430 1209986 497316-117155
20138.5 361914 85337 234114-720188-675482-460852 118712-445252-724418-370515
20131.2 812911-84273-258259-448811 147692-39471-909126-737953-596366-399763
20123.8-855803-509708-968738-1403114-595344-379809-496254-338323-579760
20117.3-222589 407020 823112-174579-902633-1169770-1104219-320625-582501
20110.7 224132 334259 810555-202707-85185-435773 43642 151998-201349-1388233
20103.3-1233620-797811-718528-1484481-298279-238746-940807-1646606-2389681
20096.7-1738184-949537 1878 761487 1175784 1416995 1178041 1263029 541504
20090.2 6527 203025 487981 302402 748303 63331 46831 2174 894124 40580
20082.8-399835-167500-653402 52589 599889-713729-958162-539983-659191 105641
20075.5 495360-67701-665184-118334-349463-294104-549312-1248286-1771704
20068.9-1986626-2182797-1613620-1217090-868772-874372-587234-1055764-333557
20062.3-675099-1135850-1073793-1063397-1323248-906009-358260-378611-822099
20055.7-1113004-443733-97455 423198-367120-296970-788654-591747-566159
20049.1-1062282-633426-304512-1145469-1388142-967461-410342-402093-1268219
20042.5-1466323-781312 113842-31758 477761 952725 898240 526433 787618
20036-25561-154227-725324 27684 377151 600772 923846-2244-1297475-389681
20028.6 32298 529115 645849 284454-663987-178984-286194-903546-116079 463047
20021.3-348038-1019592-1594960-104859-159300 149691 24800-40682-917055
20014.7-321152-493722-565670-452153-942616-292397-148063 427929 192919
20008.1-1457500-1312769-1624066-841807-1756770-1638689-991644-275795 582839
20001.5 204366-271170-890625-1366881-1463471-1230305-806775-629091-330970
19994.9-4146 135439-829236-149266 137008 620999 720781 531289 575989 616179
19987.6-52997-890261-726423-77379 665225-176962-203200 989177 747372-119797
19980.3 200887-1102310-1787846-601211-164329 406929 579132 1009915 954131
19973.7 176546-160464 939102 81174-888674-933214-106958-524897-660225 325872
19966.4-408363-753406 147428 128170 606280 123423-435016-269812 342765
19959.8 336628-412839 41567 319159-13771-607517-27840-411481-1259822-279285
19952.5-360973-505706-313271-100701-741382-1106952-1849863-1149233-296679
19945.9-7844-163236-85998-519870-711190-416559-169372-563735 194016 409133
19938.5 1851816 1829178 788042 733523-366799-707166-550815 61480-372387
19931.9-552740 419539-726096-723993-629793 639006 91595 94842-375111-549380
19924.6-416471 12321-165948 365557 148936-214912 92946-106486 113436 198524
19917.3 608770-103106-557754-935069-161107 510382 490993 519608-579163
19910.7-636207-504587-1228319-1144516-493836-484152-153821-512198-840571
19904.1-86338-687950-1510754-640739-341957-608620-150927 746368-339633
19897.5-561733-53260-288422-1110868-1532466-982398-127414-249528-205169
19890.9-1095095-1136434-1287800-1173310-2330538-769593-823205-323004-795230
19884.3-1180599-425388-1518681-976207-470276-238645-161981-1001844-815131
19877.7-370264-27999-101769 298758 972683-213307 191730 219534-65150-150960
19870.4-202138-948069-683814 17301-1351-88878 842710 866557 358541-1211358
19863.1-1184587-1402374-1400849-191666-553254-493199-400435-662463 22448
19856.5-596951-625466-419884 31978 243728-1359197 731560 1457722 992452
19849.9 815240-434968-371973 272424 224263 113741-328826 141092-40041-531470
19842.6-700295-273141 844797 301306 1250294 825574 1001906 1003523 1077352
19836 680766 307472 462889 453338-339441 50428-7765 102952-745509 66201
19828.7 493884-942360-845543-298798 342305 433663-446076-998672-910140
19822.1-1136716-636679-683337-642256-256004-275282-368334 165771-40066
19815.5-904475-844721-295813-328328-1216449-809114-773157-330063-267379
19808.9-139413 5595-429812-276667-572047-965596-304489 105515-171025-595694
19801.6-346704-234025-1197991-1694545-1249148-1095329-296261-21747-19067
19795 799296 1401291-135117-708551 133936 325167-83350-211613 179728 161408
19787.7-307838-774923-585025-1992885-729469 270750-864846-1192701-793546
19781.1 311006-196795-487136-1037675-1038313-119810 673835 198348-178371
19774.5-1156140-769378-12899-338449-301617-84144-1006526-771229 66237-500221
19767.2-1172198-725792-177738-408670-490896-286195 35404-46259 269199-71787
19759.8 153885 271711 228476-704202-1391005-994777-375437-364926-761428
19753.2-1442047-572928-793629-187370 301498 537771 767754 791993 796295
19746.6 604477-320464-1210499-1649835-804535-560741-1471130-1284369-968665
19740.1-364738-215579-412864-1171688-105491-94520-5103-164665-124957-641142
19732.7-866445-1411696-1640024-851918-389890 264287 1380612 977607 603801
19726.1 401956 1197660 696730 572068 280608 964972 293397-155847 377255
19719.5 789708 98800-196076 276899 862789 33537-674751-817182-371772-550999
19712.2-281068 134758-646308-929804-1137439-1850462-1232937-1041682-674870
19705.6 258366-473605-711985-302302-321146-601412-489371 420151 655152
19699 305165-56117 243285-456229-249626-122641-722447-701750-364805 285506
19691.7-84722-53329 589619 57131-321958-585471-834813-398902-1228247-2054230
19684.4-1495456-1106385-446443-49006 879265 931214-107081-175383 569150
19677.8 664633 731707 425828-77063-448700 31344 658914 1151654 639950 458598
19670.5 430471 259152 1422545 1208759 1199675 1598202 560335 317639 659628
19663.9 94271 479679 1210305 1310465 755393 361444 780107 378037-34420
19657.3-151302-243369 27908 991117 656451-773769-1012251-674577-620688
19650.7-666999 279295 444678-99186-30574 910816 740267 406582 505174 990408
19643.4 497454-401992-262385-240121-1120231-1094640-1228611-503730-1103311
19636.8 114860 284571-674395-1282871-2109975-2247987-1428340-250695 71429
19630.2-279362-648348-1055873-592091-1158257-502548-111345 441111 312123
19623.6 449511-114580-32125 193209-793255-1022937-1253620-962665-192554
19617 268570 16384-98929-37303-567532-894247-293190-538536-1186109-208607
19609.7-377061-39674-143344-20651-885086-1333294-657504-1115702-893746
19603.1-218562-79078-155204-231383 52335 279498-645156 10153-313212-284457
19595.8-300420 23377 156983-334232-666085 314016 30771-468772-714966-976081
19588.4-1112565-1326133-329544 1200788 1719632 208488 325931 826780 654382
19581.8-206177-890476-638236-37725 437037 450736-33752 54022 720493 101299
19574.5-398447-618241-112054 263421-61766-685123-716719-191462-348894-231658
19567.2-678951-306335-198416 67199 351973-988197-383898 348347 345963 131876
19559.9-1080637-347554 327329 904915 676313 419387-77131-175680-602195
19553.3 186364 578615 334112 783560 392074-542666-920181-310113 201346
19546.7-26510-348594-320444 240138 511943 611414 197746 564825-280061-366759
19539.4-400540-737430-536201-147161 545106-723105-1500230-18927 134712
19532.8 79755-89176-1004488 270335 1411762 992084 846292 998020 820928
19526.2 1691905 1014585-488768-416577-160157-1699519-2091049-430198-442729
19519.6 463872 31465 29545 524457 442269 559272 450100-29389-1246471-1566418
19512.3-1536198-1787547-1623545 598533 795965 630335 856369 263412-519237
19505.7-1678990-1804840-1332139-764273 91113-188593-214586 182110 394960
19499.1 277275 672744 64068-113432 46112-411173-16153-590281-527093-534636
19491.8-872986-882977-929439-554554-471363-1446361-2629025-1598571-685827
19485.2-349582 232880 178076-862513 292745 409586 210502 546064-387103
19478.6-889422-641154-918875-1076968-381943 438872 133372 386773-313666
19472-271983 182096 530582 625767 645376-77602 703271-84702-752412-1146509
19464.7-322788-874101-445128 231833 375922 441751-459508-559205-1290835
19458.1-506622-414116 111839-76911-650803-206195-1076823-1298563 555974
19451.5 1215934 750917 889097 966031 715260 59405 606252 486419 493725
19444.9 341925 119402-574778-561826-158296-217576-237681-540782 53430-261117
19437.6-98599 550886 129204 15834 726068 99116 412060 677274-77901 168804
19430.2 667747 312045-232229 9125 686035 1800921 2479367 1787432 611382
19423.6 261631-112307 195691-629223-702805-1109707-725399-182919 148601
19417.1-386349-775577-706415-73418-1041077-886198-282209-872735 308100
19410.5 373018 249163-208652-566020-1229588-1098997-1304225-790079-472610
19403.9-722316-1195858-1262222 194610 377660-96090-218349-525676-484125
19397.3-799270-972420-764000-486910-456855-86431-317799-1222668-1283048
19390.7-243731-1371091-1326398-1046501-609003 154518 224368-173916-49512
19384.1 186428-12198 228470 11328 521996 8064 404816 246698-280790-191
19376.8 770431 922100 194805-448944 177867 26490-721749-749294-214849-121839
19369.4-834570-420865-732207-1537346-711332-691546-532706 235374 499800
19362.9 294406 575260 497330 116033 20657-324476-73604-297976-675425-296657
19355.5 422649 11966-1087548-1302661-766995-711236-1288103-2563684-2000872
19348.9-802001-31867-1511809-1061296-1492253-1006434-414939-391655-1048415
19342.3-578409-236492-361330-615205 667529 908530 569369 464387-582268
19335.8-607112 161934-180536-85914-740576-641043-896419-425563 209767 2085065
19328.4 983056-59057-530831 302997-321430 333672 503419 853696-790586-975781
19321.1-768713-1508390-1098981-838195-317301-700170-1423875-975669-849105
19314.5-1164966-917638-5852-491816-567131 44010 112103-277645-778804-582945
19307.2-583055-369283-609739-757797 109224 1333429 323265-468134-366870
19300.6 929 247201 735247 414124 599178 849741 684423 17237-1094905-2022158
19293.3-2346377-2163534-1120082-726116-143405-613597-1094631-1265853-897134
19286.7 383307 350481-462744-925780-122693 606417 695399 163636 635695
19280.1 1476575 1122372 295959 287842-270487-566057-480734-329297 500835
19273.5 486357-44795-385442-400729 240443 211300 267189-1043855-840615
19266.9-157443-486868-1393139-767285-346208-451294-759418-1409172-1553080
19260.3-2019033-1274702-1744299-881887 213125 98181-153381-557294-854451
19253.7-1283095-44155 357310-264705-437678-647069-849170-923532-1200439
19247.1-115266-155172 931196 308798-483163-1112618-1065165-1474155-1070085
19240.5-567112-332691-62051 632236 796991 1018013 878728 488401 212858
19233.9 150884 678039 447836 212480-448837-247594 268005 216274 19476 2513
19226.6-217828-1087319-1027795-1085683-770246 156210 677255-32815-230340
19220 13213 53769-101985-280001-585777 265303 506253-234828 254644 156504
19212.7 695745 671968 680796-97652-1084840-361018-635369-620516-1180916
19206.1-650617 68019-98439-676577-739748-231936 68823 46367 114203-619173
19198.8-885438-398630 29102-25101-594723-142907 1453049 1232874 705865
19192.2 580972 1031940 797721 594038 116393 349114-194689-798624 515815
19185.6 848422 170838-270921-824086 10390-326145-1278473-1369193-858776
19179-1267063-1508834-1258805-967465-1058582-1341095-124640-968585-1599059
19172.4-798976-602622-1308629-834179-1088221 153032-1223383-1610076-2229021
19165.8-1083941-486344-710132-124567 496171 470113 110653-488084-253537
19159.2 567558 463945-234056-285995-298172 297168 510254 507250 541340
19152.7-418968-694980-1169929-1581651-1859536-1670433-1103834 683149 1121540
19146.1 1536695-304723-623022-359114 476850 665139-172810-315843-249438
19139.5-221357 699286 842621 486228-415849-525403 527668 747913 346855
19132.9 118340 487422 944640 383239 1212990 1678939 399371 524329 582833
19126.3 732707-201180-384746-294469-602101-457102 27852 78665 554481 1244141
19119 1009447 225424 114131-463151-190699-33649-633234-648789-872785 111902
19111.6 1094885 401910-530553-666956-1113672-955524-750562-70352 507952
19105 791862-238174-898763-1156871-1372005-291339-621263-38891 65074 194478
19097.7-126474-270013-7791-221601-329387-139150-211420-294252-72074-415344
19090.4-96364 864486-66486 475-1591654-1054684-562254-768526-1104865-720381
19083.1-888522-987460-611858 203080 753533 584159-50373 164468 277922 1010957
19075.7 1316350 1326844 407618-154167-327095 333888 314603 262216-39914
19069.2-644247-1115604-1183429-527183 164979-181357 321502 916003 148105
19062.6-389373-678289 51276-613237-475797-186993-213820-554676 42803 544390
19055.2 808260-296038-448474-860458-133833-676428-864362-804652-580938
19048.6-364800-175051 602982 848352 270182-264228 137015-233035-75989 22946
19041.3-523062-639042-552500-386645 256113 685353 80918-326011-219084-888370
19034-169272-200974 430951 537580-236166-210135 1185167 695018 142370-589839
19026.7-487057-947500-571392-453976-114037-2120 1070884 805085-786207-540878
19019.3 430744-225393-576726-107761 845879 1021643 629242 177853-848654
19012.8-944497-307099-365205 395094 197549 337111 834696 933917-539386
19006.2-1380040-216630 578087 239129 118896-137387-755773-495715 1395770
18999.6 1477695 1035347 1557680 1453001 534431-812721-477803-959134-777256
18993 136433 26687-328567-622806-517553-540547-818636 135426 503689 616249
18985.7 331511 748601 939334 220274 156937 221029 393553 642826-330514
18979.1-567683-1939-992060-171568 238985 266146 126770 245588-255412-122317
18971.7-234313-285907 405117 169913 55356 74471-177464 46762-444168 665838
18964.4 1176539-110282-968230-120115 887416 234170 348455 440890 540594
18957.8 640840-19320-187379-299368-535041-125583 350194-120480-331552 109936
18950.5 725172 480873 408219 526514 513558 730615 451003 373156-201389
18943.9 7404 526696 556321-307460 78204 223046-161629-63743-407153-296287
18936.6 268582 1026113 329054 13878 306490-932560-446842-711006-1368916
18930-404524-835620-1022014-481520-553115-892523-1025630 292486 213999
18923.4-276528-183235-593846-74506 522690-54695 282562 421947-206868-632468
18916.1-628235-1007682-1888934-1419951-454438-983754 372683 98397-566987
18909.5-688287 214927-417614 336973 1126170 522781 483446 1263528 260471
18902.9-200721-308520 429211 149067 329290-434835-91773-178214 751110 708539
18895.6 21746 87493 809205 1476876 463831 322241 228424 96497 1023659 1340477
18888.2 1278900 1094652-621788-1053158-500838-619561-711986-731365-1012449
18881.7-635074-459618-221189-225655-609832-486692 581809 760766 532815
18875.1 443250 150548-102915-488942-116712 566797 595604 478065 466068
18868.5-439870-290832-520022-536189 91140 332552 793494 506448 719818 187103
18861.1 6334-18031-6138 780540 95344 233852 866028 1085229 106361-75836
18853.8 314609 218075 734930-132-641136-522661 323915-260411-218493-353781
18846.5-6899 198631 588647 84241-504030-93970 191147-514433-1515465-1286681
18839.2-1206241 263539 47902 740026 31891 39177 136030-446804-1126770-996010
18831.8-1226940-598008 152731 378883 1213939 975926 305012-1063386-1968093
18825.3-542064 81929 67725 224520-391729-297826-497554-857895 372758 87936
18817.9 285104 115448 865467 952601 844004 879625 274838-278574 435286
18811.3-887277-653080 116759 210980-384556-287739-261484 94253-1040334
18804.8-302042 669729 529983 86775 362067-161974 181565 686597 778524 185187
18797.4-152306 206991-298339-1273722-1078973-1026385-1245863-379294-1036178
18790.8-220276-297046-956066-522273 259117 155500-88907 285768 1073673
18784.2 116408-658892 28051 410345 899515-31854-836341-366630 339949 332817
18776.9 393807-233489-97249 323725 641607 198021 658136 292714 340927 476735
18769.6-325844-1243579-923490-352083 74073-66016 162616-116049-305806 739441
18762.3 667197 894181 214767-429805-624690 161981 112488 489235 812516
18755.7 703449-231246-1105182-162927 29618 568100 760615 153655 513560
18749.1-43531-1279604-187289 276413-148389 170247 228769 206454 163414
18742.5 367294 232567 875671 75277-474541 318057 131069-409539-1578070
18735.9-643149 491-104867-960008-1230174-931182-1527465-1647622 48369 847237
18728.6 1061974 469492-88477-921143-951920-730672-1043823-624662-461913
18722-172307 201977 203586 72858 759557-37483 238694 390494 276791 800436
18714.7 1199439 972745 549006 322805 786610 88749 702126 713200 255689
18708.1 303316 229141-556410 57415-479332 655869 762602-282661-306725 290506
18700.7 633165 695356 615979 166659-645483-659032-32572-318795-173645 54744
18693.4-418802-835692-1028976-639995-582834-131180-302533-293723 377413
18686.8 197977-51091-425986-447737-818690-297992-230672-1136827 108634
18680.2 903574 509928 171354 884329 530068-831283-250875 42836 825474 672521
18672.9-124318 229661 753778 226791-421051-342891-2784-610016-562997-678627
18665.6-911278-1042719-638851-489911-1099214 410568 493731 655529 1090859
18659 1013640 803685 737634 731996-722414-1029072 4603 413308 1211839 186816
18651.7-273375 114865 7834 678968 301695-271815-1032581-139665 684630 1410128
18644.3 248203 102298 544586 203663 571810-16275 411492-238521 44565 1894146
18637 2142416 1526858 411268 906185 671212 229554 1295572 1135896 274891
18630.4 874621 353302 778381 1214491 1258441 690197-529820-1306153-668457
18623.8-390579 14141 136456-296861 76109 204482 1004804 1187351 457712
18617.3 410760 1381180 1563060 502197 397206 740856 809695 575217-136545
18610.7 24149-255335-664622-309349-353956-555149 531436 514640 639648 737924
18603.3-826305-400352 849802 605769 197932 149245-1262784-1159265-620342
18596.7-68743 254920 228896 143839-338220-317414 621165 452214-847136-750063
18589.4-1265093-860838-279334-1793809-1647285-1547584-1590425-1853534-2008294
18582.8-1383272-891628-351610 652718 833981-642350-1125379-884904-1423657
18576.2-858923-176857-678225-280846 53373-360704-599464-860329-130350-282216
18568.9-442777-449023-367728-512794-98258 236577 261702 496940 52830-281866
18561.6 300611-234784-323325-497047-1133982 5931-463713-1158127-427261
18555-441484 406810 1371254 1762871-77650-351415 971484 967950 927285 767330
18547.7 305736-5079-91282-3669 539790 255036 226917 563945 664426 201890
18540.3 192488-540894-7944-568664-1153984-824287-501944 25669 221979 119749
18533 346984 506260-429116-177922-301613-63691 584824 661026-106339-640320
18525.7-688631-39501-552851-209117-149762-782084-1045189 844180 704705
18519.1 352941 455289 411029-662596-530342-18820 13516-134635-463810-173828
18511.8 274323 320376 449956 778408 1096951 25382-1285251-974367-1081301
18505.2-350282 109345 185129 749153 1777520 1287942 1594983 1000583 37449
18498.6-1232387-117888-747972-795987-240887-66676-1332443-1366607-1485657
18492-450787-429949 180308 1342691 1345743 701466 416784 103022 423830
18485.4 516433 908350 775446 1203769 1543011 774875 654172 217855 60586
18478.8-307790-309871-517485-127924-505807-596609 618429 1506969-161823
18472.2-8097 648631 1289590 1071497 427921-533404-417867 98470 711877-49905
18464.9-514407-535724 710086 1399836 56186 239544 339021 1644410 764168
18458.3 1040838 1089351 1077531 377197 74324 87126 314332 283612 953302
18451.7 672542-326224 156002 800628 624732 544026 790976 1282584 859937
18445.1-85495 425163 1009128 35773-728489-777664-1112863-2029503-289815
18438.5 561606 203021-105050-958174-185482 306694 724252 990209 977261
18431.9 1334446 1208820 1099885 239570 10790 224057 159491 294449-400175
18425.4-41174-636442-727276 95932 908985 535820-608319-1023811-1020082
18418.8-1389708-404813-67167 85920-325096 49182-163707 368519 544154 745184
18411.4-120871-938806-269654-31631-712673-1152283-598307-415847-864835
18404.8 300201 379210 829796 729940 140175 1379284 2048214 880303 736824
18398.3 843603 650481 1029441 1648415 1528944 1606638 404221 324401 779249
18391.7 6468 136907 978278 656632-360123-589329-723454-790265-853201-254443
18384.3-425304 247857 510506 110320 364510 478359 870699 596971-151336
18377.7-352133-422117-1191485-676641-45572 41358-197326 73222 639730 476615
18370.4 13213-415538-792499-164720 474693 419759 1100767 1179682 693321
18363.8-242731-1337150 353760 538067 81962 357993 618752 399333-244854
18357.2 59829-863404-1248890-471202 1079366 1040263-28530-229939-717552
18350.6-1090409-1306043-33846 567515-714904-582190 110294 125075-67662
18344.1-757785-1428802-735127-712851-485853-319000-404352-139936-516569
18337.5 589630-395295-552216 115347 774564 945637 134181 58335-155974-326007
18330.1-617049-474746-320098-235279 255017-62970 226327 784656 228492 107824
18322.8-38448-171339-1600091-1233164-882848-13769-31048-208846-483415-487222
18315.5-522333-555118-899781-1290710-344054 369983 62431 348151-134146
18308.9-651222-60352 328185-484800 381092 764394-62180 1175868 308060-1152835
18301.6-209731-179644-736699-1170382-638096-1669707-478953-1160478-658201
18295 214457 754048 57463 82285 671808-173088-260365 45933-7234-934947
18287.7-1776188-267391 337882 220912 659068-215871 89111-195098 135076
18281.1 595088 521225-709153-999207 30474 152301-98967 1055102 794229 104001
18273.7 324318 270286 1976406 2477298 1417460 224761-729039-1843938-1177993
18267.2-500170-36311-548502-928150-1263698-155667-600704 61541 229713 129916
18259.8 309059-27174 286041 799874 53136-348897-573359-108566 396812 603649
18252.5 1117164 223135-141147-1043656-435552-944100 422544 933572 278124
18245.9 142621-303112-306014 201307-495513-230749 566820 611414-68718 148975
18238.6 923454 1116700-293831 38169-474620-315651 103971 529241 661708
18232 518305-107940 229552-33123 843014-9937-14682 482666-405140-1152629
18224.7-1178440-751604-350836-487068-738855-1249825-689912 498924 575814
18218.1-311310-1012068-346053-22716-661480-106330 344000 283417-410124
18211.5-266193 262996-377367-37790 331545 284821 544009 548095 555419 283096
18204.2 95789-1088681-1444440-322567 535497-434299-615807-256650-1073300
18197.6-1174973-536923-424789-896505-1024648 643643 598644 229468-239091
18191 9595 407523 719226 574826 840853 323132 310645 345504-311357-1077573
18183.7-431096-1032003-861064 285054-183206-35702 484309 395310-388942
18177.1-111498-227929 120862 182733 4214-98984-651711-973470-1471228-1565371
18169.7-1565103-932773-1510762-946153-564228-501781-398625-855313-1542452
18163.1-1844503-914358 254496-294681-539202-639006-264346-180736-1166900
18156.6-2126371-1193196-850976-146343-911046-2069542-1577657-798619-1018784
18150-1284715-662397-615212-475679-8372-544856 128290 1377518 1176799 947562
18142.6 730833 303149 838679 787188 580865 29619 227543-300712-871115-335352
18135.3-680514-1164852-1128795-1324427-1491220-1483691-253423-451131-292211
18128.7-96154-34624 62653-603899 428979 147769-263715-655173-67054 85176
18121.4-187119-895201-703504-1364474-1194513-463601-168217-709759-1193766
18114.8-688852 594389 823770-99079 421080 572943 440684-106787 642662-207356
18107.5-115330 765665 718853 234671-454299-456294-1456384-1518679-403859
18100.9-372232 51892-147993 133347 628966 181173-1054094-937206-16429 1078305
18093.6-86117-396666 102837-925501-171679 166186-210821 1051846 761134
18087-265513-129194 99257-13346-870851-782061 117427 496281-93347-334775
18079.7-74378-1196246-166804-385302-215930 278316-26983 238704 410164-175706
18072.3-796353-709788-1269758-1640310-1158509-279806-292727-376920-726879
18065.7-756048-1903211-181888 108363 567042 145417 220153 325925-20890
18059.1 13379-136667-858061-1654053-331188-1131879-1264936-83047 151053
18052.6-909840-1379401-1260379-46847-502324-743762-310606 210894 284055
18046-609046-1633303-638119-525018 37556 54215-390347-259977 298246 575024
18038.6 172994 340655 795298 540058 122184-785920-399327-221522-227384
18032-366622-406127-640982-532725 338599 173530-32724 311145 419285 264080
18024.7 683769 871658 385628-183915 64212-89392-815160-946437-311268-487766
18017.4 175586 893373 530508 569321 41605-935043-622776-743799-413048 215871
18010.1-327830-709615-1205964-922845-98535 240682-282365-512602 108556
18003.5 482232 394153 475581 358606 208663 469738-131372 553713 484374
17996.9 745871-80322-319101-396326-795704-427573 134097-309499-280553 893506
17989.6 1111563 926052 1554695 1365162 538160 168966-206073-508935-914533
17983-863150-1557283-678419 211874 323143 944396 811806 521859-488628 243008
17975.6-415444-818909-712313 377899 440143 626346 359853 82963-87915 671231
17968.3 1453374 909518 821653 483801 499068 719252 714273 618021 523134
17961.7 74889 621337 482059-259741 43909-320447-669228-705455 667932 196858
17954.4-457942-1005993-1273401-394046-126534-645082-754981-925701 11728
17947.8 181795-293050-880322-863891-524660-333760-154577-169095-735762
17941.2-112349 877580-47406 182948 1302712 1090633 981758 684833 1041257
17934.6 161437-41102 117292-157618-1877687-1574954-172191-379128-161215
17928 585802 715736-6164-472343-695688 613350 524169 436600 402266 541751
17920.7 229547-693904-169036 566960 333635 90892 424775 1299928 1792481
17914.1 1354505 47564 33756-106069-705337-261079 187646 434985-151066-651430
17906.8 3369 210975 234383 362078 372936-96246-418249 285170-387370-735562
17899.5 49790 115824 686353 1331364-411833-767134 266363 822170 277049
17892.9 25968-569755-782012-9234-401437-299998-1249365-226658-558389-554018
17885.6-118936 285362 471767 194708-462956 336742-743104-1562176-1454634
17879-507387-656063 363550 255647-870283-1486851-403448-597580-759341-307508
17871.6-1302740-1071955-893333-829438-87430 2925-207932-485394-845197-1342753
17864.3-547863-459214 362192 846312 1934047 815986 152406-427408 141344
17857.7 321440-519625-557285 193122-602317-696031-70885-852089-1235063
17851.1-548582-803982-984267-727264-115679-862985-1198763-751255-929943
17844.5-482271 397520 942738 739155 1051068 1064470 15059-93724-314638
17838-149786-695833-650560-522114-884401-80696 499826 947015 1261634 1161545
17830.6 180732-340211 1145793 484063 818550 1349396 2038026 1919483 988383
17824 856284 1195274 399415 736912 1447727 1019735-819386-450587 155589
17817.4 497149 610370 275240 312034 915911 1006976-162481-799150-712123
17810.9-281528-795207-102058-344695-1014159-1268044-584665 905116 1210965
17804.3 477079-109074 851403 837512-298644-895546-790871-377652 39191 700498
17796.9 124251 911252 1316731 1679870 724385-210626-20156-1296356-1611609
17790.3-2304013-1522692-1028367-433 98554 242458-601817-1076534-896998
17783.8-1177003-678623-157781-307101-190252-515563-253934-149496 231750
17777.2-236252 98481 208800 89082-440195-688207 130992 936260 1394112 856538
17769.8 401809 919077 389701-40917-441307-68067-120959 437543 722807 498909
17762.5 736936-690700 30433-157323-580529-608494-488399 1302999 1780027
17755.9 526716 247441-490232-190887 1071485 1386-72985 659013 109130 570363
17748.6 602772-542073-125981 502315 491504-251825 38502-241198-1217150
17742-394891-603999-106301-115508-589010-1197526-1579300-1001815-780275
17735.4-224784-67732 450992 437517-6081 282973 157189 823309 700221 222003
17728.1 368542 55114-87506 973936 680492 909001 100267 356339 373593-122734
17720.8 372185 64839-944659-1339508-1036716 310207 186574 236268-549573
17714.2-861360-310934-252252-155862-380476 264644 722182 938389-89002-141556
17706.8 358303-771023-635880-648896-650706-678516-53973 129903 548474 529908
17699.5 257013-154450 18230-269858 60992-141078 420067-160937-595663 170340
17692.2 29554 179269 550213 344149-710601-1524223-1188635-86890 1182642
17685.6 989668-104165-97598 35172 1122274 611107 345628 377366-901371-386402
17678.3-286976-112921-777045-600168-357170 392641 559882 621266 215843
17671.7 425978 159289 696769 506261 516400 1028834 841540-45544-1244996
17665.1-376245 286568 514886 265848 1082161 942776-513673-634000-22600
17658.5 587391 1263971 1618562 690639 219411-129832 144111 180855-141642
17651.9-333763-51638-646240-744292-1205995-1418367-855181-250537-902550
17645.3-1321755-1944801-1566102 51883 489375 87460-547653 51153-19135 675028
17638 959800 164240-416200 357986-411273-1094037-420680-516415-822339 460675
17630.7 944225 209544-714442-575486-284016 283906 406945 453608 883735
17624.1 288322-33786-793567-1136225-608840-126220 293635-135604-282529
17617.5-396510 829091 126524-279385-449140-739748-281371-1234880 545961
17610.9-317545 350550 640823 887095 2009853 2035734 688279 146838 23297
17604.3-185878-451051-1023631-876326-1197624-1232044-74701 211274 123713
17597.7-594202-1093374-105917-943543-264840-956212-373150-246571-1117029
17591.1-1176549-739576-330493-121244 403714 517316-518967-1184848-1670992
17584.5-1395409-288345-92276-61858-194580 1286658 1700631 233113 624716
17577.9 336367 508907 834328 1131213 63419-84078-2901-162930 266165 764312
17570.6 256917 525193 142612 87196-61076-172324 424056 248938 145753-447318
17563.3-164491 17106-2934-230451-726064-113927-735050-489665-1069627-667164
17556-31829-187681-501338-1238259-1453457-1878074-1606073-920424-1329377
17549.4-1064080 293541 340314 140572-515523-541771-86067 121999 919811
17542.8 416430-566275-633630-212677-13106-316869 351642 480252 749508 887975
17535.5 1794832 590723 260980 309780 65264-501923 339841 1041797 413356
17528.9-173331 151657 690638-833525-1132172-970777-945643 484251 92313
17522.3 52424-385579-1243678-515728-758342-1193953-972616 125121 286588
17515.7 719211 1036522 135712 709699 1471915 1044848 691009-1108377-2109799
17509.1-397776 171015 652903 50227-935504-1366602-1042267-906450-286658
17502.5 254870 624899 379145-120259-110490-1342121-1281559-799315 472526
17495.9 361596-118208-472874 741522 559471 334047-288475-885862 831041
17489.3 355541 319532-156383-181909-950246-986514-1400950-1560071-991714
17482.7-780253-364078-706806-384205 865671 389126-321485-811260-1077772
17476.1 221961 733785-205113-438971-690646-1146150-702537-945138-920063
17469.5-196683 1140196 1758149 994945 839881 620889 477206-590749-885551
17463-757789-904299-1138374-842314 226224 92322-327783-1178431-1925137
17456.4-502008 69939-134820-1056218-907415-710921-601489-605104-76492 498043
17449-1452396-2065144-1143772-549174-870075-924409-521442-160642-2671-489262
17441.7-219163 230707 80921 569932 141196 456341 381601-25878-284061-590472
17434.4-522925-762281-317864-817860-1294956-1289109-440660 351140 1038586
17427.8 91389-44648 169623 596783 1089789 1005299-500411-940264-399567
17421.2-15595-192180-964071-954065-899810-1506252-1395406-1381340-1483029
17414.6-691468 147853 157800-694737-1012809-1053356-887391-999091-456549
17408-396650-286581-74122-359248-1172448-215436 115438-419491-663843-597636
17400.7 104141 140492 515389-181695-384013-628138 26902 275856-245056 324723
17393.4 572815 1027581 301655 179356 312193 372685 132760 225204-15928
17386.8 346622-316844-494153-807024-1146217-855091-380654-807152-1159379
17380.2-867094-408605-1448556-1030065-283420-434034-654481-595774-862087
17373.6 83075 176583 58898-46294-248043-836573-301269 89617 866420 46762
17366.3 853222 1285388 1429539 320990 225818 712994 429105 389971-146417
17359.7 278219-733609-1350731-940045-537818-1532182-1683248-675078 167634
17353.1 339426 832588 671315 422243 395871-27812 1234340 522097-291212
17346.5-99260-138612 454039-87886-5046-637250-1077574-442412-547948 598046
17339.2-624747-526119-72476-394893-62393-185753 1224899 1311042 1061968
17332.6 155881-461594-415875-45131-590508 10200 246768 323614 50054-930943
17325.3-63491-447891-1012810-1072353-874388-1067800-749251 531732 307034
17318.7-265873-511850-105902 108815-377405 336873 669536-116719-569644
17312.1-406022-862930-726440-55638 885693 158401-719570-197315-217555-169272
17304.8 363612-417231-678551-321323 365894 1007396 41828 862438 506718
17298.2-5787 326821-66076 69524 198290 491130-297006-271172-666718-1035799
17290.8-704296-39229-540464-1538961-686316-466986-465171-409584-657831
17284.2-643378 318921 176448-118100-496108-44243 87331-57932 53058 135600
17276.9 8413-135764-297669 625617-32683 272196 526806 944670 1351645-502384
17269.6-710853 236016-877559-1290890-351317 444514 809805 355919 483233
17263-68096 98514 837666-619857-411529 583381 3397-115754-1084944-265278
17255.7 37932-571476 81933 616645 754256-75166 31890 398632 606907 183670
17248.4-512957-479133 336526 26377-401962-850392-702572-578027-923781 86478
17241 845868-292660-878820-823113-444004 505018 841947 999246 258649-84818
17233.7-1094810-1096817-1101867-795885-1097092-889224-1423085-1986781-2059006
17227.1-668057-189779-480310-865269-548642-466675-528734-699376-1261785
17220.5-1769441-1336792-739116 501534 231624-284544-252205 636924-37043
17213.9-498608-268696 1054810 1855611 1596250 680253 497687 63292-203182
17207.3-269364 580369 569080 121357-351217-841782-930840-383014 111187
17200.7-86794-345712-501137 57072 388077 19261-436207-1413790-814726 463899
17193.4 175434 344546 346609-626118-98507 123954 61646 287721-277756-1701650
17186.1-1270962-1185516-1136770-1257059-1211860-1760647-935250-138177-126391
17179.5-434551-535152-1365235-1374767-677397-142919 99406-374674-660380
17172.9-358079 179748-936508-452955-53933-924285-523418 194839 999691 1263402
17165.6 1191558 1732404 368771-291859-479081-249008 1011757 1100980 366750
17159-369096-1179132-343699 665835 494400 1626618 622364 161289-247609
17152.4 246918 446225 1041048 475993-275847-906320-1562754-890534-634154
17145.8-207536-371858 82997-35788-312424 691729 987361 772126 473330-416828
17138.5 264667 474574 285143 226455-658346-1899744-1928518-853767-295246
17131.9 503317 865894 1072977 1428480 1000058-155256-1152786-911290-603171
17125.3-1136809-1902710-1304289-1538186-1065231-292059-366857-36100-316639
17118.7-1178301-984101-380890-1092084-1464992-1107635-452991 418385-45877
17112.1 106390 389081 143041 932337-83831-1235624-807566-378569-574806
17105.5-683740-627598 2489-402792-1251039-640428 79254 372846 641883 565357
17098.2-831943-685553-393752 369487 431329 257710-58797 173950 522608 182480
17090.9 207917-178905-247054 451451-590827 349730-222597-353257-303767
17084.3-1043322-1801135-534350-221693-710646-967972-811763-375856-3650
17077.7 58653-161117-644921-495596-685126-129769-33333-253213-1031854-636783
17070.4-361274-641007-824408-343703-170764 92759 82883-247831 112448-80785
17063.1-688922-410738-213375-1240192-1018684-156057-44265-378869-232670
17056.5-298804-815884-795069-630877-775027 160062 1181589 695013 97463
17049.9-177861-1092223-560615 577480-89941-793902-1004236-742917-525188
17043.3-961012-1377273-1689715-931222-224563-361857-189058 329902 353787
17036.7 218827-124838-496134-721310-446099 61192-140168 224250-72202-1107101
17029.4-1021053-1043014-596394 366570 1258942 736402 435868-575396-865129
17022.8-710242-632737-897048-272703 438731 681912 442481 65077-204118-48749
17015.4 1002727-120229-1345955-847459-807572-909908 35823 797269 1123174
17008.9 756083 792636 1076749 756145 1384296 2031924 1015762 824976 651715
17002.3 53732-553046-137107-474394-856080-604072-481429-330745 35737 193297
16994.9 717638 162290-698856-560133 538191 52595-726281-1253559-1731806
16988.3-386121-32342-252071-263066-381929 31456 127423-544423-1247223-818899
16981-800995-445326 242372 27537-330235-1590319-1144244-728137-450192 250944
16973.7-6007 86456 222562 1081417 209722-196472-683040-405004-143452 353087
16966.4 639422 204837-423666-1157461-785641 176988 641133 487225 149610
16959.8 523504 358938-332708-119394 120367 684458 17194-1109875-1007042
16953.2-964265-158273 36200-596200 76136-160688-818242-463937-939426-790425
16945.9-381354-733974-615258-766628-1392326-1522460-893629-800497 841989
16939.3 573259-5388 67033 467277 750642-87468-422521-42927 384487 184073
16931.9 66114 587781 772950 640128 909107 2019097 1497526 531747-167031
16925.4-950131 410295 266571 774148 1079512-134635 41685-267180-1551545
16918.8-415912 261785 795335 528179 889089 585126 1483082-92376-111932
16912.2-226808 1242233 803537 467697 317162-257289-741486 20145 264590
16905.6-680608-720218 91000 731099 1011805 640705 529024-150872-356800
16899 9385 438234-2005 744361 661992-101805-375251 552967 814007 194675
16891.7 532832 753886 273399 64822 173136-119571-860913-402876 363096 279852
16884.3 273354 272856-508106-862591-442298 224695 1221584 1665475 59186
16877.7-591366 52344 976182 295621 398845 489276 286138-126296-187478-296328
16870.4 2291-111355-1009716-306764 576054 476513 383496 329197 559998-255176
16863.1-729761 333338 332409 756763 872138 296127 17082 184880-553016-47339
16855.8-209929-68380 1110679 708342 357727-346868 232290 46322-110087 164355
16848.5-658750-349242-80863-505715-904145-658368-889315-466891 745395 1002735
16841.1 776750 1397741 848006 811144 814157 1672426 2007640 1621205 1278994
16834.5 1208701 1241125 1179987 1697647 1020592 1280161 1177035 739293
16828.7 1461297 1124614 564972 344318 497947 461832-888203 331032 433243
16822.1 68647-476401-442870-373418-515626-1320015-1062759-848439-1716454
16815.5-637742-192955-55870 191839-845299-93826 207207-616022-29690-241133
16808.2-871209-972774-881134-1169551-1523711-1208969-1049345-1101539-1409489
16801.6-1242316-810828-952629-629721 92674 402130 663609 168792 901708
16795 296441 148879 42590-220701-389326-109581 205193 95465 304976 575289
16787.7 802460-331206-170583 23962 92182-117449-231126 371084 406436 54162
16780.3 768247 1165927 1534433 870838 983525 382145 156600-218626 442529
16773.7 577775-259294-138999 409370-574963-786286-511370-436099-57733-798691
16766.4-1373191-399614-290963-1169245-1372835-826083-478417-98227-1148474
16759.8-1222300-1067901 121246 934838 1268798 1450087 1061885 486719 545718
16753.2 164442 202089-135400 344453-481845-307480-867183-632703-68990 556649
16745.9 638501-450239-122553-102468 349607 136094-583624-820498-366218
16739.3 56529 773436 1049495 607650 580654 131216-289584 328516 32935-35121
16732-657746 431415-98224-302189 785407 636013 1094285 1006760 750001 420349
16724.7-271451 303560 235887 278141 387469-464381-430072-514087-386857
16718.1-96388-1008898-536874 677162 221836 509450 1358729 1034113 607379
16711.5 601610 976493 700446-272504-466639-804036-279587 443019 38574 93683
16704.2 118558-321257-477763-466962-193648-505071 101724-222332-3102-618439
16696.8-636312-665708-753521-856129-208817-374217-588955-1293009-203537
16690.2 519911 457288-78760-221460-212730-374653-1063879-808723-437094
16683.7-46450-164749-682006-233537-242404-867272 90404 23945-382981-121836
16676.3-225034-593344 576921 521578 315524 1136648 264319 949646 505358
16669.7 256084-447569-830489-1215549-628394-613900-168936 597563 286856
16663.1-198929-305854-604042-620017-150059 1707682 688287 841876 686134
16656.6 208335 625419 431416 362595-130382 623145 1021304 203949-125290
16650 785309 647959 734602 80912 1074742 158686-342272-641862-1414192-1214737
16642.6-524889-902216-100406 384683 617051-255614-67526-780619-1306897
16636-260467 974292 1470469 1853622 155394-1083062-1083822-184095-323809
16629.5-590543-980751-304148-45893-1193497-1296070-922943-518704 759063
16622.9 640200 351521 165712-33312 750660 752239-243863-1081173-781078
16616.3-865603-1075289-637406-751868-1232819-1082273-680049-232382 583042
16609.7 619007 1047059 739171 658477 1288689 570153 391881-686444-718303
16603.1 541946 947960 1043859 852207-506688-881561-588876-1326240-1311606
16596.5-869007-562666-27671-274866 462243 811094 80065 252755 772323 170962
16589.2 392501-318502-65145-426840 304943-125098 408174 427657 383292 177431
16581.8 358414 17105 489386 984648 781404-557382-330911-811615-486816-71443
16574.5-166489-496982-1363994-1665331-771158-683311-865050-1688812-1789943
16567.9-2242070-834664-873731-712730-1127275-438956 231368-25404-883250
16561.3-838957-99440-60470-313454-751485-761954-658764-726828-982150-676394
16554 888896 737360 103982-328222-1240661-1217660-627120-247066-416891
16547.4-609220-1041750-1428585-659113-7191-3264 735407 756628 51228-821327
16540.1-1396565-356591 90902-118718 184476-346911 321971 1401448 986410
16533.5 1411305 574704 301847 330539-286420-300743-44238-98385-368004-655216
16526.2-956595-806489-1289301-821892 131652-665267-816077-1088499-1103541
16519.6-569892-522610 62379-143500-236430-688998 572402 504693 672222 163533
16512.3-186216 636059 734500 1189254-103809 18232-283627 1389407 1215465
16505.7 1207242 792172-542059-123147 525102 893795 322129 1038865 724476
16499.1 50648-171929 168315-309405-668985-1656662-1759559-408852 273456
16492.5 742491 596123-510795 63127 267478-738914 110732 163430-611957-1821092
16485.2-1771753-448153 213817 386491 546370 1074051 714523-130136 941710
16478.6 381201-572829-718711-349748-563273-376517 491780 379176 982661
16472 779307-130059-540155-5589-73876 702305 20213-848043-716280-880948
16464.7-864441-281814 911777 84063-238724-821974-1310299-1291319-1615725
16458.1-1556648-1108016-945322-1581066-1000058-193936 598592 332659 131660
16451.5 272187-267000-2242531-1614575-880188-1148249-677814-794453-841563
16444.9-624772-902628-781165-1106800-1726679-1935507-922119 218147 486641
16438.3 994124 949942 978051 630108 144391-516557 89234 840663-357562-297198
16431-554235-1345737-1117543-778502-2139286-900727-181333-825136-479176
16424.4 374364 1153063-2585-854307-1237894-930056-405286-477930 78009-371981
16417.1-285826 462414 357698 454897-183183-1496616-1132604-191345-837972
16410.5-1215782-342689-417069-32479-52215-381797 503874 170549-747469-108401
16403.1 306223 598428 679803 533855-1268362-1064153-186769-769789-188350
16396.5 803167 466958 79093 286754 222598-500529-287602 104772-186399-386536
16389.2-676031-859693-787456-412660-755223-456574 414623 293487-275087
16382.6 208520 679718 1091742 515899-85336 81701 1283255 588822 866677
16376 493950-534419-26036 349096-69946-274162-738608-1700656-784358-1123701
16368.7-1142555-816913-449234 573927 525217 974589 955225 1152422 1800901
16362.2 1003095-334176-230604-87022 267963-356481-240367-89483-451608 408030
16354.8-215126-1002608-669409-518505 137792-482409-367937-1136461-695362
16348.3-2012865-1858973-94647-466225-1711212-1918168-1345080-1221780-918842
16341.7-928735-813239 40103 327743 631887-355489-751199-1627147-1482181
16335.1-1055337-159438 736091 1453434 406584 99202-341687-587045-422723
16328.5-611110 96006 190333-272134-57955 839722 452186 254553-502053 286489
16321.2 15851 101705 40459-12423-254654 127873 589766 255367-697969-1401992
16313.9-1149153-609280 17814 118273-233439-838032-162326-629060-585887
16307.3-215857-593453-1248382-442378 53883-439309-656124-248198-476694
16300.7-154059-43415 660499 153153-188334-50903 47430-20716-525483-969979
16293.4-1066571-410833 98197 602219 877122-90300 16584 36876-678198-1356922
16286.1-2011004-1221950-575859-267700 80229-854013-536487-421835-442692
16279.5 277138-298153 208157 110104-271033-163224-410302-560515 108931
16272.9 278086-250220-339764-760013-563837 282465-286245 232307 162686
16266.3-569760-936585-582025-863573-697492-523135 82400-16151-138638 31703
16259-1210987-193834 425377 656991 1128034 797157 454345-176536-75471 496100
16251.7-475008-1321395-1232412-1015305-1605468-794017-621105-766437-366405
16245.1-794090-1313167-791114-439695-691310 127795 253155 507116 544318
16238.5 1505132 893130 929317-227935-848799-678007 154664-550394-458142
16232 422751-20658 194736 238397-606341-655478-287206-152483-303099-518115
16224.6 532424 845615 1038597 878883-105641-527428-872156-1908017-304300
16218.1-121217 839917 713660 542801 334015-1095569-1869225-1179786-13684
16211.5 814785-114476-284944-1037495-1202372-977563 2000 699875-530885
16204.9-1033193 7763 294387-90724-299956-447228-260471-838005-809325-142734
16197.6 813208 860911 1648533 1955351 1982518 1443311-469437-720538-387765
16191-317989-404186-716024-897463-319117 776904 1005643 818421 758211 927943
16183.7 716898 811693 935208 157092 15746-477914 186117 725965 1054511
16177.1 337221 274436-25232-322184-665069-818626-1642402-1625753-1123526
16170.5-164498-46833-566497-95136 464234 143415-197442 269542 249775 235358
16163.2 644189 993609 570340 663378 264755-460100 557326 1211425 508932
16156.6-205614 17926 351078-470864-159672-1258302-1189189-364281-604416
16150 264752 64756-75814 166830 208936 519771 1043360 684311 295951 698193
16142.7 1155814 224210-598789-1420672-546910 289005 598094 488009 577576
16136.1-180964-161148-230564-615908-771196-1468436-850094 478942-76049
16129.6-154215 693869 953838 958986-65656-1098048-753730 194982-119097
16123-1097282-149587 496022 735291 766855 386390 198243 549248 1063707
16116.4 1103042 1422943 1548398 208553-804156-421406-697468-1516663-819056
16109.8-993650-777084 290948 65648-66694 284096-400000 171263-329981-1416688
16102.5-824867-324651-353914 677024 362648 202725 146329 447761 170181
16095.9 418700 545971 688762-546012-641234-627205-322616-1053298-855920
16089.3-1048277-1002096-948895-170695 528304 362581-27496-376648-220670
16082.7 686387 1661756 310991 250994 130267 548368 641728 468741 833422
16076.2 380915-54885 445358 1398533-265457-249140 231864-504115-95397-1070066
16068.8-1158506 21744-171000-463136-307687 364692 1334592 769992-176517
16062.3 96041 246577 24907 490863 695076 472538 543155-418800-321042-704924
16054.9-745054-743456 6111 119283 194014 440211 1235662 1273295 152754
16048.4-398452 732272 720334 647191 389483 183970-30972-146643-305360 522898
16041 481738 980484 558643 443140-21380 1350441 383125-956003-860141-99912
16033.7 153846 216860-327813 692454 755855 1359320 603784 678533 678739
16027.2 297954 18462 943438 967984 106964-527734-320439-836328-344200 694027
16019.8 259616-387742 1031854 314615-477303 1373930 1860196 1365824 856208
16013.3-1555 190996 68102 28721-316299-323525-1188661-899942-886189-206971
16005.9-1398151-528482-180053-502112-465221-486602-1253186-494547-203526
15999.4 103514 206931 68326-782341-1295602-833630 306994 93746-237177 222606
15992 175017-277638-676811-806168-943749 184569-21478-144806-85100-608059
15984.7 298170-515320-1109055-324910-177341-211061 362529-797583-217311
15978.1 655589-102889-834230-501290-1594102-1856712-1132986-256497-524204
15971.6 96221 106750 59571 253825 385-1015572-1270290 523210 218853-734325
15964.2 8014-87880-439144-31665-506389-321708 147380 323767-274273-705681
15956.9 123035 731600 483838-141918-150800-190165-899851-954108-533745
15950.3-852076-844719-1201353-1308882-979161-468027-1129062-1455429-731670
15943.8-1043675-914956-644057 23002 694446 699969 177227-68628 173482 190315
15936.5-829258-1099832-646646-90996-546709-572984-514369-436193 670500
15929.9 652540-335548-210828-250226 793055 398448-492838 108437-545928
15923.3-1238959-1549397-348564 255993-462441-1630675-1510515-832813-1228638
15916.7 89220 605782 631639 86879-390863-101337-610923-600345-545541 232194
15909.4 257503 566389 1253921 1333101 453917-49821-183347-564644-394181
15902.8-159397 22551 66128 190773 274690 555496 282816 648509 1272078 194320
15895.5-768200-1090277-73919 274999 393643 98789-868455-401097-155970-155127
15888.2 650130 332213-133608-635493-489549-133726-84898 200195-107022-576381
15880.9-1216266-638596 97649 916852 788079 615500 445197 77509-136918 250920
15873.5-57847 171913 798542-374017 45694 131697-410941 391034 1406051 370861
15866.2-373362-260983-590617-620986-502436-592474-1594173-814005-718705
15859.6 110427-381725-1278770-560645-179815-145535 326689 384626 322660
15853.1-86446-192793 82064 463334-140713-468202 96115-644839-624044-698078
15845.8-431304-613205-577257-80651-194206 72169 423218 464244 331622-351143
15838.4-142151-225862 600692 478387-392573-1072653 44035-493019-1365479
15831.9-434328-1033546-1964320-2056487-1114457-524291 177191 701739-689685
15825.3-861360-534921 215097 21502-278917-656769-1115312-664155-1349675
15818.7-1194191 25922 209462-35720 9191 232361-599077-801054-1122818-1083592
15811.4-1062305-1270291-590469 567767 781555 145631-1204272-1135714-771284
15804.8-1177080-1436778-336359-674767-886116-12804 6986-1172063-995516
15798.2-666593-91721 206813 44542-387831-666309 59085 306923 152622 405344
15790.9-298202-304977-402505-377604-135307-495298-467738-239783 439171
15784.3-120633-929446-87519 130744 835788 286045-217275-88698 31893-999464
15777-300159-32214 493139 114099 177435 480448 83132 283840 902713 1532073
15769.7 1258554 498614 407595 374131 89935 136393 117583-72026 496690 651343
15762.4-849296-1269590-363708 276233-92532-713673-853080-450882-125042
15755.8-430498-1406298-883135 47353 2546 873657 524649 331473 908462 1729152
15748.5 1124249 528778 247663-896932-1532838-481264-262769-920391 146281
15741.9 735800 1133334 947727 426470 17368-1020190-762737-1059568-894220
15735.3-396009-962490-1726310-1315427-575850-185901 689763 215103-287203
15728.7-230587 493617 359318-28146-538344-495374-189069-971419-629914-930571
15721.4-886809-183696 636581-409130-153271 264921 64182-362515 209210 473620
15714.1 47759-68532 374611-760267-775734-301376-304260-66775-515867-1365753
15706.8-1839793-1159071 428151 1010243 385897 948467-208999-386039-304032
15700.2-691342-136472-231327-839698-730563-281158-227570 402163 593189
15693.6 784616 876766 215035-397784 482730 566373 113048 157588 350408
15687-246319 194886 353515 616822 122125-1121453-1344422-1133388-1074367
15680.4-767096-625512 488869 1527879 2059264 1222203 67017 293239-378651
15673.9-482591-685896-170407 738376 1438077 769596-138178 8433 335156 772563
15666.5 129909 739997 676537 1026386 246841 573597 1218071 714469-213415
15660 450088-54697-474701-571609-448590-674529 255388 894670 173796 218579
15652.7 436277-688310-1174045-1636600-1437358-946060 538192 812196 44912
15646.1-834475-487857-702694-350201 15385-216975-101272-61408-361349-1188639
15638.8-1309245-533378-140788-184555-88146-362659-261787-735233-1024641
15632.2-1370736-1756476-1328283-616658-314992-1002429-539511 934264 945855
15625.6 297424-734759-718770-470767-258917-442047 235250-36953-645436-469533
15618.3-723261-459926-656238-758558-429800 497394 1105760 730011 330966
15611.7-557076-986880-632449-650524-694527-301719-94798-206605-597092-717332
15604.4-426241 403366 326887 299374-37771-514176 182163 16361-503881 930006
15597.1-158614-324942-363483-516654-852759-681394-810567 175860 1249616
15590.5 190972-712279-707892-270838-656141-419530 304588-101658 681049
15583.9-927223-1008816-1199931-1114285-1574347-2311696-2093581-865223-43155
15577.3 287982-1157713-1147578-833027 717085 1151045 1161195 1651551 1191233
15570.7 351733-243057-662796 344448 312951 363053 650564 115803 112498
15564.1 97968 157420 201400 196077-576039-719419-879939-3047 143217 168934
15556.8-207818-1590896-1768361-885009-669119-560552-109884-136439-644570
15550.2 672517-87303 606016 1062233 41462-108722 788475 353753 404434 860000
15542.9 398914-212247-465666 145303 1089150 949717-130753-498225-286658
15536.4-253550 87718 591640 616970 252611-634021 291215 93993-387944-505563
15529-734185-172691-451392-507253 13579-115908 334728 238257 420281 1584985
15521.7 1743499 1785893 1189154-386981-708361-291170-566404-129371-261652
15515.1-344965 387939-436557 513700 684885 471155 279554 316294 152566
15508.6 332607 506420 296511 970796 641153 694262 85036 323333 250201 139468
15501.2 771589 712412 271121 50485-420714-564793-190415-180957-170006-625486
15493.9-497121-605483 216329 1241678 1520394 994836 465883 419560 604945
15487.3 650726-177418-908660-367657 32138-30340 472096 1010783 880676-283845
15480-214097 73096-300948-744352-243862-596509-328362-466944-380062-222938
15472.7 422103 867827 821829 720744 1367758 1261293 586688 596744-229091
15466.1-137382-162712-416027-254586 110829-62805-828558-1389849-394878
15459.5-187249 249599 45955-184176 221307-409097-730421-516229 787557-54222
15452.2 79027 129611 175286-168800-309911 422134-421710-1412596-1129579
15445.7-215850 807054 1247084-66238-615825-996319-311170-331789-578855
15439.1-916613-1556236-980556-1258823-875162-749600-490877-611497-768674
15432.5 842029 1018524-358921 263802 768793 1102133 494055 188212 120646
15425.9 220540-275109-511505-1009085-643118-519423-710906-797831-162915
15419.3 250277 157591 952143 72994 71117 1137814 282006-413806-757585-667532
15412 356497 753427 244411-900034-575501-210494 357300-235632-617427-637193
15404.7-1418078-1096098-454457-505075-386549 877403 656701 1161207 2417754
15398.1 5310798 9800943 5086165 2461867 2157901 1230938 813718 1199548
15392.3 633301-359790-210199 608481 840708-16225-376453 264930 726374 1032149
15384.9 899336 81027-754204-710737 73437-117610-5509-589930 408368-336657
15377.6-347875-594213-277464-753400 153326 1488725 1319992-1049-876012
15371-1006235-950756-142251-431545-474212 43336 222217-676608-543748-118731
15363.7 18071-154920-303014-458440-581521-479263-297724-451037-525057 166110
15356.4 169489-546409-65707-455763-519961-1168870-1352279-636759-544321
15349.8-620757-313140 223646-9319 309465 934492 785705 232792-242319-368206
15342.5 95970 864360 1272654 1349384 981100 59058-110231 677774-392435
15335.9-21290 407314 165191 87084-466104-1104243-1322092-822107-691172
15329.4-125965 412295 64887-33201 476323 297609 215381-1175192-1361305
15322.8-1203417-1190127-683966 479932 709664 1397803 171993 46971 370075
15316.2 838818 409878 130633-850530-1672410-1834370-1002995 44005-1002220
15309.6-903779-562859-405965-148166 102141 855557 699946 660396 67292-1293601
15302.3-1470455-858973-1373395-878251-866518-1478787-895512-125851-376939
15295.7-971017-773173-894722-1265180-95229-738735-71366-707662-1538961
15289.1-531197-197180 624460 944561 206276 40753 157567 147605 229840 112625
15281.8-351649 221987-41497-622184-993390-807846-1082530-62071-974390-2281810
15274.5-1663455-89172-439105-748713-727550-405749 339443-283964-86546-525390
15267.2-452783-1085833-924507 1068049 717055 1015797 604371 171588-456331
15260.6-1041976-918182-320202-29942 441467 957016 859995 1326388 1209112
15254 744329 171325 185722 552957 14161 30061-700641-974380 230374 505778
15246.7 282021-40993 1374114 1347110-663097-889727-958407-919235-47020
15240.1-614328-865103-263669 157665 437989 606934 926583 1226654 665407
15233.5 64302 182926 148925 254933 386080 330907 466478 420302 902629-276006
15226.2 119425 1149679 723469 169532-497803-1177421-88955 997067 497490
15219.6 338183 456948-416649-85207 286149 253111 125692-326942-1194145
15213.1-1220428-546116 59171-115426-728548 166025 825676 200048-613440
15206.5 498782 717878 468679-332965 109346 115652 119349 23560-1176623
15199.9-600193 571995 781912-807874-944336 47088-37897 531648 593638-112927
15192.6-571161-152961-1480631-533402-1205734-736136-1047508-338001 319175
15186-116676-354646 82528-709509-1640881-386 127329 244617 727155 661940
15178.7 108000-462084-160557 52272-245791-198877-711687-1448603-892818
15172.1-537530-141891 51445-98383-279418 762522 152620 127412 532966 166569
15164.8 430017 894588 781888 261382 1092766 1321039 262714 87266 194144
15158.2-520092-102326 92843 152537-37722 400762-965723-1016349-254938-338586
15150.9-463735 215557 23782-326212-320456-527351-909371-735422-667476-420837
15143.6-400873 820538-386832-637944-539767-28589-584478-313190-327467-662845
15136.3-347536 739754-161383-131997 1252481 100554 644713 620315 335260
15129.7 219318 316230 176403-237968-298456-726183 23451-131258 63723 121685
15122.4 164987-341141-1417576-1026455-283054-11921 354452-557473-438176
15115.8-602870-199228 387311 479390 125032-442010-1451468-709012-51654
15109.2-505394-1042273-1836467-2187076-1366150-350326-61400-334935-229580
15102.6-173389-222946-115027 340717 998510 160534-1300 830140 361060 26893
15095.3 380752-199789-1234745-1630344-2204522-1078181-919317-530967-119481
15088.7-69784-206254-653299-587954 187944-252408 37100-875909-241501 687196
15081.4 891668 93331-425726-512300 364690-361258-610021-807626-388955 404212
15074.1 447358 241600-204885-845818-1089718-338755 41758-707956-903248
15067.5-1339499-659078 439458 116949-385077-430775-1251451-646655 737059
15060.9 626388 558803 876029 314785-479852-409169 291612 222130 501377
15054.3 814838 1028311 21229-251843-42834-420260-781928-1207801-1079601
15047.7-143761 714816 116114-524748-755005-559856-567822-365550-289015
15041.2 272608 351423-262738 170495-384311-823662-700421-429518 154282
15034.6-351677-679648-251329-1029469-132649-370417-692609-506088-957192
15028-1004652-137239 434725 388046 477049-655402-983395-243260 742183 95565
15020.7-140508 257505 826111 673588 905351 515214-451268-708371-288570
15014.1-738756-352502-127485 201808 206960-171730 76725-270387-522288-761782
15006.8-902899-358294 112302 117612 37863-76624-995292-1591573-1460369
15000.2-937929-587623-136026-501700-966922-23509 799041 1258244-75037-183828
14992.9 230912-562255-760451-652172-1048326-673674-262699-248640 216256
14986.3-687653-529678 134838-290748-678303-691394-517955 516837 460346
14979.7-608475-1433789-493205-110573 723983 198932-672161-1110933-634537
14973.1 155367-165638-305342-6337 777944 840252-107985-335160-531960-420990
14965.8-609430-51951-272571-287046-225990-69033-386405-275448-359492-240830
14958.5 483930 1004705-460828-592517-718830-550378-738335 145866 1031340
14951.9 486430-335978-242635-392472-1216332-810037-555043-943946-245114
14945.3 706189 1082576 1056314 456477-150625-230344-769130 302428 1191092
14938.8 833945-262021-633149-109762-750563-897857-1101012-927900-1140927
14932.2-358835 9906-713471-1039231-238702-70891 281965 376652 110358 495558
14924.9 797677 57286 216057 30507 1130723 995873 668925 209908-46466 1061759
14917.5 904652-119646 37785 231428 570728 664724 481008 942018 132940-593316
14910.2-493320 119832 88429-39709 560342 829265 1127705 1161891 1010139
14903.7-366226 148907 563305 29863 320877 149974 194367-854520-618011 1186533
14896.3 747218 1495201 1485889 1160083 565159 71173 17648-333011-195957
14889.8 513004 478174-232486-406185 104525-506295-316598 631822 118474
14883.2-522436-757859-1779312-1129747-636823-180140 162663 838673 1304946
14876.6 354040-650574 88268-1046-90602 525887 516016 47511-321905 59297
14869.3-118990 368712-585671-846836-92568-994639 294197 770742 708406 462686
14862 306279-162515 218666 566262 543696 219621 719909 530252 21440-290120
14854.6-305030-788017-1081703-860697-112144 729778 506088-162694 344691
14848.1 452294 186908 220998 13775-205289 526529 1435459 791104-163394
14841.5 921136 706865-195617 219036 564414 1154585 771441-159225 109210
14834.9 313876 161722-647951-1600889-279196 451638 1041676 859868-74803
14828.3 353607 571207 1290842 847303-327287-359962 159218-234935-225460
14821.7-509888-699782-1299305-642750 10708-590806-419103 300177-205741
14815.1-79311 897344 1006908-169561-813069-748623 792209 905414 839923
14808.6 376399 528386-849233 473870 2505258 1904848 855063 1267702 1030134
14802 243076-143739 458654 214502 446214 506920-1644-367163 378988-550851
14794.7-1153575-1063041-715622 50896-566959-1381800-512652 39496-189621
14788.1-1210928-922429-117590 957244-165121 224001 596653-200006-338745
14781.5 24203 236523 295011 1340416 694815 680872 745898 787672 134759
14774.9 613451-60722 453009 804899 563105 104154 590497 338815-178436-55612
14767.6-721878-568730-417392-586215-338955 56012 404747-313339-854798 508658
14760.3 753582-506716-557420 257217 607892 370601-18495 705811 863551 692792
14753 710270 863011 1201364-172116-117695 388356 319149-136187 482226 261301
14745.7 557044 480819 616494 350174 224657 675382 495923 210626 301734
14739.1 77184 355623 666488 372556 144437 215010-354094 382376 376751 246399
14731.8-839115-619887-326284 13122 301444 485929 1013247 1326295-80502
14725.2-405706-449392-481902-717399 286771 421240 547706 1004543-40809
14718.6-58373 1253626 653039 202725 95060-60310 35057-145384-379333-442653
14711.3 398957 977866 715730 757101-160400-380477-256069-221588-524394
14704.7 318963 1249254 393198-618767-149513-277397-771260-339208-1042367
14698.1-1067465-1326799-511805 85940-612819-794729 318716 1092044 1777599
14691.5 1185834 462846 768506 265478 415722 685534 683369 880446 289272
14684.9 548744 917086 692417 633863-285361-402435 252294 527160 2235176
14678.4 3781324 4049960 6562230 14334863 33253112 45094376 22711956 12421931
14672.5 7994973 5469894 2890066 2727645 1682855 1635729 1333616 1032525
14666.7 698494 117768-223700 209192-46146 1277879 798253 1186522 999038
14660.1 407798-501996 318336-249031-460889-279436-248520 240200 618386
14653.5-202692-1062104-1187712-502641 356177-561712-120493 601943-123301
14646.9 260793-10796-194838 956688 1049576 488392-643079-503195 112621
14640.3 47198-100122-298709-503448-389612-681950-1479010-1554666-1449682
14633.7-100607 627956 544245 456765-33413-981349-632104-198822-817508-271422
14626.4-231922-746140 144456 222479 964-183841-203965 359549 548052-687725
14619.1-1038091-592350-514703-756268-44472-210783-425229-763290-276110
14612.5 195840 1269115 353186 618658 1347780 705821 396414 410469 501842
14606 686948-515453-127391 932124 828955 707655 832735-265151-154411-478395
14598.6-313114 398309-326688 220543-309189-372151 507618 419661 359396
14592.1 443844 519721 866324 1277691 923919 777821 966440 504288 789544
14585.5 383090-54628-49696-300593-769957-44611-254032 116283 622769 106923
14578.2-474106-1284488-1152363-416579-674453-559035 42123 184020 227904
14571.6 999094 103406 617397 655338-195997-1374508-447725 547408 857160
14565 777445 604004 958577 1213078 65631-555404-962277-1118813 469472 391212
14557.7-449578-465598-483150-565315-180065 609356 1162576 373719 284980
14551.1-672981-2047824-199446-169187-494332-367988-1067646-389171 244825
14544.5 297435-8033 173819-658817 35747 94083 115891-543102-887152 142365
14537.2 1129402 619673-76100 56066 120497 264737 705105 827698-195608 118922
14529.9 367989 191769-543728-1224691-1766593-1768577-941250-154631 363717
14523.3-199561-488711-976601-1451694-1247710-773916 8998 1065191 576385
14516.7-970743-1050529-1028104-511075 352426-10843-49246-372163 6897 1720935
14509.4 1294636 985050 1252733 801278 602869 33544-205137 515360 786349
14502.8-898921-977656 470469 68671 602070 1198365 570416-56810 48059-575837
14495.5 569183 795510-408040 26324 54652 722802 708386 280401 330996 205819
14488.2 545058 29407 28953-516808-2125577-816598-198531-304843-1752879
14481.6-2217832-1212860-902781-362864 350825 350938 337461-390286 162126
14475 555733 651154 539965 764031 104234 109283-953639-628681-755889-648583
14467.7-615132-776292-2026-830202-389273 198959 200661-499487-677265-489390
14460.4-739755-1379898-1037164-177387-206472 184388-353789-1841339-1279080
14453.8-341397 198402-88053-1147544-1457439-1039501-1493485-296082 458868
14447.2-98317-125774 269402 251132 91093 559762 375376 788240 1873690 1047596
14439.9 170612-633458-306775-179766-191578-537314-403700-622018 334902
14433.3 140521-1128123-1111413 81223 1187000 372019-7202-15993-819831-930836
14426-940949-848143-360849-766022-1506170-1663247-1092749-36871-53298-635958
14418.7-239034-1062111-1830988-1530372-1689542-1098071-765645-87657 860609
14412.1 237047 265884 403263-129625 610660 706796 573748-304575-631459
14405.5-617209-51626-51569 966835 270350-301098 254415 485889 20218-237078
14398.2-1173746-637734-895250-1243695-642698-795105 358244-136542 708706
14391.6 546094 149274 49949-299619-249594 467725 905130 543118 413960 803121
14384.3 1643099 937097 79839-188026-341992-1088277-1734497-1538773-925646
14377.7-825940-1137903-1310583-721746 647943-985106-1269784-1199134-477048
14371.2 304723 191726-110596-51091-465848 333957 590172 402874 167106-559937
14363.8-383915-238031 237755-310856 253097-228512 152019 593168 155207
14357.3 299985 75844-729684 185997 1213511 1479813 613680-185461-222320
14350.7-411213-782826-148177-231752-27162 273164 183129-177943-435061-875371
14343.4-950842-1193724-362946 675072 148987-267221-17700 60117-279552-93322
14336-227693-703811 193437 411536 345906 479846 385959 446469 1087919 142756
14328.7-1053837-1627648-693307-446222-1294758-794061-1584914-1188466-758776
14322.2-439218 154372-105030 99422-149843-429026-111894 839073 946855 6339
14314.8-268249 65679-300404-680110-1151151-827840-101032-152636-727062
14308.3-1226485-1074768-399950-144196-450020 143591 1180491 1447865 376543
14301.7-684527-546376-674450-960291-656727-221519-382584 178039 1337295
14295.1 1997262 1857444 684340-597533-1278914-923171-863396-1127543-1149476
14288.5-46310 48796 386795-222796-216959 131643-314411-166132 449800 181429
14281.2-1006784-1653175-879564-669174-346413 534430 194285-535143-101572
14274.6 446692-255835-120503 156689-353451-304460 29258 319827 573309 730310
14267.3 1152798 545920 152646 148595 91175 583010 629339 375609-21727 208413
14260 848915-67460-247088 390131-462928-973682-1396458-264643 748680 64008
14252.7-487534 694554 723463-123493-1104795-1132043-349241 474533 158267
14246.1-1379253-1284073-268593-137361 544367 967237 787780 634107-403869
14239.5-833842-631309-551274-891225-281215 255823 597399 108559-699911
14232.9-999262-192965 264737-173481-853979-689010-656196-58713-268377-753102
14225.6-1167443-1037209-771021-395448-230611-1347447-1647685-138504 197236
14219-843914-545561-166610-59278-53165 13823-61873 451940 416537-311563
14211.7-86469 177090 422466 796318 1421007 888090-512948-573710-382786
14205.1-577336-555601-380479-103253-458669-2550-230045-585313 247058-210696
14197.8-353244-297419-615528-742937-246225-368202-654965-674335 418374
14191.2 1341615 329567 161530-158452-1153178-659535-408088-876951-557238
14184.6-668490-1166217-2418105-2065069-1765640-913965-467112-466916-371327
14178.1-483980-284149-272428-553117-531155-168041 421723 514252 622890
14171.5 704453 805898-21212-8772 409773-303813-257627-457815-677728-518731
14164.2 841120 364710-173766 414465 588535 971376 1054239 1562594 801061
14157.6 1090751 1111666 1402259 959895 394673-561305 181750 1243382 786284
14151-254635-664327 509110-292321-659803-857932-747275-61435 715470 599165
14143.7-311640 458401-167215-158228-609878-718211-616431-791034-918519
14137.1 246595 528036-254503-428570-246015-14853-93870-614588 222080-626103
14129.8-1048488-441474 284450-144554 382445 853350 409190 261025 277575
14123.2 74981-377586-395942-1492194-1376124-593743-358215-471493-1270855
14116.6-1825186-1736055-1059042 319848 1027531-79066-1412503-1213597-1427887
14110-281609-216397-213986 111475 563337 1089555 1140834 1044107-137887
14103.4-1764016-1567283-836047-1408813-300690-554280-1354683-338839 109544
14096.9-294322-299825-94073 740715 1017532 549266 1429072 1868153 440162
14090.3-185785-119767-575634-609598-1466457-561266-482832 138154 733215
14083.7 1040026 1312542 526857-1141682-1524679-897397-196598-832565-723536
14077.1-300270 70857-360096-725531-633646-741366-847591 243833 444555-696632
14069.8-22205 36394-574180-261931 228587 1092421-29575-230565 574465 941994
14062.5 55185-402550 399574-162302-433923-368728-557477-251146-593623-469927
14055.2-76784-16067-692309-680868-1202768-48638-150936-1193735-1390617
14048.6-906731 126811 621493 686209 438229 373640 776931-381478 629417
14042 1577295 1789364 609098-392088-753455-1229797-808106-8680 167592-272426
14034.7 587696 3156715 7092411 11101090 5794753 2683195 2392144 2176927
14028.8 670198 1034228 570912 57418 612257 559204-3152 201788-404533-214520
14021.5 614379 1479856-61414-13160 162844-635512-804371 354574 702606-325891
14014.2-966683 63615-327209-112655 643534 1039458-298427-568534-794736
14007.6-1448109-1067092-682730 95053 146622 574886-364503-184013-186606
14001 377197 941071 152243 343646-177703-42258 481042 518081 671153 705260
13993.7 555874 760552 31950 1271345 471273-327070-468190-471361-611730
13987.1-1440408-508198-42962-7165-297729-688779 63197-169476-523716-37184
13979.8 491109-290176-759816-1419707-1528506-727622-452780-422819 133724
13973.3 1372899 1092271 43752-361448-124076-235531-393800-523391-707822
13966.7-1464407-1148433-1447155-1242322-777009-566655-1064133-1039328-1106282
13960.1-650389-1543133-1576162-693322-1149122-549101-624154-947990-669338
13953.5-409177-175960-93456-549803 307074 17300-661485-315473-163520-274268
13946.2-845363 119024 725364 498219 830545 358200-150998-308593-221066
13939.6-215805 258913 823610 541866 234495 470432 574830-364254 35617-96342
13932.3-249404-138903-656218-270692-485243 72222-1463184-691047 348667
13925.7 42269-698195-1594836-562508 609135 850770 568598 404943-206677
13919.1-556823-1115368-1190113 194326-486049-367060 241164-52501-1107627
13912.5-940765-444520-290096-435203-468094 393127 797850 767900 432422
13906 942044 456812 127497 358972-194202 434818 1207664 1189435 23201-960236
13898.6-758815-894286-54463 1085567 1453670 1171799-290362-505487-796104
13892.1-1078041 43061 470673 1040827 1775675 1836138 1616422 1382715 528238
13885.5-815771-1358651-830154-612377-590525-501975-781264-1667729-952564
13878.9 233293-108182-416870-217473 162664-492527-596650 548523 812272
13872.3 206068-24690 460231 437029 630930 1198675 1307099 982328 223698
13865.7-174527 194767-62413-43743-567348-119415 318676 130905-107796 246527
13858.4 232252-149446-188832-573249-304690-408959-394039 256085 243406
13851.8-307412-689812-738260-106652 373921 564890-248279-136086-442675
13845.2-396391 452584 72819 588898-128233-1698169-1455554-680339 137499
13838.7-131253 107938 234070-134907 186141-333872-976930-813819-249718
13832.1 64581-63219 727012-394131 111726-3680 361161 814248 42847-66110
13824.8 323884-741921-1087290-584574-585359-388544-660479-1060173-439508
13818.2 486805 466131 208681 195459-7779-51433-197589-634258-328515-294637
13810.9-875669-743158 786640 434684-70010 208410 797893-450869-1217991
13804.3-1282877-142048 1058907 521342 416390 475473 656305 502532-74637
13797.7 404280 1230517 1231436 189998-149041-367423-839286 17023-72334
13791.1-302801 779381 1341574 1204227 744008 1335824 445869-204053-766531
13784.5-617293-1077546-1388513-279439 259099-383169 87414-210061-430346
13778-99008 375805 1526214 151477-366063-207279 784903 787189 1361652-182668
13770.6-752744-130402-251448 71931-97985-421595-531610-577685-850306-389586
13763.3-631531-1080686-885486 522576 468188-255452-1048447-590538-732269
13756.7-714563-861624 247490 62477-314708-501173 651550-695176-664022-656151
13749.4-726131-379809-405650-793496-544498-80135-466879-843158-1125945
13742.8-1188076-140521 334804-169894 1156846 1410664 515186-837696-547871
13736.3-1270965-716765-1080626-427136-647096-186458-276187-44765-253918
13729.7-544070 184389 568336-465022-109004 6733-253151 167398 467243 425279
13722.4-424412-785464-1025807-979368-591168 48550-108123-652787-538920
13715.8-139490 547465 187300-49672-435012-1208559-1285121 453424-18001
13709.2-659138-1066888-176765 292756-505628 85959-68278-188276-747268-993900
13701.9 703562 457962-381566-533310-201580 143810 307537 720386-396443
13695.3-754728-232134-308672 60306-416560-326045-743530-701532 1076130
13688.7 1150563 1066180 149649 170310-39510 67657 174343-14401-876592-1551810
13681.4-984179-294164-1800960-895881-1127950-820241-354626-351049-465095
13674.8-503755 318389 280079-426432-221317 828625 296572-242257-788089
13668.2-111545-433849 601897 660036 520694 65642-623483-1061528-991507
13661.7-861468-67303 34059-428001 173541-130373-885294-340244 1085712 210980
13654.3 41076-569238-1099002-786581 544458 1113176 1420226 925431-532449
13647.8-870760-120318 458647 379238-97328 1672888 2016703 1315074 864235
13641.2 803593 172232 94987 176251 387102 174659-223255-433376-779390-435486
13633.9 99720 303719 546363 627966 1085074 685762-146392 127623 733059
13627.3 163315-18119-90296-654051-403208-295317-599429-396533 210100 221972
13620-378421 168629 377455-490479-890135-532509 295720 537500 179685 668195
13612.6-430752-132744 467923 365397 568234 64515 1064781 1285394 1428243
13606.1 469465 95912-331848 623496 834620 257707-462322 124801 1205039
13599.5 322736-689308-463535-617861-784551-552839-510948-754025-1392238
13592.9-1242254-403416-335029-505278-300024 168614 172603 801830-477289
13586.3-670276-627844-97809 110013 1094734 1124456 811533 144773 404203
13579.7-25436-28841 515446-223423-530679-542937-710081 129650 207105-226424
13572.4-286998 349725-358194-513800-158273 414099 753554 768881-503186
13565.8-52222-11934 902302 651484-9945-727259-466715-844140-25655 916043
13558.5 333470-257673-191650-180183 35662-292664-299170-526778-332260-543236
13551.2-652179-1093248-511387-618890-1060171 160829 916465 1701010 991412
13544.6 453215-491029 48107 371144-791824-1038180 179994-384782-1118937
13538-641530 31347 77315-826679-454251-532744-516425 372204 351114 585623
13530.7 1123775 652792 947586 1598207 1961558 985701 650945 64508 738006
13524.1 355103-600087-924652-1772215-2605079-1670023-1625960-1252888-1569731
13517.6-1171526-541273-691061-248116 750503 235443-905958-1773505-1025126
13511-1317374-612629-801562-1263929-1086135-199133-649394-962288-1166201
13504.4-1134661-462145 1017983 279404-285802 329415-158513-756222-267980
13497.8-842917 81465 461967-122026 415200-241976 314189 1246321 203164
13491.2-21275-437660-788046-417522-940275-627920-471198 708142 192352-7523
13483.9-291894 265 311912-198930-365614 278917-1425708-1904947-1354147
13477.3-1384956-1110926-1211674-1010714 294254-260013-235972-419582 326877
13470.7 444283-293210-625876-51594-492144-548016-185400-869624-1981305
13464.2-1795785-768945 647514 936706 492679 756934 929383 1067789 493027
13457.6 90243-676251-1167499-279979 772273 1058676 875853 414322 596461
13451 224444-573445-502635-809646 691901 556067-15647-106374-514265-1083882
13443.7-808416-626234 181107 312292 323246 673231 1070459-189995-1101589
13437.1-1090337-835386-692624-577209-466813 114698 628131-366251-654228
13430.5-630836-454740 182030 964809 126781-477886-1081595-994204-717172
13423.9-197328 287319 544108 288829 1136259 1159000 1227872-522129-391698
13417.4 581194 135181-221573 209915-456410-1067352-954913-942078 324517
13410.8 87135 558909 125063-1637499-1658944-1183881-1312951-682652-1046761
13404.2-977067-220209 419204 578121 958829 1409371-27817-1304349-406935
13397.6-33187-183109 283765-481911-866774-312495 598565-49661 163835 522080
13390.3 289826 326655-560139-368104-972863-371320-192736-157600 1345732
13383.7-1754 698717 30887-425831 94624 467345-695593-483210-1096411-146951
13376.4-222984 200965 524693 540987 346741 410199-97126-621641-397685 520198
13369.1 87759 119599 528797 821487 997143 1157983 330011 1173438 1948882
13362.5 1776370 896895-52718-654766-546157-582912-989446-1194498-1137739
13355.9-1442485-1401772-820038 42267 943618 829439 532363 298242 337340
13349.3 1100437-19780-297896 615311 746080 2037256 1072852-339802-292825
13342.7 416763 1721246 1467723 258024 281479 292197-125381-1160236-405469
13336.2 37850 10305 1124714 1326822 779430-530362 94557 73670-239877-342888
13328.8-887564-751091-889710-1106759-745013-389585-1369174-461126-131560
13322.3-1156014-723848 455594 465337-160780-383783-997879-987038-1162528
13315.7-1357734 93811 560200 341683 744642 1360113 1170994 550750 466170
13309.1-42238 427641-369242-157611-918648-1089409-155040 296897 291480
13302.5-98423-700847-263555 469496-175968-70056 529275 432899-403066 383495
13295.2 244227-682312-1166204-438556-554093-11063 563205 630330 1016392
13288.6 1357822 667744 401967 721618 1018346 774051 491672 948943 548626
13282 764424-235771-181948-250259 471331 319557-369592-381393-792252-748236
13274.7-563168 388016 119577 510908 89168-23893 246299-62485 344970-133794
13267.4-1251349-722362-780067-116922 107680-149044-561879 467289 24471
13260.8 273730 299860 224409 609836 525534-65578-121888 97305-11050-901847
13253.5-1061767 222277-243933-545325 88779 519040 196567-380838-1295863
13246.9-1102236-933444-445722-603845-346090-419230-514930-621485 109141
13240.3 693198 652698-170296 501920 623337-745188-976753 202611 456970
13233.8 1256638 2092578 2453335 4275047 7866065 18883988 19883432 10350736
13227.9 5890366 3665054 2133976 1236793 1275769 734162 1078343 489309 202767
13221.3 347067 360213-272836-513920-699023 11675-68491-166444 630441 306531
13214 851132 1179819 777603-369838-453792 185616-1059612-1013124 43391
13207.4 325875 286854-509076-457895-677505 483778 44665 73226 53224 861346
13200.1 425297 260993-489512 154636-581041-878984 118221 134071 605572
13193.5 445155 336056 238661-88491-66991-267637-66180-600099-316249 48225
13186.2 1005320 149306 573571 978411 967929-896081-1039940-613709 583527
13179.6 171927 429580 532221 675894-245492-279104 127373 907397 985784
13173.1 715127-615514-929375 70497 441666 300271-380240-1002688-1305070
13166.5-1097989-1130695-1185878-1274446-1157310-764373 459322 126715-505880
13159.9 353819 750002-294200-354031-246787-1003352-1405365-1734548-251454
13153.3 520975 491602-393757-1154517-1036344-956343-129580 148214-428703
13146.7-737639-745148-155131 148893-44920-410308-382047-512106-399454-503681
13139.4 412185 137871-499931-828872-144454-93599-716188-841367-825775-100549
13132.1-868329-303248 477460 498468-270058-150106-259319-161355 779664
13125.5 1098373 623135 121527 126133 135951 64120 176126 137906-299236
13118.9-1266854-579790-479409-706036-736571-427952-796689-751270 332871
13112.3 1164893 1088261 521301 1191427 1926971 1370541 567941 957162 1160133
13105.8 1002895 471995-428977 114077 70383 173541 421396-174882-167852
13099.2 586023 1106678 1596759 1294531 1635288 907981 1884152 1743108 2328132
13092.6 1482227 802485 552540 994300 1719685 2128560 3372130 5758943 6980461
13086 9189007 12564929 18663224 32730804 62551744 116659920 122962936 71389200
13080.2 40065720 23874452 15665416 10357730 7858133 6655175 5341188 4035959
13074.3 3604975 2929553 2716866 2347967 2165541 1867533 1802091 2686830
13068.5 2138989 768650 353418 906457 29871 531916 1458861 2007512 1948923
13061.9 1140300 831359 256181 104335 132417 61124 400311 567742 1530537
13055.3 2590765 1820727 1030512 757247 1044418 610679 749786 566925 212622
13048.7 612538 246665 379842 1100540 694240 194297-23796-86892-409490 931625
13041.4 1745347 955188-34320-521676-1068850 168465-626388 31253 483999
13034.8 771204 1575611 769332 24207 18878 717207-40886-118509-776061-84370
13027.5 17897-372879-1086107-1248774 192339 450671 246138 202723 366972
13020.9-228815-2890-272341 671065 971196 152703-69457 641229 310736 1133319
13013.6 408397-148504 283236 561256-129227-242031 253245 1145254 950576
13007 289046 516924 317439 349617 634519 1395012 794076 491105 1427979
13000.4 1557463 1000846 701223 646862-719200 890854 181851-520993-258197
12993.8 856770 153405 575595 268231 92177-170248-81829 790577 386143 396680
12986.5 1239729 1291370 1119175 1486948 1437767-283975-245853 820963 443978
12979.9 504051 1022414 1658394 1119218 275700-445791-82664-173621-358083
12973.4 84385 962524 1000985 1207795 720002 1570804 1305799 1121758 219890
12966.8 1256686 941104 763073 2253624 1693187 1710888 1064343 1384591 1113002
12960.2 1836194 1738364 2656367 3068340 1789385 657463-371095 871595 681165
12953.6 202811 56847 691487 1099792 1108088 1804275 2512044 2602814 2542175
12947 1002775 999718 1659486 1966969 2177014 2164266 1982609 1596716 1852034
12940.5 1970408 2640172 2194618 1771273 2159868 1313468 942536 598802 1583579
12933.9 2691179 1546038 921177 1643903 1897259 1356051 1305127 1942032
12928 1417981 915687 2012913 2006410 1031893 1174344 1149249 725166 613825
12921.4 806089 1599202 3661085 3205919 1895648 1598552 1706438 1960510
12915.6 1782201 2494153 2151285 2321740 1889686 1949490 1953895 2292029
12909.7 2208358 1770660 1608003 2287905 2695496 2566762 1981868 2081995
12903.9 2139880 2581278 1645297 1116122 533373 1399987 1411469 2476163
12898 3351939 3770861 3129789 3405396 4462363 4789726 5038027 5172658 4694340
12891.4 4551990 4324798 5315711 6734925 9046431 9279250 9724137 10777136
12885.6 12608551 13466222 16079767 19845424 26187880 32599852 40537408
12880.5 49034652 61156464 86474648 136731152 208067312 284678272 351695200
12875.4 377793376 350837440 300736064 246734832 215817072 220657936 163287888
12870.2 98272400 64068788 45558872 35064860 28336528 24585004 22343854
12865.1 20162036 20384304 21457212 21844618 20196386 19390008 19304516
12860 19442216 20907100 22828426 24506052 27347446 33413516 45353436 71367592
12854.1 122292368 195815840 274739552 343745920 375176576 347825920 288413088
12849 214228608 140389472 89672912 61332824 43727756 33016400 26395660
12843.9 21485460 18575824 17343248 17604372 18677628 19844648 19507620
12838.8 19892596 19430724 18626256 17727576 17039916 17925768 18517732
12833.7 19094396 23348740 30230704 42875652 67030276 115436272 188313728
12828.5 266456816 336457280 372361152 349208000 292052416 220055632 145339584
12823.4 92915424 61481468 41989416 29765720 22820920 18433084 14846229
12818.3 12507542 10608567 8446160 7077930 6191232 5962889 6185981 4396945
12812.4 4362629 3590852 3034190 3402791 3258306 2361074 3485224 3849782
12806.6 3878716 3221236 2547043 2384431 3518444 2810541 2059469 1781204
12800.7 1904081 1903735 2896895 2937442 2539991 1678906 2355997 2203862
12794.9 2252394 1459149 1587926 1461098 1233042 1648740 808462 1235367
12789 1079714 1617566 726723 467867 281573 871607 134370 711212 379144
12782.5 2020255 700298 363010 935342 1604749 2237160-29395 67296-450953
12775.9 265946 851916 358084 719621 176025-220301-57489-457071 541535 1363037
12768.6 700524 409890 750094 832407 172185 1081336 1625703 1160904 604405
12762 452503 594509 1085069 419502 82248-497249 252732 418092 642335 1524381
12754.7 1629826 1083014 387028 960962 701648-88527 623333-493161 760755
12748.1 173151-839904-1192111-250769 767348 807657 1059304 718552 736663
12741.5 843952 675640 35899 945387 643501 485940 447130 180901 407947 691738
12734.2 1645493 566611 780823 238712-406194-726145 139456 134633 756221
12727.6 928636 1015250 604019-172664-659967 635119 569248 806030 935227
12721-307043-205590 585761-382936 669205 748683-381021 296047 566479 664068
12713.7 282961 79282 472532 872464 382833 221393 1154079 1439969 1412741
12707.1 1172399 1274242 537756-83442-309941 288206 382511-1040021-1509100
12700.5-913260-757932-769162-255437 818497 781350 117481 838300 713855
12694 772690 721241 1000468 760706-350212 90629 612000-165755 1197178 2034395
12686.6 1571483 2106273 2817535 2363734 2762228 2619155 4085505 6968392
12680.8 12224989 22305056 29328228 21272824 13419558 8771233 6497537 4353199
12674.9 3255093 2061018 1495104 873493 1165636 710892-22144 731465 1585695
12668.4 1327560 906151 437996 652492 277911 788026 603279 669611 1174380
12661.8 20021-916135 123549 1315948 1352324 471128 838060 1126768 1257725
12655.2 1254892 149947 413128 1095059 434414 652213 1144467 415724 1066301
12648.6 1365381 2688548 3735275 4351683 5558401 8055580 13007281 21782388
12642.8 39264240 61807576 53380652 30825780 17280416 9315477 5847116 4258405
12636.9 3207049 2915465 2117793 2118492 3031651 1899887 1110709 386503
12631 1326400 1544365 1208600 563465-198990-1076699-658940 957201 892449
12624.5 1105076 1150315 587689-569749-1082502-359920 117813-2118-233007
12617.9 287751 477459 1606328 1357489 489973 751521-5260 285306 722152
12611.3 753147 888256 826437 1109868 905518 209893 743918 917536 742185
12604.7 607591-160342-534656-29463-752835-144438 1153834 557265 435335
12598.1 492575 142364 414952 361939 448917 88487 459963 1013295 305882
12591.6-43206-213659 376659 534146 777726 335374-642529-435649-94436 91753
12584.2 997858 1000432 568200 128679-259028-1190274-923655 225262-146053
12577.7-192676-215508-123768-48819 292403 537189-662982-460224 249411 462615
12570.3 241641-82630-1040827-170624 1112765 1014433 945259 307785 14770
12563.8-974861-369075-32793 470277-68435-37086-536549-567046-353998 84222
12556.4 42368-208980-390211-1007417-105357 219265-39734-936904-311569-138644
12549.1 67229-191418 214497-22847-292731-300407-935163-1002905-517038 538670
12541.8-218897-642850-167626-108387-282917 2107 434652 731473 298069-255222
12534.5-182112 218856 761735 405751-1211593-866009 319549-12659 81779-98792
12527.2-1104081-759656-597013-348108 121135 558667-518199 38975 688825
12520.6 85557 6669 521797 997846 1480815 238782-958179-735225-123801-1264728
12513.3-1535218-1290259-1173588-1967064-1237600-1133880-122261 231560-245573
12506.7-502922 459160-223205-174810-1067265-409285 547761 644968 770648
12500.1 805553 1631213 1411118 1085570 625377 29630-270067-485983-768310
12493.5-752441-590880-190192-91028-126437 161385 305647-239929-1164-414877
12486.2-811522-569880 107248-6984-506428-241038 428316 638986 448392 206610
12478.9 175167 327890-396062-518469 699893 95220-129914 1036246 417770
12472.3 1331706 1742120 328620 23447 347551-314423-1117050-411389-966714
12465.7-1193432-19137 281680-586406-48496 916563 1275565 239920-439655
12459.2-1446944-406792-101887-288748 80259 339051 16939 83131 1588240 805416
12451.8 488751 1067709 306492-1385848-1911794-1882622-1709994-452419 238497
12445.3 96518 456326-416391-500419-984478-398471-373040-155101 101329-1052081
12437.9-525754-964234-1474717-1102789-441903-1105536-1852188-777774-405327
12431.4 351824-183697 242643 1052200 209773-224277-888634-737477-968007
12424.8-772805 76297 558483-170654-271465 113736 640023 225221-1316822
12418.2-1822482-966703 136737 218441 15999-742375-475615-264560-563631
12411.6-49448 439550 46870 460143 1123405 1013585 1469073 1514513 252735
12405-513075 422829 117715 500558 1444097 394128-411453 104761-75074-30298
12397.7-342322-229040-469915-185228 287785 45252-627636-1042283-974361
12391.1-866300-694176-488160-351679 158208-417347 364989 1084969 178048
12384.6 71267 331056 234640-540667 146352 361794 96191 202333 138233 1209006
12377.2 431585-193685-89753-540636-427807 14856 411266-443660-349558-114344
12369.9 883219 1055236 1010006 1109178 1130202 805574 366652 797598 362006
12363.3 17299 814143 830428 409899 537942 829986-267645-1280064-1033224
12356.8-527365-326761 370967 527074-217092 418334 629727 356823 500003
12350.2 123825-135831 105451-205689-864647-1068679-289844-116997 459513
12343.6-42801-618795 294141 1680373 1378615 1108911 1329527 1184285 70183
12337-713743-266319 500807 594207 324515 254200 98781 348103-66049 266174
12329.7 110927-164284-627950-836262-959786-1319905-1034509 601582 1406870
12323.1 948127 868515 1004386 527250-423653-159741 538704 245443 402235
12316.5 434618 164544-518520-1656544-964011-1067143-1365989 14103 1231249
12309.9 891531 141927-58680-120526 440838 421629 38967-219693-385213 1069043
12302.6 544737-206235 462421 251693-399272-539483-516375 61665 462104 373308
12295.3 31920 175941 566646 1116289 1535112 766812 604005 139285-146410
12288.7 123017-421500-457769 370484 13164-126633 221391 139276 989704 146717
12281.4-97275-990399 9502 212450 810022 164647-482356 285240-470801-1056496
12274.1-670658-382207 123697-123666-275730-819860-166648-839027-512953
12267.5-682123-1501602-1190695-1078034-75129-55115 75242 1434636 283385
12260.9-158605-315601-686341-1108878-624166-107877-1120807-318188-711208
12254.4 1686-24853 230528-293125 171014 156103-324234 171393 801344 177887
12247 616467 285558 325918 276413 400395 79887-14736 534096 483144-120943
12239.7 582007 150015-517027-887806-1081836-1454454-1401053-1910069-1258966
12233.1-755963-116230 271207 171651-87114 692371-68375-357443-219359 218120
12225.8 1579408 1777837 1387239 1340592 2065417 1577059 343815 572399-145402
12219.2-431806 970326 848966 759749 539380-236479 126205 747912-663383
12212.7-846745-485910-291473-319744-1108244-1226952 678538 1084115-178023
12206.1 348160-54333-693954-286331-590743 288944-467699-1071633-738347
12199.5-491660-755736-1465490-1913578-1640000-1001139-337474 91598 401087
12192.9-756729-705917 163497 335526-566463-425951 353013 195910-199237
12186.3 598236 532479 247127 98579-33984 50631 392372 520559-182013-6747
12179 523464 183483 664419-97268-416681-240217-408062-580166-378966 109571
12171.7 79051 535432 968148 576540-922631-171931 256988-271204-613601 381582
12164.4 801203-564882-564474-181122 681775 859500 587840 289725-272221
12157.8-1289751-1105145-805441-1370054-1085470-191841-254729-1252574-598209
12151.2-3220-749122-164129-404361-472849-341223-123327-81083-1569019-547570
12143.9 114692 71791-541367-236937-107371-91593-883288-1351417-1499420
12137.3-338263-485812-179044 486114 757895 2003205 1772599 728071-504945
12130.7-195053-201616-575615-800466-373455-492731-1153022-1954938-1202391
12124.2-846991-1408388-59031 606183-325256 370278 1050525-103635-365519
12117.6-788945-255003-481221 39712-138516-1187673-630603-814617-958041
12111-69222-1047709-566780-343389-495457-951005-564570-217498-173707 871237
12103.7 656845 630984 466347 537948 646951 372326-197987-383979-780133
12097.1-1511371-609590 410687-450797-258618 640078 352020 327510 761582
12090.5 659772-234612 334987 330995 145436-96487-811722-445815 134976 168777
12083.2-748240-355022-146786 810396 1779282 1419641-103-6962 108945-469162
12075.9-763257-1285949-981870-1630262-107335 508233 930435 989277 1129699
12069.3 1038361 398068 751980 483130 372832 672356 705875 532973 207989
12062.7-491980-451063-309920 271886 338579 164052-263566 83648 601214 744877
12055.4 498813 726696-281360 475469 454445 511186-301706-850977-616183
12048.8-47519 366704 126210 586912-143050-615276 284096 15915-608902-648112
12041.5-144552 1378009 1381259 892734-355923 138735-19530 824304 517555
12034.9 515593 1521404 1640729 574542 524271 368923 686619 597073 429233
12028.3 603818 275914-673936-1071785-814786-430569-212550-309521-167393
12021.8-427828-467627-78046-172868 244148 809710-639639-716589-567774-329288
12014.4-82753-66018 567908 184101 130188 516799 745373 347272 1061817 1784191
12007.1 314615 315909 780438 389101 485034-245217-1219906-288120-67306
12000.5-63035-43592 38725 113601 1251953 746401 280755-57248-640957-867514
11993.2-624119-261443 13188 127120-86948 575730 701387-66221-154842 127893
11985.9 953446 288851-321543-365460-788881-415129-717432-209521-306529
11979.3 235757 138654 26737-106360 450885 485766 93528-587896 59409 303415
11972 492955 1105470 1038603 724588 642747 431454-495731 193351 1083146
11965.4 1099405 1544666 1240547-90202-530766-960306-704506-842352 358028
11958.9-258456 3243-89115 158023 204553 545683 501772 582110 983717 1555085
11951.5 79788-547303 189771-327813-165057 295400 372495 373569 249133-223292
11944.2-587452-138750-185833-1069892 230749-442658-1581773-1721958-1408030
11937.6-1039569-2103940-2172133-1371590 4064 201765-690900-494017-477931
11931.1-635407-314914 278538-342590-295472-338920-172149-596686-306630
11924.5-617734-665929-674743-984889-654897 1009485 1626465 1352445-827285
11917.9-1270958-1208872-763476-105158 1164452 431272-271762 614315 212624
11911.3-86886 1390730 2085644 1393668 716144-144372-236414 12233-442615
11904.7 63629 123146 17501-280963 221848 401016-110926-173692 515280 254088
11897.4 1716693 1217735-626439-1083059-836097-24675-181495 15144-600114
11890.8-637273-293595-239699 705891 220893 138215 365477-280174 230215
11884.2-88360-357497-156958-276827-340651-863150-1190760-21956 692137 1451139
11876.9 1047830 58012-340200-1059699-600717-185599 219558-553131 372611
11870.3 286507-206018 291017 1116543 734062 879890 664339 1092823 1521351
11863.8 1164000 1463165 813426-261469-873714-1597078-1023157-692502-675717
11857.2-666985-924614-637421 100018 771771 463492-320392-569250-187172
11850.6-128437-326822-822154-630467-2302993-1752543-758248-1184395-819712
11844-636568-343775-231994 496405-267717 43638-1152863-8368 753213-122314
11836.7 80223 767894 664990 212423 155233-489439 601224-204000-910864-1160629
11829.4-792778-608582-344487 152629 410314 61549-206070-1065831-1221353
11822.8-1413007-1777866-744683-306830 614063 953806-167822-305895 96178
11816.2 172227-750205-448122-937004-944166-1265815-240850 949948 690706
11809.6 765125 902304 359414-54036 741459-201673-640144 370927 291638 743663
11802.3 343469 930978 264592 491394 141787 728940 1248230 1309755 472704
11795.7-376417-657596-623921-293846-457908-150544 1755976 1988803 1205441
11789.2 602427-442809-48098 478487 876120 954038 1468434 1079349 513108
11782.6 329200 453016-122105-716177-23953 469521 693982 671428 774574 477065
11775.3-235820 453458 657565 179174 49522-195087 474528 80668-1253025-1261279
11767.9-903103 181997 522583 785267 1100983-38268-725003-340849-9694 1165061
11760.6 282153-215803 186707 291321-341588-893333-1060548-479854-858634
11754-1383961-1866206-1842748-168943 585853 198206 211545 277930 514870
11747.5 1194886 1382190 723445 627944 886559 333038 88656-430690-241320
11740.9 419092-595896-1294317-1486528-1377402-987133-705309 163955 475719
11734.3-85704-110754-1287654-589792 552402 385410-691354-448036 136898
11727.7-829068-1434747-1181252-1529531-1224631-673468-1630044-843114-247790
11721.1-130965-356342-822330 149075 199098-581747-427979-714537-479295
11714.5-36202-1190767-1119939-1860024-1123949-527883-1305088-880397 201024
11708 437916 132153 653131 1333379 1289993 399777-145726-744441 2372-928059
11700.7-57037-448072-711066-32536-172988-166370-306869-448658-762429-217538
11693.3-357327-429660 55398 665948-96319 161037-358995-616299-693846-471213
11686-509775-118940 111029 989026 132086-260248-258514-568049-628153-896280
11678.7-1572366-1345086-611168-491167-744851-820137-981577-615043-405003
11672.1-749893-179768 529403 50161-458800-826608-582436-592658-69669-611890
11664.8-973043 190039 84343-394816-378079 1188912 585532 543651 528586
11658.2 399654 55048-138067 446722-26946-629155-937234-1377085-308914-321933
11650.9-2916-563978-108534 22064-685503-462799-177292 47651 289828 87007
11643.6-494239-139994-291532-162964 258238-413676-287075-373100-289064
11637-606800-1161851-1644594-1266893 130814-54434-419701-1389979-619718
11630.4-595125-774314-6419-516402-410734-638920-200565 461450-450427-842224
11623.1-515788-154002 230779-424291-1297741-1257772-809411-519474-263961
11616.5-459689 430442 487667 655292 1100769 1080485 173224-523763-356040
11610-809134 123757 171040 253428-32084-531217-304272-366562-524706-1138006
11602.6-1226501-1625156-1106555 269716 996658 333847 202170 893480-134228
11596.1-565160-901586 336474 1339714 260323-859447-995413-312646 273878
11589.5-367646 257987 649580 1238271 1765784 179857 288397 245096-225758
11582.9-441599 272664-301318 110793 555143 1052197 1129238 1851359 1255505
11576.3-223875-562060-604522-356224 8448-64331 910464 166926 37095-777817
11569 86707 163391 745272 207927-981954-121531 13792 331316-73637-141381
11561.7-512399 98739 101809-907489 262969 686700 1106087 307772 185199
11555.1 543319 663225-123883-766903-402048 637981 404121-155257-288380
11548.5-268392 629669 726486 219706 818317 975007 602532 472062-100182
11541.9-1266250-909103-116711-329320-639427-817236-44233-326683-1176025
11535.3-1400326-906680 13266 84767 426138 126811-772500-1241944-271903
11528.8-46925-502926-467093-905620 720471 1120303-246781-1198217-1227924
11522.2-592363 282846-325007-283706-137016-1099322-1011820-1109104-1217506
11515.6-337044 188782 392870-62816-108105-1268437-535864 173026 972559
11509 1210717 473840 210971 251273-250331-1303710-831584 657375 285074
11502.4 781905 740828 546214 84546-351162 388157 310557 1164033 2078961
11495.8 951666 1102791 1590227 1595188 1535185 648904-209673-369396-468485
11489.3-424308-359741-262030-548323-297746-172476-815141-779585-918672
11482.7-558268 55620 460207 829894 253153 882338 610688 171140 413321 1406287
11475.4 1268371 350639 412298 485259 225952-363235-632929-621978-131975
11468.8-507195-106638 185704 366292 14304 149567-1015560-1249207-737025
11462.2-838994-403005 299216 579546-43753-1217759-81252-375549-609355 353431
11454.9-383892-315674-13799-150254 55045 182664-137244-76600-476532-416763
11447.6-114412 631366 29320 19949 71990-1622863-1017815-841357-102312 63419
11440.3-291577-77935-292758-565714-751351-433347-573071-660983-517407-72409
11432.9 409875 880646 81752 41422 355789 261045 892776 750407-442267-621043
11425.6-256951 245094-317169 182845 1100743 880127 351985 904566 1578021
11419 202374-838812-1033555 203538 89159-1313363-49933 36638-767075-659036
11411.7-658756-359362-1123402-1190247-255501-30324 507625-295451-229132
11405.1-1482234-1910435-1190594-1081222-1489821-1226308-845808-279488 253169
11398.6 137119-431062-322795-252718 205510-66191 488212-625561-1146034
11392-487497-900523-1332470-1190776-844705 147487 695488 252810-689525
11385.4-853959-685137-711799-1477444-1443378-1004698-1236259-497570 541083
11378.8 483735 693002 554057 1155499 2164101 1268051 872522 1627852 1515029
11372.2 1268655 158101 364491-734683-510435 484855 344690 427995 602757
11365.6 753123 1723813 578257 742345 588793 152354 2100 185394-410462-631853
11358.3-718582-252935-516781-710840-684886 32337-178321 9904 36942 509618
11351 177795 512285-98144 105523 711943 244571-1119476-1601602-510524 296350
11343.7 905536 631859 848 118849-288534-737919-891089-889505-69598 299722
11336.4-252177-616766-166587 377419 585480-502870-461628-1358787-1805486
11329.8-1358116-894743-348757 605012 2421-54114-500070-725279-917184-320924
11322.5-1400402-480525 93610 574238-53018 768860 1457907 1532331 2058244
11315.9 1428642 1133578 885492-134615 169536-7278 518443 611040 580798
11309.3 77635-238732-199119-1192873-2062611-704560 369960 343460-255815
11302.7-175708-499917-400888 877075 491858 311018 292061 69975 156121 12502
11295.4 209226-44074 233261 314895-522445-477111-556982-744814-316860 397065
11288.1 34465-465926-1502254-1467668-1757197-1055780 466977 289490 602598
11281.5-128333-375744-597468 1048065 1118406 57819-1344795-1158515 22601
11275 29331-436232 355269 169562 360418 468642 401664 500439-249439-455199
11267.6-369878 137838 400548 412712 446257 393677 931737 751154 157249
11261.1 278220-607369-796700 563096 933082 1126303 138633-48164 138227
11254.5 30297 365183 1619623 1008429-262284-492540-1069561-1429298-1054621
11247.9-375586 439295-18508 94315 49302 111286-562936-262312-106268-629669
11240.6 16547 511312 363460 16521-1393040-1867665-1730667-1590671-1100240
11234-1664588-606988 111996-462660-187636-704076-507664-42812 224244 227674
11226.7 661387 335385-156384 39554 72065 618716 987388 856500 278128-542058
11219.4-213051-457034-347879-670620-927336 62942 738682 615827-881777-1299965
11212-1937711-1077040 601329 898362 171293-143375-750583-365857-723370
11205.5-701274-533236-358387-373964-556851-334109-539245-1277136-561485
11198.9-137266-546263-618800-195670 1672505 980516 985661 1179864 130401
11192.3 458088 266681-382606-162604-575992-733785-305716 44918 217982 478969
11185 942558 190985 619392 1429186 992181-152997 736618 313138-283969 105104
11177.7 829529 278215 138638-623895-850923-425503-908832-97652-403052-155431
11170.4 934896 1749548 460154 35827 422248-430239-916758-192207-1401015
11163.8-1763061-1622090-1074209-282436-1268083-1556781-1816964-1362213
11157.9-794019-878078-733914 442471 750827-442585-493521 351100 411048
11151.3-520052-624365 213740 205788 790197 586639 35039-311121-1153465
11144.8 366906 1318002 1484439 583237 1252016 899558-346581-1155751-1748488
11138.2-1543846-502682-346727-960449-567827-1055272 132044 153693-382945
11131.6-373677-323269 17420 155382-257856-1031447-1868312-1092830-511677
11125-970024-314687-389805-81959 781541 613474 443805 72861-1487860-745865
11117.7-71279-987172-893450 37712-426827 467870 1044717 607063 328604-226985
11110.4-629125-569409-503283-688766-451908-486536-373439-345476-442464
11103.8 179835 387736-39746-314797-797887-461273-176991-36872-372675-166704
11096.5 6014-414075-198849-233891 637850 10627 645699 795745-548317-774412
11089.2-1171288-282218 331481-297446-495734 173790 267234 493718-302141
11082.6-999544-657849-225917-350368-325283-292069-405850-711957 284527
11076-89257 76965 220349 336862-178338-402818 35838 261288-403973-232641
11068.7 85295-278739 28269-293333 84994 636584 577474 402117 310646-217371
11061.4 1321007 687974 1133408 49211-243132 325805 493306 879587 586321
11054.8 239068 884592 919653 277812 341052-91717-1190266-772478-886372
11048.2-261332-950441-1026145-1222359-988984-642663-333821-456129-955977
11041.6-734644-1113549-571819-682712-214783 129072-993285-1546466-525473
11035 253495-260922 326234 71435 459255 443633 141614 460495-237477 476737
11027.7-619361-707195-747816-262265 294808 90284-338832 229033-6145-604093
11020.4-393990 764112 410096-169720-480549 326394 32609-276181 126965 270637
11013.1 588239 528501 33001 44377-448509-128799-185337 114473-364548-528207
11005.8-93941-1007967-1433550-1069425 118936 117051-167632 10524-425187
10999.2 38265-405840-912300-503494-402800 805414 596713 350677-133391-322639
10991.9-451754-374929-381945-1466 746354 351355 213212-25965-859353-839071
10984.6-773251 645850-777799-1309418-1573380-1322816-72212 211854 333833
10978 259949 94104 417697 35826-205809-427124 282509 596946-112476-1087380
10970.7-1164203-809551-749476 416726 794437 1497677 1191180 811976 499639
10964.1-267337-830258-518161-435120-506737-653718-743805 898558 736265
10957.5-489768 231365 374005 395479-246227 307264-712658-1054190 130288
10950.9 563380-571819-634949-128734-251513-547768-338808 360116 123272
10944.3 426651 459378 194369 200526 672240 964200-377878-488950-198552
10937.8 190432 268603 88362 691446 1295030 185525 876540 1679099 1131971
10931.2 1265076 652095 582794-120041-881750-785061-944245-564553-322481
10924.6 268153 593337-100208 1050636 443863 755193-429333-1441169-510768
10918-119622 190975 283269-885040-1033608-266869 78639 274941-57124-443710
10910.7-469728 209558 955638-336610-509721-291716-750506 182995-182224
10904.1-1256335-595816-302217 911683 1966992 357682-206314-315806 262248
10897.5 99571-61856-103805-85679 320429 274218-837377-1107349-996328-243759
10890.2 138188-1351508-1532557-857801-950294-393774-219826 100399 900525
10883.6 873084 1078361 482845-413549-331665-452879-1047363-1215476-768098
10877-533253-291890 512212-120861-1154957-1152829-556323 404355 606082
10870.5 551644 45257 179417-110607 167347 913474 1354460-474173-809704
10863.9-548642-91708-223058-29498 522438 75305-861119-1062538-1150450-960033
10856.6-1472194-899465-735504 459391-260950-734632-978520-1050136-490097
10850-274401-385407-673233 79125 668797 1377916 584826-96753 241025 584902
10842.7 945177 1190262 1982591 1085248 495425 74060 714575 133737-1034714
10836.1-693800-162628 186644-633638-655291-137980-560329 72348 348875 369017
10828.8 22145-925446-1251019-1135362 15023-834721-396407-365361-669627
10822.2 145621 128286 219687 702505 174740 192957-353688 24125 750179 353746
10814.9 1038743 244819-170337 250331-797423-1100180-279078-437512 74495
10808.3 574200 776515 614017 85211-482236 290687-118587-205826-592328-539156
10801 450878 1044486 31430-354849-898922-93307 703089-479320-304736-2735
10793.7-376908 250532 639967-385328 92926 355397 1302052 1289499 514767
10787.1 1145022 675600-478013-1485998-1126636-756283-918007-800992-262553
10780.5 84380 503795 846593 977144-68629-674707-95467 828046 292270-409031
10773.2-666296-192091-126932-547464 54312 755139 945715 369131 580589 292937
10765.9 423115-92028 426234 1321682 1377124 560536-711991-1489981-850787
10759.3-194564-511281-108366-1059598-185862-471248-950172-1059559-1516226
10752.7-742691-293957-1327546-1226899-301074 387446-523975 113848 694663
10746.1 609769 47541 15320 527693 766276 17121-111312 336355-157062-75084
10738.8-106595-1343462-1286151-259816 754496 392185 677443-924209-939841
10732.2 569498 1183765 1081378-177128-322591 194831 719924-404283-385479
10725.6-873766-798651-557413-558092-688740-861758 352334 97596-925177-218660
10718.3 427054 227886 690743 689413 38842-818961-1273472 81270 419808-368918
10711-190353-317031 152182 1405655 421961 376407 603048 268472-885050-767081
10703.7 38628-131660-456993-427438-169204 465132 199518 570965 1173283
10697.1 809232 212608-503701-543634-518379 202498 626485 1399101 1002936
10690.5-581552-330692 28983-397135-394589 254655-519078-668443-194883 309638
10683.2 352030 396518 527503 311013-395057 25508 473790-16477-11410-586873
10675.9-927609-557636-48755 702151 421084-186861 32020-701814-163018-244439
10668.6-494922-545292-735778-214708 1032359-248840-489127-178548-74904
10662-263104 142259-296042-459852-651068-1230885-1185079-775644 67529-46355
10654.7 142156 223142 223059-584691-285089-432025-129673 594889 839684
10648.1-121194-167349 133654 370056-379083-9164-267983-477336-1019133 10436
10640.8 143590 256261 223812-242429 89465 101142-513948-910690-664202-125308
10633.5-111161-129172-253061-778824-790682-152258 401135 270606 242216
10626.9 26573 783632 937703 87415 362912-473340-541794-649659-997155-2181
10619.6 581441 434857 107432 551492 324226 107028 5270 716882-383981-910297
10612.3-578760-1184996-947993-263543 320944 847280 219899 219022 788949
10605.7 581796 264396 104606-417427-605990-332810 398458-319897-1057474
10599.1-1002618-1248508-522759-266732-207095-398493-324637 200939 545537
10592.5-440561-1221558-265395 444486 932665 1029430-665191-273474-172870
10585.9-432857-795207-1078851-881507-793215-241400 13770-711956-474988
10579.3-540240 154687 373943 73542-309330-719511 98195 172831-25906-861638
10572-414047 999707 206752-26879-335295-713306-942745-246084 169305-761610
10564.7-495762-507811-634637 116962-54784 478888 56558-390829-175539 138495
10557.4-743109-450748-706950-530897-65981-653559-858258-214451-123151 338095
10550.1 278801-8148 510651-250413 331989 1007715 1020-647085 207615-29764
10542.8-46653-25983-576027-1071182-329502 72682-717985-526224 276703 1285114
10535.5 979526 99595-179811 635637 513290 232630 254552 967908 330053 774560
10528.1 1180782 1114917 1443225 882496 371762 702687 859451 498315 453922
10521.6 829554 308366 339516 286901-415039-149914 485100 600344 473906
10515-122629-431512-716745-937103-351248-550679 281265 322878 825899 214804
10507.7 782084 289736 678234-218609-1248877-1320184-1605672-1714068-1443879
10501.1-1299061 2820 672140 343650-118301-1581644-1289511 83262-83803 159051
10493.8 278967-319133-323168-332656 269989-40029-411138-471489-385462 174146
10486.5-484627-285217-1140575-542604-932559-1003349-1044373 565762 295240
10479.9-106982 187355 321278-256155 331282 239976 206366-952910-341168
10473.3-271096 371787 1010516 754575-278826-616031-379556-616465-1011795
10466.7-1874659-421965 147771-227913 272797-297599-291003-1153162-643123
10460.1-933805 124217 714392-39917-403813-805694-599718-1463585-1088090
10453.5-1239934-1392168-922736-608124 497686-871929-924569-353611 176156
10447-179760-480070 27648 732428 693253 1276379 315972-269049-267814-28589
10439.6 1014961 783703-329626-235956 364236 596037 1636856 416422 250333
10433.1 341145 231763 1109514 585644-280409 120683 97151 40761 528991 541081
10425.7 460906 159063-521330 115156 107978 879308 1380278 1414292 605506
10419.2 18095-529245-819008-151571 164823-181622-29182-153132 94107 439144
10411.8 48973-199240-66843 26856 720009 1141566 824212 23295 448951-242623
10404.5-1038139-324461-280900-277795-674541-113967-166787-636995-792566
10397.9-873947-1087221-1035085-136769 161469 563349-253974-128499 238478
10391.4 216808-259565-1043557-878638-1237372-1373774-97345-329716-236869
10384.8 98543-74594-754990 437390 1032618 1195640 583549 878574 392886
10378.2-1153507 302180 10282-436761-293161 155035 427829 59552-317580 284966
10370.9-90933 449833 873207 621786-832062-431098 477329 935989 1375306
10364.3 611186 747098 992576 688811-107995 23793-326727-770947-673747-413544
10357-539504-186815-714069-1945591-1105746 110148-845841-987099-190549
10350.4 361292 519584 614933 844613 537515 213403 11072-666532-522946-776833
10343.1 521138 74593-19968 5744-1063815-492172-34798 859307-166395-117500
10335.8 11430 394751 625974 1367968 1238307 1142869 86904-301689-225256
10329.2-598336-126652 472043-28919-1239740-1017104 198672 523467 951605
10322.6-126019-519134-913569-154856-275875-558139-612745-204585-512063
10316-482331 219784-383021-697260-124317 134266-90680 272632 364544 27661
10308.7 334715 524384 349515 1154967 865840 660048-438695-1742383-1101847
10302.1-478923-13134-373685-9455 551576 771537 1007227 433740 380754-236179
10294.8 92431-668498-416316 324170-43973 245991 871437 1034255 1508952
10288.2 1853807 623403 152092 265017 140497 355145 696965 542811-126117
10281.6-647584-541911-503980 443463-379289-919202-731168-269064-188944
10275.1-393893-423406 371544-164081-64563-134800-296168-529683-337266-279795
10267.8-216090-265200-11003 592084 735742 4210-768929-1005006-571153 231416
10260.4-346891-1668199-1586520-562785-1450005-955041-336436 611140 656989
10253.9-75378-832378-399753 619635-1073982-347360-499289-634605-307576
10247.3-25928 650604 1356015 1322227 1872889 1333624 131519 177377-37345
10240.7-261413-808878-1379093-1173728-374339-55022-541114-416466 458438
10234.1 436491-273896-522969 342344 195170 44406 76197-151911 626242 530412
10226.8-16356-878327-668746 440167 97887-822624 152370 85653-388822-100921
10219.5-1081093-798947-530884-839543 225915 447301-234387 27813 295902
10212.9-319894 337033-862728-64111-206198-1000085-887983-727590-1177227
10206.3-1215294-2007406-2260595-1588299 108740-257412-149481-73201-1090691
10199.7-893928-335308 645435 318917-258851-1181419-325851 11654-553098
10193.1-653358-248013 236592 359335 489654 194122-348248-1085642-1055331
10186.6-60868-221836-494972-681445-594075-286467-284044 128903-77657 453499
10179.2 1019634 1147517-14180 670652-8587-74592 145934 63706 273130 290953
10171.9 149863-349430 949792 1102842 1201935 675058 899467 498850 328728
10165.3 663331-466697-302794-252262 344487 202771 150665 11567-1372079
10158.8-290971 625745-84285-1134042-706381-484952 145387 521254-420135
10152.2-472931 186937-316295-640312-338170-473067-570220-33815-1056148
10145.6-1693354-1045547-1003024-929433-177144-259439-756502 364132 318459
10139-489339 107265 1186104 280171 439217 626881 207174 709022 657345 271552
10131.7 732171 891975 370159-347877-95247 340121 476340 1067134 246463
10125.1 62669 408466 457323-387177-438363-1327619-1511478-844438-392594
10118.5-324672 116405 281423 751906 245676-249676-895868-692879-1007502
10112-1244763-1309764-1703452-1124260-1092250-716637-1322171-1974169-1007817
10105.4-229599-294467-396480 386396 755572 1004043 772915 597591 632256
10098.8 157666 837487 172361-251711-489409-513751 350295 957771-372439
10092.2-1479766-122055 395826-276703-893771-572622-59422 792445 975604
10085.6 690083-412950-534250-1610960-1588365-526399 62357-20799-619183
10079-355522-139990-826768-866557-664058 206993-113207-379532-272811-1481909
10071.7-1197468-702146-95431 410255-296299 127121 834357 497653 312290
10065.1 799656 184691-30337-52185 181072-1019448-615878-332465 1019855
10058.6 703457 370867 324815-72943-63054-674036-277636 323969 352184 151777
10051.2-127564-326587-162365 468659-91157-929610-842185-901959-170449 339635
10043.9-55326-462845-693603-246842-274171 1006612 1765895 996188 581798
10037.3-192007-526386-58722-514660-1534073-1988167-1239361-830926-502101
10030.8 116598-177896 532053 535826-382759-499095-80854-58305-261932-112574
10023.4-1447540-1160716-662034-229786-342997-21749-262444-336842-30121
10016.9-321245 170366-458693-185729-528333-496535 453468-377517-698159
10010.3-762205-323759-63111-109084 486319 517411 369436-13801-79541 502118
10003 779474-396783-379568 631493 827108-150656-845073 8477 695687-17545
9995.7-177675 4580 314036 586523 1147242 340475-26714 274777 623850-644094
9988.3-1378512-1878602-1078331-1249433-824795-934862-318703 405690 204812
9981.8 412988 639514-637220-76251 186937 582467 241743 155005-235922-541880
9974.4-565488-1128315-461280 156167 271011 241295-597110-136820 465279
9967.9 91046-1429307-1313944-1115723-1101552-313589-1533077-2336217-956614
9961.3-258603 661845 266760-179879 139996-359904-56794 336119 410941 323053
9954 524633 753663 1299660 891640 860877 453858 572294 895225 1048436 1268391
9946.6 683897-7212-639083 668532 450736-158818 336264 811097 511535 181046
9939.3-384747-1000020-1581508-1657454-1145421-389442-234635 375451 1337207
9932.7-11799-513272-783725-814487 944990 1210421 981153 449819 943125 550340
9925.4-287461-605233-1736974-322544 70662 245707-332960 67454-1080595-2257364
9918.1-1432420-385397-268806 400562 554357-185553-795650-306074-560083
9911.5-142125-575675 535911 531149-148028 349749 268991-734434-369814 37606
9904.2-373454 27369 957437 1474013 1055972 785042 346493-651973-1830257
9897.6-942913 529634 242319 854690 338255-554251-250482 611541 92428-385460
9890.3-278204-733233-641918-373933 203522 377016 255552 421913 35637-652798
9883 147436 74824 335442-408759-626040 391416 610739 197292-275122-117909
9875.7 439852-402961-498558 100096-221343 49711 305877 145837 22697 292721
9868.4 596357 1231544 1641923 1284247 829469 673450 228048 235480 773394
9861.8-136891-1262465-1319068-432014 312779-846427-695174 170048-563033
9855.2-76609-440901-808053-402349-174897 319532-444000-644771-561999-1026142
9847.9-1417751-1287179 334113 1633269 1295989 615439 559668 395046 54291
9841.3-546765-1157671-702304-586300-152672 278772 326349 1041429 571507
9834.7 190008-262991 674617 1437996 877032 155127 480269 1344347 1627953
9828.2 490230-198093 184520-538418 459525 954893 902969-188657-1155524
9821.6-1279676-870646-1041439-399705 261328 596686-32247 331864 532533
9815 696430 325385 962871 1338696 2511155 1453157 605153-150195 775928
9808.4 553030 302876-481459-895602-320883-512329-1194492-20086 37372-638972
9801.1-69238-994624-806172-344479 405453-668659-216139 276489-511919-471603
9793.8 677391 852564 407325 703112-462270-380639-390253-166487 262539-324790
9786.5-455236-162241-374667-785438 290755 1220973 1543112 1353208 265142
9779.9-103397-721458 233155-578810-500940-463022-1036029-2124407-1841580
9773.3-883946-212993-139748-203441 177839 17015-602758-933790-171657 553902
9766 1082745 853478 286419-937360-406198-159530 136852-75249-1390032-612362
9758.7-313789-524865 154244 375927 555719 493951 450611 313871 35227-376746
9751.3-1179664-1525475-1968769-264603-731612-707055-1370135-562393-140602
9744.8-974712-196368 520465 344143 661075-36181 731652 598335-256216 118247
9737.5 480281 53018 165577-357177-147273-338455-584821-1136621 146009 670044
9730.1 748450 16714-64845-957845-123450-391182-753662-320712 22048-607830
9722.8-674216-1010542-1541753-541004-349334-234915 657611-43894-488538
9716.2-474477 339044-461250-1345189-625787-179625 128636-218267-119586
9709.7 112805-122571-964826-37774-1002434-482923 482319-684995-1781329
9703.1-1141546-204668 173745 221569 217407-736089-741842-2164571-2093377
9696.5-1586421-432793 437760 339493 101358-22426-907718 112826 253631 480239
9689.2 726724 848672 1343024 1328187 872639 167678 369847 326410-346335
9682.6 24109-11704-14725 1292879 691563 431134-179220-72818-1064610-774067
9675.3-873349-646637 91015-875167-1173432-642179-415400-1205004-1360136
9668.7-1526705-841699 238848-325299-381127-728596-1034999-1320598-1789952
9662.1-1866002-344209-242082-696546-606586-643753 114562 10416-196527 40493
9654.8-580015-200 947627 260876 446345 543125 275822-1050280-1007045-928067
9647.5 497105 137719 332281-303473-350221 307006-512933-235239-20159 112166
9640.2 141203 776964 2175467 2462744 2582255 1599581 970319 1008880 444597
9633.6 65443-19404-489602-523040-310354-1608419-1167024-456087-123048 197581
9626.3 256095-493677-232170-275139-670595 217760 993572 1371408 1286635
9619.7 724621 1555941 1278531 456573 233344-590274-663405-705210 140415
9613.1 719713 153148 405562-57754-171479 248018 847296 160496-505174 186132
9605.8 132264 408913-60044 466625 397033-1199139-858056-1099861-903640
9599.2-87113-47836 87626 186652 269635 475547 751043 642831 1104855 1093854
9591.9 287334 814127 628717 1041755 750802 999451 1404702 1162208 287880
9585.3-537022 80640 1353959 79107-1029048-625863 118149 22123-750666-1570586
9578-1479990-911411-991259-253371 318454 276450 870968 811901 922536-276908
9570.7-434936 307779 552916-565782-921179-1433632-1521420-462598 25397
9564.1 54460 92700 48039-680758-395838-239597 1357228 1083935 462959-159670
9556.8 104647 708622 499036 665958 521090 687543 1071170 794593 406593
9550.2 467101 158974-143079-197965-358528-101809 448980-136198-296209-39846
9542.9 359908 719064 631892 2653-812649-1228849-139180-188915-413146-212498
9535.6 235168-253928 236751 65063-1619292-1774522-1208727-1129579-261287
9529 69560-144959 287443 231109 243713 197442 2668-573067 273484-444734
9521.7-630469-775467-330460 636807 251478-656302-583367-1193287-1264063
9515.1-1391788-1487128-476166-126662 36744-594993-1386373-904257 633326
9508.5 555355 320586 1059718 422729 381238 201507 15607-3965 382379 240696
9501.2 61850-332164 453737 860266 249646-1340244-767631-695795-1577139
9494.6-1195084-544362-234188-1194726-1245781-604052-208820-33854 64546
9488 47522-414284-568018 18788-174438-723767-135592 1833035 1268888 608431
9480.7 901522 439457-38307-335223-287529 395663 249861 393058 1002468 1308755
9473.4 692518-267866 81063-477190-818146-377386-524932-992469-343295-542219
9466.1-1466135-1142971 908365 869152 381185 247416 606886 1654932 653107
9459.5 215933-606431-879428-759002-719592-431683 452351 668483-61853-474020
9452.2 378919-171928 556573 632626 950402 960627 983961 1428733 746022
9445.6-115320-740244-114362 155239 138601 258995 395601 342332 422579 116236
9438.3-355240 197609-147480-292998 390660 305879-420999-73064 122467-1297693
9431-1087125 253478 61177 158874 336883-364211 503500 1140712 324355-236891
9423.7-583095-812627 381980 491759 860224-378423 270871 185785 1140503
9417.1-167986-8392 485774-45489 365338-27502-1257232-1375647-1069930-662525
9409.8 22190 886494-313286-1735284-931487-513788-1757125-1594702-622810
9403.2-400041-1396238-1017760-558556-1220055-1251116-1057151 23325 1122963
9396.6 1813880 1199400 425933 494003 1026036 752171 896078 802171 414963
9390 180351 456049 154085 70229-208879 104266 110196 516672 430079 701292
9382.7-489712-412524-398471-49016 550774 842995-135235 55436 236374 524123
9375.4 736157 852073 603821 586632 280203 213941 63747 219483-20551-103343
9368.1 77543-388744-1232752-578453-1006443-348157-961626-656452 984448
9361.5 886806-195249-124447-1153730-120608 75932 857513 1081834-316316
9354.9-958245-1111858-931915-540319-84292-718816-74725-246323 399556 136784
9347.6 216314-787240-1644677-1151675-308459-379897-1070947-1879201-1399032
9341-635971-348339-929298-276673-829792-679598-250783-424075-847118-446942
9333.7-129565-338654-601648 56326-322433 6235 225816-249665 464318 612573
9326.4 261180-540999-628261-202288-462192 145536-729933-895295-330954-762077
9319.1-1509129-893366-757368-517296-1198552 86426-107186-483199-377386
9312.5-361454-752639-884167-349563 839492 707561 768929 858248 15612 1118732
9305.2 280150 153960 17196-332368 884190 1128999 659168-90622 56762 881301
9297.9 368259 179782-5213 402131 94539-228727 176811 820508 795015 1167687
9290.5 1026144 1005652 697828-319592-460352-173737 552066 574711-678967
9284-44752-168203 631053 664905-323800-34416-221141-180010-414083-583317
9276.6-834464-618832-462413-1289155-863571 310590 697461 74607 147202 965011
9269.3 602501-133461-1072385-511475-361712-1295416-319500 593180 190219
9262.7 182754 11866-239164-465515-142307-481809-161066-527406 264249 589720
9255.4 1183527 1520942 1468559 1107890-5724-104429 573309-256585-1541020
9248.8-1077934-541092 328324 134024 273350-649012-395947 397716-179574
9242.3 64546-508834-98317 12947 559425-199473 578568 1141197 1382220 516478
9234.9-579524-343943 782769 694282 29927-75530-924942-977702-802278-1104654
9227.6-943028-41350-86187-694841-175481-1126305-354988-790605-1356952-312691
9220.3 257499 48433 396422 40519 503006 102540-90720-217701 9849 490263
9213-120180-152258 262066 239042-103448-942924-33736 336424-286676-637342
9205.7-597438-404803-155555-275475-653557-917302-1284240-841737-107717
9199.1-281828 65178-100650-140901-328128-333137 58957 126598-326539 754129
9191.8 851158 438866 218541-295139-690205-1264986-1528303 110034 298559
9185.2-730930-246844-48772 18893-96159-82013-213755 876929 283928-115280
9177.9-120618 712374 1299363 506014-309317-1295740-1323906-1031058-557909
9171.3-72102 86887 116455-721750-703203-1162106-937254-760354 245198 638666
9164 160152-645345-1188826-623374-95638-14772-522020-884276 104847-958807
9156.7-1053626-793763-1184570-884009-877224 254636 460357 113825 1116103
9150.1 1711240 1008160 367024-503825 128115 426010-393592-656466-701001
9143.5-671456-571023-1586014-1101921-1376641-941467-650166-537946-996877
9136.9-790484-979973-1196946-243602-243412-830707-879433-355445-814768
9130.4 237022-185171 741226 564330 223929-302872-260657-713855 530698 1364933
9123 247259-173521-323017-815397-635806-478257-250537-948526-277837-583506
9115.7-481679-1072746-249691-289048-34469-832906-758555-975512-956819-557341
9108.4-214721 105157 186178-82868-303773 520362 649820 814178 503057 392195
9101.1-419353-341938 261169-89399 885208 786978-323089-465899-338986-605511
9093.8-611952-253083-975816-871292-422979-710643-669950-9799 156616-328686
9086.5-413643-764288-943160-1232930-902043-1356935-954720-114112 579213
9079.9 91927-195630 393357 791701 992779 591115 93253-281372 36028 703962
9072.6-686505 408483 312411-636651-788682-958161-254372-107599-674333 393345
9065.3 119940-49502 314393-149016-680004-649557-703854 908868 716692-211243
9057.9-81459-328873 523891 418685 511522-133840 89921-434212-256836-471159
9050.6-614212-293377-227484-407774 59930 224863-29705-697587-1164681-1171531
9043.3-1336471-1168382-938516 541706 393967-830476-1392316-1245670-1278342
9036.7-164946-307768-474334-1066306-1197333-1082488-1056384 736945 826008
9030.1-170491-39903 58792-482340-671493-299030-429691-572479-437293-45124
9022.8-218529 559944 394005 511708 138598 90612 145649 248267 99473 697152
9015.5 148601-468691-734056-348465 572470 265349-622139 100122-241419-938492
9008.2-343051 91115 203666 509555 822325 548190 871130 251038 83123 1315068
9000.9 1578385 417872-1143364-1356340-399130-677418-546389 294028 1889734
8994.3 1846994 760516 674521 855947 1070506 920321 1057139 683395 986990
8987.7 166240 543213 22780 153104 487896 28330-493669-26885 516433-458521
8980.4 472252 658602 766451 590538-668851-1558998-597339 431630-28334 43351
8973.1-314783 51507-18276-252471 96871 140833 183960-120807-800479-460539
8965.8-919190-314994 475339 1189894 1142996 1125836 820374 525415-1064997
8959.2-1308712 80222 775569 403786-238333-673424-507781 349417 827388 544672
8951.9-30362 478785 716424 569070-967297-750161-634641-250915-811398-376368
8944.6 514052 347337 298736-944426-2079982-2242537-2581125-2204067-710695
8938-372471-347728-275288 972834 559273 449607 1146796 976479 1133773 884762
8930.7 1010315-11970-458339-85630-606746-653201-12215 379467 625638-266705
8923.4-410903-245620 17300 744097-161192 504303 352152-6255-1226246 32959
8916 691628 425329-784482-881559-79686 342141 112333 259901 358441 873540
8908.7 646786 1282902 235342-563422 95235 269263 582056 316957 350116 36519
8901.4-454392-333522-489450-365213 504149-600672 331203-408665-1072486
8894.8-1524892-1171469 611093 497996-878655-942145-273020 58483 310674
8888.2-24281-460572-335191 424182 1590006 1676518 868715 280483 54410-591165
8880.9-901696 575355 403761 1270669 769919-9243-288395-26332 257410-172393
8873.6 62009 571084-74048-301671-291922-301700-649997-1042811-677220 28467
8866.3 582184 646398-435921-358122-83930-114955-136035-587867-132957 125252
8859 400265-20103-865097-313407-670328-623519-334471-683122-1505313-1243566
8851.7 539549-608177 1063061 1056456 35458 588672-297200-1079822-7780 726282
8844.4 715074 224457 1251816 628954 50496 320774 459011-136867 290692-679080
8837-922978-1811870-2239203-1883984-2111645-1374303-1507370-570926-713060
8830.5-862369 201029 343815 457804 295735-131637-283526 574100 137207-83906
8823.1-14696 515500-72658 69130 443767-285347-263779 146396 50188-609498
8815.8 150564-186461-451460 122293 67026-329198-606996 13522-24950 466172
8808.5 369781-522937-227280-119829-504507-172650-333066 12908 85852 483374
8801.2 407880 136493-93035-1081289-204692 148828-13324-24731-275221-232133
8793.9 369236 167792 327956 239034 609580 437797 522076 860884 830983-288222
8786.6 376688 1029627 1450219 1074000 461032 294779 320333-1301059-1356683
8780-549756 1173639 1400455 553877-40716-350265-958929-617108 88025-434681
8772.7-680295-534132-732907 50098-826608-200980-232984 136641 575233 794071
8765.4 1313420 185210 114727 431026 103500-431749-929998-561643-827196
8758.8-1454547-386785 709250 639167-1135523-1691270-1337125-995389-924838
8752.2-920013-592459-384096-761588-701080 166238 341605 462128 973854-529148
8744.9-850767-192757-711006-170012 110804-123083-313223 54810 474771-214151
8737.6-556085-1005952-101061 82291-675656 401128 194185 192981-851424-842451
8730.3-238759-1286514-314493-884754-117830-1009091-384789-1800777-1841426
8723.7-363150-72611-576297-283202-847681-1005366-213031-1036990-2096647
8717.1-2410745-415197 34768 711091 1517743 590551-449148-261506 219908
8710.5-62451 48197-278139-100747-822333-890977-85854-59499-198374 14468
8703.2-242249-1001806-44367-24216-905871 581155 10423-497266-672021-410170
8695.9-1389059-1897638-1588178-116399 198761 276085-618222 492280-282034
8689.3-353598-192865 753570-61151-205720 42251-168533-1085870-1417049-44486
8682-226053-708846-429315-566376 29728 275180 162572-709364 133103-523986
8674.7-47994-250741-48624-239426-794920-915991-582334-1429049-1752808-868497
8667.3-468203-548801-1419346-601758-505547-1063343-1001678-716057-234218
8660.8 656097 259734 378250-502849-1076807-1132930-1078827-400544 442088
8654.2-145148-626110-930331-860585-988893-1341204-263210-258235-1005707
8647.6-603059-276314-328739 84506-113836-617829-89331 349806-641087-989011
8640.3-250606 111594-746082-1088344-408086-265807-80486 535422 158356 196981
8633 975557 1642939 1117698 269607 751476-201071-70052-528560-736576-1430680
8625.7-1336290 119570 171941 144164 492940 38552-598782-1117833-1341016
8619.1-759931-421433 545132 1729257 1319384 788260-73439-23203-271857-663183
8611.8-1149345-51008 462119 729722 954991 366947-258479-299598-2880 292147
8604.4 101214 503036-100189-313736-204103 536022-282642-595730-586116-618279
8597.1-1217090-206576 503420 112564-442057 19776-546985-843914 348164-221505
8589.8 727869 890386-349454-1172810-506835 279052 648178 570525 279010
8583.2-65386 191437 661005-637701-994933-247686 606225-74462-568462-356559
8575.9 239055 749884 813378 1162684-176816-198940 385198 1043445 182702
8569.3 438443-87635-520932-2707 1542613 1385717 850650 717357 1013338 845207
8562 1570219 414467 268410-989811-1381656-566305 52753-71225 726456 835149
8554.7 1313318 1734485 1277339 1242833 189976-14133-447407-193726-1027658
8548.1-1694780-1537034-656760 217795-15042-438162-669927 496387-503588
8541.5-629852 192282-131862-521602-155056-891015-711323-772362-705991-217031
8534.2-350248-1238391-1026439-1401827-855679-200101 169741 586123 226325
8527.6 326067 670119 296869 351308-5510 173546 16867-715687-723267-782867
8520.3-65633 1154523 956334-122555-234870-589098-1346499-1361026-1066508
8513.7 141933-160922-375824-181832 445792 655085 637222 869184 892669 240902
8506.4 304341 126471-797630-741771-614523-1579830-1745020-1697627-1093900
8499.8-1015825-788699-693670-384746-168768-113627-9755-114002 712618 1083366
8492.5 6710-443572-403518-974945-928777-1008979-744554-273637-685557-567098
8485.2-749645-905345-190020-516424-765104-1924104-1462415-629396-8686 140890
8477.9 407027-58735-169161-527047-117362 827685 453273-55745 33325-24287
8470.6 22827-216825-77577-617121-595568 491512 588243 1162445 1626831 1040798
8463.3 398279-227803-475718-290104-1002917-422017 596152 612712 171266
8456.7-519410 68303-511400-787429-389098-335583 445758 1110603 963577 458531
8449.4-412110-1615785 127293-153258-207237-103668 937123 326548-1052524
8442.8 255000 1030717 1069033 668414-195388-343616-1133268-108181-744555
8436.2-64879 1079863 1231186 711938-370546-1272784-1259592-738088-953842
8429.6-1291348-1034883 223771 1190523 605764 324063 658914 530522 200978
8423-507339-672301-271575 285822-799520-227930 341407 325982-577318-1148352
8415.7-9370 614206 251822-851590-266734-244327-968779-1954954-475652 508468
8408.4 203427-1180741-787155-476706 1007844 763412 718813-172592 1122355
8401.8 1129289 91294-530984-337597 463998 134185-548778-324275-67554 112616
8394.5 339703 253741 922801 611897 234747 197170-284424-654919-381802-341843
8387.2-190112 921369 1324835 1002716-206250-1065139-827158-452366-126190
8380.6-66094 289742-573950-501571-205109-937201-356004-74374 334716 829766
8373.3 1175749 352444-219252 12318 1264357 692598-102629-789625-442654
8366.7-465276-944047-1967339-941017-901795-810448-1081889-1396187-1810368
8360.1-1922287-1137726-1559796-1082132-899755-640954-140786 129080 529418
8353.6-75987-8059-656455-293696-79440-206887-117176 173881-775860-857197
8346.2-460761 210439 568394-492189-1105677-778212-438901-673956-294453
8339.7-749478-681101-817017-126488 787187 646773 171112-703870-1027931
8333.1 362055-1205976-729178-597237-424036 711236-112421-466398 85280-317980
8325.8-556460 393115-208750 95518 933133 227364 424331 449415 278210 278397
8318.4 2314-704446-675656-309785 93636-46481 201888 792545 511807 975433
8311.1 136744 313247 447788-249160 33446 492343 664071 459977 585495 361194
8303.8-172777-692668-519499-243604 694854 292397-7607-1151863-466958-752072
8296.5-701879-839921-642312 92564-316494 414414-762602-1266719-1368122
8289.9-2868754-1556689-628974-439854-528412-750798-579824 567263 816149
8283.3-312868-492236 384693-23401-401074-1642071-1552608-1077776-939789
8276.8-127379-497049-177437 163832 507136 572723 401593 237823-369717 972004
8269.4 998926 1147499 1095201 1326620 682790-709349-596623 410085-125108
8262.9-372593-85206 205583 580424 122552-596519-216095-1079434-1956237
8256.3-1670665-1231287 797037 1653442 598810-783736-536800-97186 594929
8249.7-402914-1504660-1922519-1143138-1059270-509785-416821-125132-198158
8243.1 214027 584770 1829160 1297922 427096 719527-89215 233675 694759
8236.5 740491 99726-843332-925385-660053-377816 269342-589599-541958-160215
8229.2-575305-1348283-1503380-391971-280264-793837-2095472-2088965-596797
8222.6 289760 267862-257928 352091 106273 1063 253891 58051-1064694-1160818
8215.3-411816-81685 297516 857653 985048-306115-903818-1079139-1474465
8208.7-1628960-2100790-1600922-1298973-1253948-476350-678092-780331 138257
8202.1 1145123 437073-77698 198749 214050 312518 858521 692881 583979 233880
8194.8-610220-1034381-721362-803668-1624808-1142744-369878-54634 683390
8188.2 662950-237248 114146 654783 877376 98040-54522-869463-824791-1317113
8180.9-768905 70315-492867-363614-663819-401795-950321-402462 17033 102831
8173.6-69917-42979-598124-820245-1709780-505670-259385-790927-519410 703706
8166.3 270828 537451 569979 698718 807147 862390 1153333 519255 42712 157459
8159 620380 168095 178387 358927 424220 117753-129210-22112 83453 406998
8151.7-225666-1290070-114755 852077 96846 35966-222331 148852-215089-323389
8144.3-283242-419002-728544-1355334-558205 172665 153274-98023 376474-71172
8137-629393-415029-295028 792591 1559969 680204 230104-355999-467943-359176
8129.7-473047-208696-546008-322377-614298-480566-535211-734078-952295 355886
8122.4 320006-180585 85332-89551-12501 253350 1478577 868967 376337-434384
8115.1-891201-465626 317125 776573 398636-239484-141680 339927-17113-704574
8107.7 73717 30111 9993 58623-39932-321861-375692-275831-31313-240263 375505
8099.7 456093-309060 97677-13360-420962-112066-386482-992586-532182-385659
8092.4-177620-300612 358777 542956-12694 447460 597724 315832 799088 1094401
8085 221483-273816-853743-864971-1100048-421486-837885-432912 476649 1150668
8077.7 1359008 253438 39681-869695-184544 317395-467843-143285-14449-343418
8070.4 334328 353860-508234-680086-1378713-283867 791932 700223-51275-563578
8063.1-303473 1105535 239609 788215 874138 842688 766741 1047215 1764113
8056.5 1696439 754154-239486-871507-392441 194470-523745-767223-820492
8049.9-757725-36373 390890-269569 598353 220734-69878-883327-7727 741218
8042.6 1088581 758372 334281-76948 171208 169306 783488-210080-331104-19054
8035.3 142013-619523-730902 490016 297642-184771-181727-1580373-732352
8028.7 128967 314711 327276 1292361 876138 244455-37284 600368 534638-13672
8021.4-441830-62232-204037-123073-172237-360257-1024552-928341-1376980
8014.8-784492-320676-823673-400178-769534-417851-86419 147330 716605 763837
8007.5 992687 81119 196654-169333 142642-235778-1079543 207310 1145723
8000.9 1074218 1231909 252418 771845 681016 1257778 692466-403532-2148082
7994.3-2139755-1034217-1580089-1548052-883965 59451 52239-66151-346620
7987.7-41469 284324 171708 379232-512685-1154165-444725-725147-940737-712395
7980.4-1176031-57381 584975-494858-1209720-451195 1033911 1287941 13995
7973.8-92172 299118-52737-8913 439365-116398 132000-531473-1453062-1468249
7966.5-1191426-568743-1001054-861454-204398 224772-225029 1474 1122795
7959.9 612634-4466-170686 200370-334273 796622-120366-951134-600830 27545
7952.6 149997-518009-417705-230927 161561 31641 10537 1063645 865360 35029
7945.2-292558-676434 326218 551401 108832-182415 351051 194595 146940-202108
7937.9-161670-186100-305965-105847-642414-1053849-1264267-1289738-62848
7931.3 1135816 655254-6587 61604-192770 344060-408064-555643-449985-659813
7924-740907-383493-1119194-292099 83160-265206-56538-510751 209429-222878
7916.7 1012506 1083900 490312 215794 535368 1143136 213315-28299-330393
7910.1-48457 1503113 1443176 259029 1214615 830565 510190 916361 592803
7903.5 96052-219650-681514-241207-508068 302063 1410430 1405420 41233 453610
7896.2 30485-192886-54643-706763-561505-131733-664512-537840-873718-547043
7888.9 460354-463125-739384-197144 18700-1072-925908-784366-679333-1226267
7881.6-241834-200534-311469 200018 552001 340998-91151-607127-924578-469284
7874.2-897170-2148598-1582907-874263-846444-371478 427989 584001 1157881
7867.7 923821 1051033-46919-896942-484027 154445 217011-425983-1010257
7861.1-1389065-821207-403248 742535 498391-377019-598102-1113839-827906
7854.5-613185-1399915-1327585-906052-1014504-1104549 1195 170513 45079
7847.9 612293 374411 532845 1033183-39936-1165741-820956-686328-1620975
7841.3-2380998-1069057-522809-1339677-686837-1591024-1959185-1599098-919750
7834.7-877760-562687 484496 1349604 662838 279122 415709-126488-632958
7828.1-459017-556327-997711-609757-464677-6548-935492-489730-302563 253057
7820.8-193454-423537-170326 367052-230772-957463-832689 480820 528494 712097
7813.5 540355-222045 98527 796814 460678 64470 435813 592968 249728-70456
7806.2-514612-521694-1082224 288303 1137525 626423-246591-97167-252379
7799.6-462573 93826 225561-224062 46972-987637-238345 14255 23783-92024
7792.3-64109-565981-1477316-1975805-977483-115370 231691-44764-755053-401855
7785 174686-586673-1370799-936093 263578 835134-708131-761228 291211 438843
7777.6 86765-648807-1444890-803385-1109362-470356 521824 72421 59265 171454
7770.3 525932 1094846 1886450 1744575 168271-16248-173701-666833-984336
7763.7-870290-1595695-293045 579963 234547-104066-129915 524202 712650
7757.1 1412675 516757 373577 633201 140379 562342 160604 166675-76336-79407
7749.8-692303-1061183-1189401-16960 67146 846689 713843 732294 951211 508618
7742.5 294869 444012 44299 297975 190306-1285714-929844-748338-452939-10062
7735.2 301062-724002-702557-380885-1061735 510948 329784-119791-1085659
7728.6-1396966-2408761-1663715-302998-198870 726569 846335 944931 283269
7722 532740-181135-265122 44508-501550-914476-839714-476449-341417 588771
7714.7-350635-175027 41283 644064 679914 591708-134433 206376 585155 406085
7707.4 121690-915718-240846-70592 2319-239267 326032 982271 611554 1215657
7700 707295 376043 595078 865811 532374 155072 1202045 1935060 855968-248804
7692.7-115433-219048-1246727-288697-69686 334316 143121-62531-377020 262211
7685.4-367482-796812-145900-366420-849295-1458496-1845035-1323482-807922
7678.8-415414 195807-72415-296146 93597 156718-650864-436093-723151-33163
7671.5 1015496 359515-302761-87302 265339 385139 552279-158737 743743 1168656
7664.2 1156069 541341-134159-600605-653648-87776-65048-684364-969139-917061
7656.9-872388-269770-517231-89132-322952 47241-165145 63018 334982 602092
7649.5 170548 657174 480530-763466-1195884-1059279-797463-500637-348641
7643-760094-954946-1133630-414094-1002312-761001 587537 657839 442872 927829
7635.6 549978-195146 463019 19129-482215-188773 792324 1414234 621025 127778
7628.3 401561 470570 1000083 710255 1446793 1880966 1212250 1481538 512279
7621.7-241416 771826 1396823-303010-440081-400349 243324 568215-233748
7615.1-91620-316929-480378-677726-408158-313604-33002-38974 96774-797883
7607.8-570522-808209-1383821-1076040 597174 958562 947676 377907 931749
7601.2-377012-127325 778550 1317198 944476 349507-592356 165437 37985 232432
7593.9 18826 645641 303150-34802-156426-270709 8458-1012339-1641290-1113121
7586.6 138647-852225-1473081-666904-481405 147211-95925-268341-375062-165936
7579.3-541125-641969-482327-1054016-701795 468707-640431-853507-1609604
7572.7-1103163-1099213-1164017-788177 180632-410722-139883 276546 661335
7566.1 948255 1439548 504481 203985 477025 209763-757987-45800 277590 399618
7558.8 240687 131359 410750-943656-1266447-860060-436950-5596 494544 31515
7551.5-138840-412869-623072-15538 10203-481090-561303-226480-542098-354983
7544.1 66497 623549-564293-151821-1154523-1585412-1328202-712770 18726
7537.6-531466-1147958-409119-352761-435299 30066-89188-1041915-1015435
7531 273229 470880-46666-378508-795621-515654-78881 125129-379944-530425
7523.7-787679-804164-598299 927290 550564 92775 281076 145820-162765 748305
7516.3 967437 1208842 1493-1292091 273862 536109 583489 326528 12989-230453
7509 571688 849510 569616 621467 310450-92705-284735-46248 1082905 368348
7501.7 684093-303591-1167977-700145 124779 241869 324612 223696 334946
7495.1 543431-205719-220081-2699 195859 366753-80219-58300 538727 1197160
7487.8 951652 708752 1323334 1224940 1887803 368783-963497-159462-120931
7481.2-419021-35270-665882-232033 283169 326407-882997-989176-1070141-442916
7473.9-389908-340664-667406-1087482-1468711-600369-126262-313377-1188517
7467.3-898412-775344-853189-1051002-130274 52538 426266 164848-621414-1379922
7460-522934-160235 600624 1357739 449814-67424-111620 30226 65797-261249
7452.7 245415 576054 1156492 461419 1018715 463508-715263-473177-888839
7446.1 234765 297186-46913-249901-425510 98034 131719-250361-608639-1336168
7438.7-952936-842922-67449 48206-555993-1151619 173892-369824-709854-549003
7431.4-550366 303302 870987 605369-250279-91295-216774-293782 129775-207290
7424.1-298237 40633 357936 1383771 1055451 786107 669558 55912-210169-59810
7416.8 77165 996930 666156-407184 310279-183674-377671 113801-161643-265560
7409.5-1003550-155857-702319-226112 167043 428077 461237-529732 269861
7402.9 1792008 982301 961389 1288522 1011658 507504 334542-350423-998676
7396.3 387346 1182061 392891 1072336 1598001 1445289 1342614 591470 402658
7389.7 212387-49509-930157-704137-193267 226049 329984 1077815 532275 487423
7382.4-610213-847904-370704-678429 248811 191906-196692 178119-253579-297854
7375.1 345896 25532 170305-20913-1075416-1037710-64540-15620 198671 585812
7367.8 195465-735905-737199-1673259-435780-1026112-445702 104497 41306
7361.2 33719-707163-1499608-829934-590660-755793-1426522-19991 362177 38411
7353.8 321690 203165 509314 20125-166175-607187-189150 43080 245197 1018345
7346.5 339873-92288-137156 38530-493241-578972-538956-681120-757239-302842
7339.2 389443 327266 171413-542953-880931-1196953-1417598-169414 770015
7332.6 1108366 98687-582777-203652-682086-688171-792234-584553-720102-205853
7325.3-951515-687679-827817-552663-12248-705159-217142-820038 787012 988242
7318-352818-151132 325046 167566 112402-1357325-649028 655616-396367-1076006
7310.7-78403 77968 8412 852417 1293391 386692-64544 731163-80608 769218
7303.3 880663-164696-118616 230891-149957-754416-359845 150255 795296 1139883
7296 720156-374908-733543-1011206-603920-685419-627701-1080463-517359-463490
7288.7 211091 146064 879446 1087975 1001921 562646 707246 972854-228649
7282.1-618647-730057-835312-119211 405001 1104502 589039-893536-1768436
7275.5-1568304-1263371-1099653-1838186-883647-970020-747798-1088383-928043
7268.9-546210-1272685-899198-1416603-1118827-864829-1003606-1500956-1297276
7262.4-592260 266989 72974 620716-27139-807182-1286589-1611190-252287 256128
7255-495967 907008 1366238 1674861 358152-343253-488694 699556 691899-42878
7247.7-359494-819362-778316-215572 437635 971266 841315-217497-25662-619163
7240.4-1715072-1146336-827039-718983 125163 1041613 1164863 889443-28287
7233.8-132712-400122 626510 785842 1051917 5813-1243960-1010735-379719
7227.2-114699-323677 342200 519654-170938 66567 48017 560616 430824-187986
7219.9 122082 489623 695395 352005 1239969 714863 56839 83873 382113-469059
7212.6-320063-16716-776205-169752-360386-432405-535830-164678-451095-483682
7205.3-205032-877943-321110 1138864-243322-675504-717885 62756 46028-135993
7197.9 82107-639136-1123611-1154267-1410178-497031 15806 198597-117016
7191.4 36073 949093-92623-943107-133977 893875 339055-153930-1507858-966325
7184-1114062-926317-1234607-1587518-1100665-245634 613549 137329 373153
7177.4 1241914 93419-995760-638124-351426-673607-522061-429732-74435 902087
7170.1 278735-1089563-1052203-273734 204340-201238 359279 97913 310317
7163.5 393040 744050 430615 445062-922767-695251-84656-668019-1158589-864969
7156.2-797724-718166-810946-750494-452510-792359-873269-1728595-1829742
7149.6-1137966-716321 366898 610382 604795 346036 740976 484702 1283144
7143 1063726 180595 146143 406373 107710-56582 608415-363584-765802-499190
7135.7 605262 336418-538769-619997-354813 82838 6130-326053-229759-716207
7128.4-517893-418003-619563-721324-1139362-718478-372163 428787 1055449
7121.8-348635-433474-378525 175906 571883 597211 906094 407817 532392-244426
7114.5 387617-414770-1059493-968074 245740 870955 37096 46817-39103-19655
7107.2 254853 98587 543121 884765 548466 334378 36079-1165857-645691-586592
7099.9-290289-815989-1060528-417986 236126-87979 259164-12017 51519-359091
7092.5-306338-410525-436515 131018 1092389-204399-1092595-724416 605356
7086 622617 272199 479901 176097 125188 443514 421781-482543-252790-771915
7078.6-1300283-73031 98603 1189404 1122059-134654-352007-91143 398144 81189
7071.3 240035 928833 441532 353587 859529 586142 717139-72605-657710-733482
7064-582058 1071682 1320235 1520924 280636 383872 46158 23376 482612 1009579
7056.7 1000640 452228 532804 442423 1018584 281279 182197-37670 1058832
7050.1 2390783 1763665 854573 64272 582959 459614 710131 970444 823712
7043.5 111463 505971 1316615 1619111 3091331 5552382 12106971 25801624
7037.6 40523152 26390186 14211968 8235984 5596367 3369645 1492289 1639651
7031.8 1452257 580112-810121-778594-882854-541021-88483-270290 148538 67865
7024.5-477360-196574 183998-675479-272065-365137 442287 331537 180172 270457
7017.2 837596 489623-265692-117533-256791-407047 217092 232884 1449264
7010.6 1187783 578515 810923 321117-189008-899622-1269252-2196945-269261
7004 622538-253427-112246-273485-1076304-1241875-1290149-1585735-584501
6997.4 307812-281312-1000813-175111-238661-54148 912137 910780 1319168
6990.8 1715086 961276-11478-73637-474567-513896-640446-358271-580164-842
6983.5 55148 61565 1190271 687781 286140 471373 93878 96894-100458-1030087
6976.2-960464-501619-233794 627122 747812 170443-1700778-2228322-2739555
6969.6-1386718-229887 541298 393112-312139-304837 83998 173829 780078 797654
6962.3 488241 337553-519702-340837 868260 433721 1005341 751342 430609
6955.7 465923 785326 266138-671998-824344-1142084-268070-104984-294358
6949.1-276631-247920-414985 289456 206695 6773 468944-165700-872660-496609
6941.8-691688-59260 55239 344785 37034 34358-136042-945485-1465936-907864
6934.4-654701 418561 634321-158672-500072-144736-419932-450200 301706 598407
6927.1 297040-602843-671154 71779 404118 913702 1336708 842110-59080-805766
6919.8-1459527-1600696-89600 990644 1458606 1321201 601581-705897-661841
6913.2-167528-1003992-897711-147417-205122-370272 243387 556978 826583
6906.6 578502 76623-696633-366163 595328 683568 610733 1048333 1419912
6900 631153 99917 302715 1392286 916650 746953 345445-788791-1559950-1538120
6892.7-891018-657808-1126484-845438-311941-243349-76516-122095-405772-1108615
6885.4-1492785-1019206-750319-418939-263790-389391 66192 528989 210362
6878.8 445569-90416 333041 129427-307335-400939-164353-226161-176310 950083
6871.5 121389 312021 18116 273341-335222-839127 213391 144178 489987 339982
6864.2 843351 712537 11066 331950 624429 362432 84737-465760-972503-576341
6856.9 617067 305319 276650 462760-193603-998445 204489 1078336 1565347
6850.3 1295588 1009917 621974-153075-944016-578713-664975-1240398-223336
6843.7 150020-686254-1125246-1097753-1353302-863856-283781-434866-1088835
6837.1-429909-1317304-984906-1067955-1849294-509156 52134-785068-1500054
6830.5-555747 98932 528916-168532-629480-1089976-1516657-2137632-1499935
6823.9-1291566-2018444-1550797-376005-171926-185756-667301-1282832-760202
6817.3-640905-110572 77271-543052 32789-1296702-926139-1482603-1628296
6810.7-1057145-930837-846567 32700 11252 401764 133636-549048 191156 856057
6803.4 381170-283949 589252 1173221 597757 379080 817732 363946 360250
6796.8-30150-348570-475047 112673-410101-1546655-1189805-809576-1376264
6790.3-866853-529457-484440 139045-263090-48304-81038 924251 660968 321376
6782.9 988748 107666 886435 916701 183647-404258-50846-90415-553302-807797
6775.6 170198-381627-411910-28799-146173 596789-218649-1098366-713934-617790
6768.3-507869-759520 215773 464098 896334 1211785 1109192-10068 69564 506113
6761 593569-639443-234471-557856-233828 10546 757271-71683-437681-779687
6753.7-491990-435764-435470-784369-293450-395353-594765-510913 133938-400972
6746.3-1078596-1589448-1394011-1153988-287427 351049 306597-904520-1559551
6739.8-240670-758129-553437 171528-135278-240033 354260 168731-60203-740144
6732.4-72705 545098 925891 904754-144039 486166 1276192 1073367 1052522
6725.8 784833 226047 493670 672092 206950-657948-694460-85213-951339-885305
6718.5-1516910-1037357 363328 106806-385636-481839-630417-730150-509872
6711.9-854281-923430-146065-236806-460196 354429-563561-891566 259976-85506
6704.6-122567-1296597-1809007-290922 229242 385712-84888 353213 504376
6698 192255-752627-654220-169632 376014-670052-1320569-257476-48761-194477
6690.7-498106-122283-73990-330672-467524-205832-661819-1428465-99337 522024
6683.4-568370-776399-342712 434504-195234-344764-968878-1428539-1406613
6676.8-1418394-1230910-1229119-789240-1751782-1672030-1111754-306667-178063
6670.2-1434446-2444063-2543768-940083-1357172-2128415-2438933-1669487-795056
6663.6-608555-901281-1248964-54694-719182 456268-182349-605106-572388 146017
6656.3 138914-646797-794613-1250462-1144139-765439-1338935-1810237-1382957
6649.7-237645-638268-591112-470379 244352 691939 886674 946897 311372-311559
6642.4-722599-1142295-1418881-1038909-1669523-1710806-1490298-137384-43664
6635.8-435175-895048-636947-972948-422234-264792-969414-1178071-1567373
6629.2-830098-405412-934635-484505 166905-380453-254109-342167-558161-864631
6621.9-267634 616861 640519 196352-420364-198152-1201325-1286010-1182482
6615.3 99384-20232 203966 346681 754533 479519-256046 291133 11672-182351
6608 98949-725374-388013-811943-1035352-538923 447657 855499 27987-783767
6600.7-696780 896053 1530905 363832-697723-304828 1453957 806081 284526
6594.1 656695 557814-82019-326733-986116-569957-144866-106775-711120-1531356
6586.8-437179 49070-479707-643504-720244-542956-1197026-912555-814290 206207
6579.5-32541-475845-478077 140788-531764-433627-772879-949139-127885-81096
6572.1-25906-240241-429188-927426-590460-413911-137438 156639-401483-1096653
6564.8-1057577-1504693-735499-233108-1045554-983413 142941 613145 364245
6558.2-108846 186449 169312 596372 281542-315315-162871-170444 512380 1407266
6550.9 736874-320282-236104-47586-384512-236775-221957-423007 55545-875984
6543.6-1442058-2383749-1367251-747652-725838-705753-184982-520695-431120
6537-1137417-463848-1027857-929655-372050-360542-708744 33191-122631 299979
6529.7-21850-446068-308342 84024 224034-477213-691463 703249 672300-32836
6522.4-1059025-1190140-716569-646916-717799-213995-124973 17979 729960
6515.8 220815-129030-780385-602788-144978-125620 571320 636854-211677 179078
6508.5 480451 158492 252801 258853 472441 37590 62362-524859-912535-786828
6501.1 48059 244363 119140-36268-864356-1276448-680161-490521-1294007-1242976
6493.8-608061-554590 337548-157875-337215-63694 512210-275705 55412 273430
6486.5 4876-167353 519200-672379-443710-876708-1488544-674306-401001 101888
6479.2-251206-103464-472889-1730231-1060341-1279758-977884-1095509-1303435
6472.6-755458-184753-212259-832861-298928 186170 273011-451615-881612-2343156
6465.3-1924058-408329 453605-726428-771303-121688 182776 140443 442567
6458.7 182773-996305-526383-478855-164894-758682-212183 148349-102933-419775
6451.4-342927-161978 488609-738781-2037783-1337391-163957 68322 181596
6444.8-482180-896469-620769-18473 28562 95226 152870 185800 144412 198095
6437.5 413181 435466 232387-466047 148984-714742-1092254-1543410-390713
6430.9 540197 1009031 1271314 1012686 124486 9153 33644-196926-538838-262751
6423.6-87796 29028 438534 1036711 985398 606737-238203 137329 262695-557597
6416.2-190700-278099-273236-599596-885196-1571213-1562546-378477-158587
6409.6 457857 1225926 1998267 898073 328686 695258 262148 192610 241929
6403.1 376691 347723 254931 212831-152294-517058-454074 502772 397951-584719
6395.7-612826-702421-1171925-115144 1351005 371919 723426 24899-213127
6389.2 352143-1311949-869906 168460 573491 698704 817976 403236 865414
6382.6-540755-257122 593274 1018801 1331646 1043041-53850 174413 331857
6376-246269-908926-1268313-1140344-1412819-1416985-2104233-1933277-1015362
6369.4-746381-1022207-645776-487303-294248-777168-821703-554179-394462
6362.8 726865-609393-1514456-65567 291846-646608-1059327 321296 925279
6356.2 73807 253507 537061-27028-215030 104235-397605-1166152-1457059-276074
6348.9-339601-1026591 81437-424634-365456 378384 1002258-303956-223021
6342.3 486824 107679-345080-355785-1199035-2604879-2190336-1964796-390500
6335.7 326083 575910 170632 68927-579548-65296 332918 95670-391525-118232
6328.4-490316-1091463-839745-58200-405054-1248087-1022146-1094398-488299
6321.8-400836 160974 667919-141911-79523 450212 632738 178991 393764 1017221
6314.5 956527 826677 59763-1560296-1982377-737186 535488 201750-399466
6307.9-586560-730869-220882 161852 698187 657658 612462 564814-909151-810369
6300.6-161407-240091-568093-171571 93599 30316 27133 53397 668226 717109
6293.3 589778-226445-430641-124692 240854 811517 236639 136782 26432 568775
6286 1166673 1421427 1414719 1253598 130511 140036 464697 1316153 1107983
6279.4 73094-534936 281987 755550 455656 594201 320289-130760-736622-1066377
6272-1069475-774483 44052 269264 873271 576338 441203-514464-44252 57001
6264.7 461175 62662-147772-324417 307683 598687 356349-31982 624827 845745
6257.4 254565 537518-318768-285469 823343 823060 553382 1080641 102380
6250.8-425977 285550 977557-230300 193056 937318 44081 469666 953832 1505866
6243.5 725870 138777-503134-779330-794235 572678 5933 244123-184752 511239
6236.2 489357 388567 882213 65817-708913-681066 828528 361397 106125 287472
6228.9 505024 632310-789994-1335885-672863 411908-778887-570999-389371
6222.3-808818-1038969-195354-108498-363671-59942-347794-281856 598853 229682
6215-15956-600817-1069050-1061595-1862508 293326 1364489 1069256 249332
6208.4-158923 631738 405864-378280 250613 1001112 1149674 234051 102484
6201.8 245130 276933-202464-246980-550506-369231 277429 1293286 1043884
6195.2 252915 325726-811396-1153160-693534-1335236-1646613-1204946-893343
6188.6 12696-17246 205372 415970-467294-606232-1250823-285772-409326-37381
6181.3-988632-1124531-680869-292746-621647-671154-170250-809992-706756
6174.7 176284 31300 139328 1100803 232354 311278 100117-585578-1119486
6168.1 333336 761252 46948-863 583514 897565 742015 435939-342207 518092
6160.8 133361 233053 335267-405445-648973-306265-921256 140568 72290-755089
6153.5-505235-238056-152225-193098 61106-337456-461336-207524-313481-24989
6146.2 1163067 1137658 643307-349948 148850-89120-96042-339585-288962-495481
6138.8-134751 262452-354214-190333-362449-322685-345060 53810 988024 1495692
6131.5 814087 340416 416391-685807-832051-612796 576146 119085-1540959
6124.9-2584171-1908430-1138214-1404727-732735-31010-259452-277221 92655
6118.3-513414-35498 1332088 1732333 641252 4866 335265-572469-1275609-288105
6111 533581 228027 253521-875911-1489432-1468965-1402118-1225958-1641003
6104.4-907575-1161511-556516-472115 501566 393816-120546 69857-110359-20656
6097.1-479086-1162335 5354 858056 446141 943607 1379069 519760 257558 1325377
6089.8 1750335 387767 119260 479124 323175-376133-1339891-1369194-601435
6083.2 463256 163464 411797 769966 190930 5890 407193-21440-183023-574580
6075.9-145315 422388 418832 236182 4507 195926-314357-458989-635213-1372217
6068.6-1025871-392823 579896-56811-388688-25822-738563-457237-529602 413784
6061.2 397819-542772 270794 208253-233814-565927-266459-513784 310186-205005
6053.9-781400-1530560-2156368-1665995-814127-580793-1062860-895368-593730
6047.3-30082-385183-199416-299667-773793-1353799-581066-366487-522442-1177848
6040-1092254-535549-217423-426304-13638-392657 280605 692703 536127 605105
6032.7 592852 110213-104896-146318 621824-846556-971995-261025 800759 1122814
6025.4 887815 684449-506738-852039-249653-45773-110735 196881 356465-121910
6018.1-426914-509875-324180-327774 345697 715996 38929-22593 215890-63174
6010.7 73703-24492 530244 145284-49134 536376 129668-133498 294802 329234
6003.4-98575-868806-449365-638593-160272 458615-163806-523412 23876 475240
5996.1 336545-1237272-209363 405098-45617-1094815-895469-366328-323325
5989.5-189096 603695-376381-515821-546743-190713-148064-713507-493406 495925
5982.2 650869 601647-78941-599545-579694-392895-239146-45435-208394-1472503
5974.9-1461545-838116 112360-311246 41873 689156 325459-72543-362518-432038
5967.6 92052 69429 452126-35893 311083 350159 382562-458554-994567-21623
5960.2 18217-240568 796303 528999 796015 278617 296967-479294-305967-1067460
5952.9-1502008-1685736-939606-139267 473197 585698 731652 264261-257801
5946.3 19800-421114 181130 484320 746124 396109-665019-1127828-894179-1432754
5939-2364165-1605289-1985845-2087850-667174 17891 15820 482871 151022-469973
5931.7-1037601-1816129-957491-439984-393412-50006 508930 356066 470668
5925.1 216949 393124 886500-94956 269029 354152 648005 358745-503222-579048
5917.8 358877 1333110-51841-647259-625318-281437 57163-1650061-1227071
5911.2-103391 584079-350990-315112 565679 613225 719180 152860 128703-208204
5903.9 181769-76216 693808 1561156 106511-333850-682454-684698 204221-258354
5896.6-12870-314574-385521-752407-239159-1535076-865527 14685 15191 369347
5889.2 1017284 591891 227208-525955-790674-708126-195798-581538-501382
5882.7-414668-807234-116102 725450 143636-1116627-442004-745060-681991
5876.1 22830-106688-385374-546006-752600-447580-182794-90668 131059 535852
5868.8-243304-1035140-531783 1087046 225910 700502 971342 228996-814368
5862.2-1569196-1400485-1373069-923284-865539-286519-24801-425174-1076673
5855.6-603622-448348-561239-48112 548189 315250-358363-963300-220955-12140
5848.3-33260 405729 197139-144104 376730 227211-417173 83981-1028664-860236
5840.9-144837-44741 66962 363739-418050-383531 147752 1233594 840991 29255
5833.6-40730 951841 566431 80863 88973-896700-717543-392665 308596-468776
5826.3-210304 813799 951281 91175 417240 708690 380214 43589 85737 499223
5819 875920 282236 1058586 1424657 102946 467790 259114-214861-83143-155050
5811.7-526647 167946 243662-205437-331514 189738 169015 205692-130224-1686124
5804.3-1048697-295137-275965-124546 763730 383642 363359-306888-218187
5797.8-624453-144781-859044-987145-212768 943227-137671-99749-1106750-850243
5790.4-752309 10845-363113-8818 416427 267577 77229-40293-576067-689642
5783.1-698397 845831 1497117 1032977 155798 45005-181785-378091-369952
5776.5-122011 288661-1243535-943605-99462-711454-350329-518384-469096-592689
5769.2-859419-775820-1325505-1769193-759790 172502-75801 783350 498620
5762.6-167140 95031-9323 503581 58704 74812 247407-92419-1086186-1032182
5755.3-1295093-1215075-736098-301651-206734 616323-53045-1206164-730884
5748.7-122923 683360 493999 763895 288338 303751 567889-349663-909781-552905
5741.4-638743-869661-221876-608240-322711-61275-328064-221127-3492-1295244
5734.1-1095677-760456-1346228-630412-279562-1275056-1536887-917402-639552
5727.5-864813-820155-690557-611022-864021-1112172-1412591-1218394 267153
5720.9 215111 206025-538444-1091946-2085529-1288535-132818-262723-932216
5714.3-797420-1275767-1639118-646686-168023-345089-652827-553192-1227788
5707.7-1310823-499426-1424443-1960759-1281990-1373781-2414212-2008683-499137
5701.1 281555-150835-791775-594193 44718-499525-849611-590330-100763-1000986
5693.8-1153584-857975-522254-129449 276294 422408 353184 22512-334692 722349
5686.5 1029592 844773 639664 374480 338103 79370 99995 66602 269040 130678
5679.2 102706-769409-200067 252967 778575 244950-247832-473871-406868-230469
5671.9-387508-320421-381783 460929 468388-5334 459012-137243-545286-905495
5664.5-895016-236269-378059-1142192-275117 800664 921809 313991 476338
5658 331494 128392-312597-854281-606442-1689382-1211236-1173161-834146
5651.4-398248-352169-187343-1045683-1361184-1181597-146315-26758 325661
5644.8 808240 385279 771073 958297-331786-871679-658282-413221-278877-467851
5637.5 341358 495568-99883-849854-243867 224019 260900 510475 605380 891929
5630.1 599107-199259 631282 1042-168724 63091-452624-1802606-1451725 316950
5622.8 244343-774971 488502 43366-997391-546577 177375 89935 794244-25415
5615.5-1043586-957796-187238-21809-411432-625944-670303-1005549-558330
5608.9-404588-264627-1553501-988022-130464 150096-320864 14029 430548 262035
5601.6 80087 372581 162193-509963-1162581-1300694-1443696-638821 36973
5595-727679-897638-340486-643328-293083-1250947-1249272-986784 51662 277412
5587.7-50021-7310-334714 2101 261627 12915-412007-932962-1054715-1537494
5580.4-494328-126191-255689 343117 14511-397210-810276-181842-589831-156595
5573-1381154-1458760-1682071-1541771-680038-642574-533391-576886-201558
5566.5 253706 177822-91598-327996-957722-1992158-1317861-1024018-430025
5559.9-719405-410710 353102 18137-366490-140758 836083 807716 152136-116685
5552.6-200815-378918 197583-74297-10460 66990 384688 238196-409625-1560241
5545.2-1274235-1502253-958458-1214826-975814-694179-874444-735216-1686942
5538.6-1366439-912849-930119-473996-1037320-503757-203496-652468-386657
5532.1-202060-442699-95425-109434-95470 609039 1822439 896324 84005 443981
5524.7-713657-638927 56746 1202016 1605574 1470118 679855 524424 874777
5518.2 1563038 1004476 575800 1244669 940198 55606-399471-1414488-1301875
5511.6-40826-181220-699312-1011316-113641-323420-1427781-1067372-362152
5505-424484 632693-185212 26835-264183-417681 42414 202295-445941 582191
5497.7 769191 790748 1191508 614653 117053-884047-1231722-1116903-816764
5491.1-236301-1264979-1656650-2042376-489131 249837 17315-501577-1104407
5484.5-608982-671419-311088 97315-57968-523788-235201 972761 1001369 318276
5477.2-338638 218090 73716 572441 444210 10721-1160305-1210360-208538-78737
5469.8-885301-420355 472933 396833 374327 61885 75389-113470 969736 2051567
5462.5 1655731 1021534 962962 759282 717960 104945-745815-1502960-1526505
5455.9 5267 111014-1178932-1105025 981990 953778 302284-279306-127720 92867
5448.6-122072 236969 336982 213684-1805372-1520489-1265616-244792-196547
5442 83266 557383 151336 659713-51211-521631 36702-536430-1150300-1253960
5434.7 485362 1172681 659191 169074-551105-693816-1142864-1048095-823832
5428.1-521870-110252-26655-617827 106643 259614-513430-594506-302073-454916
5420.8-1120041-951086-277877-419397 261657 178108-553086-627952-848051
5414.2-371157 1053368 1654921-289477-853884-707656-911456-173001-72881
5407.6-44891 80930 325378 622607 865820 907375-212730-229249-869471-860271
5400.3-1581088-1443885-1524086-1099870-942588-1154847-945628-1978973-1001478
5393.7 220674 158035-730921-1316564-1313150-434392-1105703-329692-175310
5387.1 37963-53666-1178669-819055-587418-819440-1151264-434147-946625-1281100
5379.8-1640519-1387966-217644-1201552-1880114-1385601-788415-574863-891888
5373.2 45796 18530 122614-131481-946881-1126899-347218-174011-1480617-1355267
5365.9-540814-109754-77653 195092-391794-986087-1387126-992286-1103569
5359.3-1516326-1586457-1157038-666539-110495-930708-1490406-1204440-356160
5352.7-1007731 214671 758915-205840 361123 188201 67800-341411-635611-743579
5345.4 332316 1277384-108914-110127-409707-547767-642062 139339 318952
5338.8-363116 115940-735612-26085 161056 161379-743835-852654-23421-103545
5331.5-318548 162155 494734 527696 422228-149491-618224-10413 411144 372695
5324.2 36025 103608-353662-551195-613759 153829 577063 239639-169060-498949
5316.9-104996 344596-1036752-654403-394383 14724 140652 119847-632570-118287
5309.6-550307-159706-15711-86341 500622-286545-195414 63617 38613-249578
5302.2-1118150-300623 352755-133249-297485-567869-1134932-791072-870219
5295.6-2489 222330 407491-341626-714072-30656-677629-842029 294425 39489
5288.3-138146-428425 359540 414085-685922-990841-588744-401928-838971-525314
5281-173204-130937-200838-132415-550348-133689-468818-257792 55040-1429268
5273.7-1325892-260254 286168-772914-1455322-1344650-196240-448145 263886
5267.1 283546 122909 1327-658684-415991 213026 122525-263199-155063-1204071
5259.8-359113-18763-282412-459373-680936-511099 339797 744085 784306 178681
5252.5 1034463 699844 288085-1285701-1333403-577701 499770 292217-146216
5245.9 207091 397383 238525 307625 522310 517477-151563-150118-249699-419576
5238.6-567400-1297290-1828943-1251879-1724177-593979-789029-710567-917918
5232-671186-1424784-1657576-2050436-1991317-833898 336728 782020 179228
5225.4-18804-133461-745358-1682190-1168261-544131-303233 142697-634321
5218.8-1019515 397644 221278-625884-1453489-842628-28021 219433-402828
5212.2-1296407-567855-407470-151948-966228 36206-146757-134293-318242-283876
5204.9-214706-46304-210705 53056 173220-522377-1386091-1707417-1093085
5198.3-1246368-938160-696388-122296-318793 170605-1654-170491-1136448-657597
5191-740691-1515819-1347601-422047-312776-44529-855659-288072 109162-571775
5183.7-305107 571246-565713-269649-342853-73387-389985-579596-346785 273166
5176.3-389425-485812-614099 11000-295085 27676 443028 246369 141503 375053
5169 686189-366045-226109 881393-578139-1202376-1997697-1407777-342967
5162.4-843953-626657 248779-485786-840852-613742-637582-930891-1174140
5155.8-717487 342754 1858635 773004 336310-601556-1119914-887911-1112814
5149.3-593266-562431-773704 387063 86872-91333-918375-715698 557916-790229
5141.9-2089935-973916-122381-648997-391415 524982-174113-1221864-1210857
5135.4-77881-9793-439456-798584-310839 658790 1283293 765374 1212136 761601
5128 795955 1375036-247916-770117 305244 173766-1126693-755854 404579 482833
5120.7 968134 586179 258939 141891-262671-1250163-1438414-693683-110849
5114.1 646195 436040 669990 157124 954471 599219 1479608 3151282 4828186
5107.5 10232387 19708820 31720192 25604256 15648231 10022901 6868436 4695802
5101.7 3258613 2203336 830843 598091-122226-1005598-317068 1266122 794254
5095.1-441668-612554-528122-596788 377016 461808 551657 379169 500597 874017
5087.8 177325 673479 847438 1196715 1194726 1967336 819960 200419-5736
5081.2 209169-462188-2447090-2484623-874361-99724-305976-145608 351868
5074.6-350663-126435 773704 211817-152486-1049436-192036-901883-1292041
5068-621411-10427-1213892-569567 44089 576515-367264-318160-397901 78280
5060.7 1058547 429433 927743 774643 625285-464327-476417-104062-585619
5054.1-555663 476756 256224-213036-203059-346383 36317 98739 244844 111998
5046.8 9117 390394-39330 468030 999021 1513715 170299-1083830 86080 226898
5039.5-61828 149438 857716 1078123 855002 238139 26188-894027-936053 322152
5032.2 283508 409701 433764 850085 544072 268183 81844 53021-629384-806799
5024.8-394329-515363-1175783-1333798-576052 13734 946307 416942 85218 111810
5017.5-635394 3027-332042-182457-187867-735757-1252693-760963 101715 632032
5010.2 895790 690271 158452-579232-67735-1334768-1640516-1950260-300769
5003.6 319431 901551-73229-711529 183978-482184-1052871-1047384-665039
4997-612581-96071-217950-1286299-1562781-782459-298061 135801 234884 276023
4989.7 242163 588631-299560 46765 543586 563138 677835 488778-257422-292856
4982.4-438667-102025 373462 1001732 1046058 439258 420848 437384 106750
4975.8-31903 485539 1111745 257597-1277763-1320377-1044336-831646-342976
4969.2-713331-238770-542352-875064-199052 443452 402205-496892-898679-468897
4961.9-655217-318781-385034-389687 805837-123148-1537951-609141-1111645
4955.3-488693-792026-1336927-949845-472687-256005-1086415-896639-1350546
4948.7-96718 477109 708171 934608 76523-578148-685047 703244 297607 43637
4941.4 171868-470326-720216-278717-290194-525685-1415422-969705-974103
4934.8-672293-407448-731561-663940 316983-318682-1041986-973424-535294
4928.2-684189-1543702-1590276-794267-564655-680971-215835 230980 144298
4921.6 285652-4450 207362 45918-38884 42355-313278 49467 622227-130951
4914.3-243642-1079586-696260-815894 321707 582156 87692 1022583 130708
4907.7 48345 114550-144330 118116 277581-144897-850632-607489-1348687-1850724
4900.4-1330531-386351 527330-765787-1504835-1780606-1703222-786431-1293105
4893.8-168691 623687 1121860 1881655 1165742 643868 449669 901750 431503
4887.2-968003-331440-220419-458390-186947 186527-350641-704106-480056-1196252
4879.9-656237-392462-600276-1170201-627604 176302-658175-1003490-916238
4873.3-581096 36003-567062-1587480-1509054-787190-126388-220569-822978
4866.7-1017049-745160-660727-767052-188036 98391-270577-174516-243026-365954
4859.4 23294 629996-166104-632959-703971-504448-1062450-772310-66438 307928
4852.1 88360-85274 192591-469851-352445-147972 219387 689604 162333-81379
4844.8 774423 393130 324760 119528-737776-322108-247098 78440-422878-1388387
4837.5-2149467-1092901-347448 124557-356582 28320 21420-228364-832536-1691303
4830.1-1844116-427543 193471-518282-580692-1092998-599657 219734 334424
4823.5 897182 1164200 383445 224263 272689-550268-775033 42002-302812-1346113
4816.2-730309 146305-159385-1401638-2361104-1239397-682645-32601 716095
4809.6 333420-331613-1029239-563583 264104 1009095-193902-532940-456454
4803.1 174642 387297-337528-472170 399195-560736-1067991-939388-1070977
4796.5-1170097-972806-951544-574535-65136 476978 241192-68822 1079900 1676363
4789.1 677603 718367 177981-578016-573385-1416744-1497714 18911 683898
4782.6-554131-145479 892051 1305487 135235-593857-757882-372479 5770-808895
4775.2-1034505-1024032-1024288-964647-875446-268339 214236-810444-761190
4768.7-1160126-994758-1347587-1455817-1945562-1944033-1615430-660116-715028
4762.1-89213-560429-1418813-1448141-793629-644791-714829-694345-18003-740878
4754.7-285180-448241-264159 193468 707633 462192 854980 742570 500685 114045
4747.4-144826 690560 205549-761053-562970-722487-541306-660027-714176-909459
4740.1-1166057-996676-471498-377884 118152-121304 469152-22612 133096 421516
4732.8 603706 815255-639265 86412-124126 507455 468763-292605-77575 375957
4725.5 954658 650144-398306 173386 443362 479753-82223-374918 372340 172417
4718.2 207918-607040-678657 1032696 1130410 107662 175093 352163 84530
4711.6-380199-822729-1044761-339155 116750-685023-226399 765125 1038303
4705-378169-1265570-854611-737789-163669 451384 1101086 617687-115907-505233
4697.7-421975 2853-301848-1094492-1137333-6836 472724 998426 506975 474863
4690.3 972028 500528-148412-343642 622080 351177-409562-1073705-983925
4683.8-323142 103940 211632-62724-250407-810866-441323 342876 821556 627466
4676.4-831727-1459118-9308 289221-886650-779451-402305-190928-400791-855686
4669.1 92300-781597-1198452 67269 549996 452985-283880-89594 437875 388324
4661.8-98235-113333 717791 214151 143678 473286 137682 180111 526344 738559
4654.5 456663 157473-268501-643452-659959-80591-96955 79520 430205-68691
4647.2-159427-5090 253338 318684 914996-65873-61167-69601 415496 216469
4639.8 756111 736096-41416-236183-475068 83456 599250-186961 518690 430801
4632.5 282058 751339 1184385 676086 802903 296649-113999-488085-734802
4625.9-216567 400221 391105-333950-330425-691639-683915-384834 619506 633226
4618.6-344037-969975-863378-716097-1036793-268717 68930 541704 1299202
4612 74787-119892 37679-708879-421573-759295-926423-551377-566786-550560
4604.7-181702-414021-625198-688495-712058-1310671-372720-660083-908343
4598.1-1077208-190467-684648 110922-584048-1221920-899889-459400 40083
4591.5 915920 176349-195658-161605 418211 933225 802852 693457 1228484
4584.9 595584 759579 392247 284675 598276 790523 1046394 442872 626875
4578.4-55949 118952-56655 707285 353777-490761-933398-971805-536924-464128
4571 139517 263024 726362-176617-253961-109621-510154-708160-967422-158303
4563.7-194749 385995 83119 211170-201422-594978 43450-344969 543596 303866
4556.4 30973-503064-155525-333433-933776-152399-576613-192253 879377 965952
4549.1-347044-72333 496679 1165868 303083-607095 354681 275147 1312-691275
4541.8-609382-1336015-1568879-534472 62111-116896-256998-10861 419311-267880
4534.4-1188720-694303-958942-1334044-809796-404934-2848-408026-1294330
4527.8-1018040-1946761-1568792-686584-716973-789262-1351047-1034256-776611
4521.3-878014-241630-1128722-1936603-989302-858035-791262-367236 421760
4514.7 472388 244049-468487-1034520-1047918-768082-710882-369434 11635
4508.1-242599 448502 699084 331126-310984-159270 1135458 21447-63718 733153
4500.8 730847 223432 372200 395095 345917-3647-1159609-1071455-1021008
4494.2-43169 384606-657942-1115566-279699-343217-7809 138642-511228-1749349
4486.9-1722129-457335 286793-988265-845782-80598 512981-488224-1416027
4480.3-1480888-349672-95093 18666-70060-485556-1114314-1023487-1615325
4473.7-1230969-857416-1206577-1467289-746923-958543-523990-408786-395192
4467.1-980471-1370351-1703921-1306356-337196-117390-360865-311834 289436
4460.5-110324-108372-940949-811257 234395-287462-506863-123873 255636 392537
4453.2-231-415729-153462 810108-228769-918800-1112802-1525129-978958 63698
4445.9-806880-780886-827872-1579547-1263857 81326 4345 772906 984305 458990
4438.6 385856-519172-823600-703465-330837-264784-111014-968588-1245954
4432-779161-730157-497389-329893 80710 166650-167790 585135-287043-986884
4424.6-533201-690715-1245144-603393-902055-259153 896944 364685-246451
4418.1-126558 127990-325651-373519-530600-624981-50333 125219 259356-159794
4410.7-129116-238081-610673-303640-255476-59862 158710 185567 363012 13615
4403.4-258946-79955 110558 143289 474681 35351-185831-484150-416765 754263
4396.1-421688-697022 505492 200510-411994-800103 438491 952207 929903 472757
4388.8-326602-47458-733290-1363492-1101972 412087-649568-46236 1122822
4382.2 976358 354161 333825 65926 254617 659306 1115255 932810 932847 23455
4374.9 568172 10300-849374-620076 98441-82356 4820 351113 111801-49061
4367.6-709438-382598 248762 1106988 512667 190724-451002-682398-242145
4361 80941 1181066 1753368 383820-337537 53646 61276-514692-464523 533888
4353.6 912574 362618-717583-783008-209448-169951-53682-735580-572597 48302
4346.3 150870 179943-284859 143367 211643 1505966 1703843 656691-488640
4339.7-1416311-1542498-650806-794669-669087 17692 344071-60117 617931 808299
4332.4-44340-759486-382781 142071 386656-294305-809465-693061-799258-730414
4325.1-180803-364764-604978-679139-275004-417377 182982-215309-1128571
4318.5-693757-645335 466861 367203-90943-730523-590928-756872 461704 436569
4311.2 306305-877318-1062639-735953-357173-209885 1103932 1058294 915840
4304.6 663330 1013934 1204642 486475-530643-43962-113316 676465 813927
4298-32261 138089 459330 464553-242185 40489-81161-435554-820092-1139776
4290.7-700966-231882 241310 152063-952243-833215-122912-707882-801480-514568
4283.4-792028-378810-1003621-1379536-493526-163459-50563 517831 56228-590390
4276.1-1444324-1286536-680436 366404-275714-901492-974892-1515874-1084681
4269.5-1429455-1642113-2018589-1613819-774097-1373344-1113558 134945-410194
4262.9 39103-205910-1777085-1840875-1307817-1478588-728753-882098-710410
4256.3-1115037-411119-233609-245590-186543-787439-319515-630955-1591836
4249.7-986012-349518 337050 292294 404700-244858 296865-128481 682724 689025
4242.4 1324277 1064369 517261 505391-150704-853533-1070740-355005-586103
4235.8-1256279-256323 125127-283172-1059036-671817-996267 659677 281288
4229.2-302415 114894 673584 435228 384403 1175959 768281 611515 184069
4222.6-1332422-1826584-620727-75896-155923-7545-38227-25910-152727 51031
4215.3-564253-137294 1539853 316979 239918 293629-957410-1313429-677946
4208.7-1034699-702063-299886-193259 339846 1545224 1354146 1278514 133942
4202.1-880231-2231 37162-377886-559008-502453 400827 521828 368754 399147
4194.8-150254-198271 325774 642530 555129 237686-329151 549250-191414-548179
4187.5-696130-60636-132148-116147-492416-778435-73816 567969 392656-472238
4180.2-307959 186422 271780-516858 96307-267930-686080-754596-1008367-807102
4172.9-1124863-41574-785050-364299-766257 222219 1094363-272933-613358
4166.3-387582-636204-764518-686910-344279-734976-390456-1015825-497943
4159.7-202257 580020 588637 671419 529388-273301 267792-308665-840561-330535
4152.4-412120 478706 126110-471221-951626-409208-165954 227114 402719-180580
4145 633159 454278 474850 908696 535792 99564 107324-1264036-1076606-328434
4137.7 317968-245621 193562-310584-1180431-1094351-1118078-768010-646397
4131.1-375239-855550 141813 43617 475249 614728 414516-270848 105518 574015
4123.8 504850 714102-517921-425772-304396 60391 13343 371679 418461 281947
4116.5-380936-638389-125174-270377 342810 603712 408932-334369-1401949
4109.9-1394692-1151234-762281-526883-95092 317723 304284 159185-1180340
4103.3-595778 347767 982057 546333 1614603 1018261-104548-105860 79888
4096.7 957014 644315 167173-442920-1021351-442393-32476 181482-561881-55179
4089.4-118779-552499-208116 894350 215150 216117-549-132577-911617-1890957
4082.1-1809485-1714998-713191 157322-49940-356275-275302-78822 251905-301069
4074.8 9673-125822-1449 169207 147248 313949 830371 673402 571662 410762
4067.5 270438-193 135859-625609 37683-86884-146751 247981 762193 200238
4060.1-156505-75215-96128-715928-544862-360226 258416 129763 93501-423623
4052.8-1203264-233316-1246132-672205 270324 1077914 686585 1252093 1315831
4046.2 308518 68168 239701-22035-329558 38550-87235 368376 362062 198510
4038.9-481161-933594-722713 35375-21554-542124-610627-474235-445006-1304348
4031.6 172856-877495-1474084-792171-652329-1419337-1197138-632038 137637
4025-662276 298573 179328 82595-711187 79348 153556-204641-271209-680508
4017.7-1466384-581891-97315-216854-51747-263814-532103 470998 292878 863149
4010.4 589065 57659-92173-397066-1192157-827376-478675-571641-327856 810922
4003.1 471368 167226 75842-524812 318923 980255 1098585-24189 231857 562205
3995.7 864898 1224720 687004 995093 595003-435198-1303202-640982-468356
3989.1-148976-938580-1035191 603337 1051055 1230738 10522-245218-205037
3982.6-300979-406600-277924-12801-387689 294482 1037938-157027-870810-859588
3975.2-233325-125121 1030993 618215-231173-880433-287869-327714-381729
3968.7-1628229-1842528-909588-994797-1020438-295231-700975-68710-401892
3962.1-630274-192630-1632161-1423088-954461-147111-94348-156917-1154534
3955.5-1447141-392779 37914-967744-2142531-1502181-336657 501790-121058
3948.9-355626-373730 457122 674924 542614 177980-66821 444836-186636-588670
3941.6-185438 131133-36391 226210 49074-1387 771454 718326-51963 460979
3934.3 264152 1110537 739861 1013363 51248-1183885-1041318-778661-794195
3927.7-121039 299629 1268313 1666960 448075-743742-781544-300238-377434
3921.1-520479-611070-124787 32436-1415533-1538255 227490 665143 368720
3914.5 312747-685717-1632793-1109638 247460 680940-85334 459693-90479-175209
3907.2 474286 1001575 1684947 1188589 1009004 693191-376419-1285631-891295
3900.6-349240-59024 431443 1089904 200675-428830-474273-77647-103623-420439
3893.3-664938-1118074-346252-239560-69361-718484-620664-469381-188846-166182
3885.9-469606-1085626-495892 845212 984759 35749-1256227-1483933-1543976
3879.4-987024-723116-523031-112731-62497 218235 630216 533566-62432-829275
3872-1002240-84092 900200 1216101 1164629 419412 403138-159780-40860-918425
3864.7-938900-379095-137241-681249-526012 166606-285829 256810 237921 204380
3857.4-323040 53190 124035-133551-973550-621547-979037-791016-148508-517699
3850.1 48968-378819-1046590-1787694-880938 189185 510087-335231 517730
3843.5 422916-573763-1086611 683143 434911 792198 1343785 828957 600193
3836.9 1399336 1463093 1948751 756662 172492 480655 472784 22112 120412
3830.3-277685-1044409-698643-140403 28389 254610-102434-760312-870517 666191
3823 637288-274552-1314082-870824-311541-622129-1281303 193757 475268 222364
3815.7 357521 307824-217079-390006-384164-373752-354581-418215-985125-858828
3808.4-399523-534084 354377-4017-892308-197403 165731-613800 129517-27697
3801-663 325429-674781 195860 298268-477920-328510-221908 112134 79256
3793.7-33030-40001-606040-1175738-546885-505033-580619-1280783-1294199
3787.1-770682 326658 286933-325929-395381-152292-472946-1606965-1348244
3780.5-952087-1854273-1544273-836925-188532-67748-691730-740144-1227944
3774-1467515-321058-30037-562236-1040890-511085-273931-754793-171652-402216
3766.6-1201984-471095 106510 30798-353320-599826-885529-1086035-513726
3760 46852 401867 194676-507305-306545-411390 127190-462956 471397-235898
3752.7-516957 677441 156434-483240 53103-830728-776455-643538 100746-339428
3745.4-859409-556313-843705-1011667-877425-935701-682708-472424-478052
3738.8-497953-542712-546153-313172-90149-1050948-1199400-907587-619024
3732.2 206978-570839-1399350-377422-692234 70417-523132-130374-589710-1741238
3724.9-1940767-1797260-1143131-766245-160976 294223 380441-848652-1245446
3718.3-806408-1477234-1667138-1869698-657958-414420-268750 561725-329049
3711.7 160075 88383 900962 742304 178808-202504 347795 12515-172557-593564
3704.4-436387-1198355-1320627-873613-607738-435723-273683-1383599-1214607
3697.8-1546839-660522-206696 662612 345253 300483-2728-288042-769247 297860
3690.5 369499-659953-299613 119065 395641 830529 739400 1005399-330101
3683.9-767235-399824 130860-126624 197639-136590 170095-79931-172884-99639
3676.6-509737-585808-110422 340266 673685 159457-43835 188655 141254-1002739
3669.3-667449-349474-72238-60068 446107-510171-816597-863146-1198532-647632
3662-357774-598121-1523155-1173705-1223416-297791-671959-246183 146241
3655.4 45977-514839-270651 657116 1168734 998072 370468-200446-675946-1511516
3648.1-1523526-1309587-557196-92851-55090-99501 1410571 237568-300949-840222
3640.7-229930 280520-914742-1326007-705363-408337-1468988-997677-752881
3634.2-697228 51170 45722-539753-143063 479735 34427 385392-178082-764651
3626.8-68051-488849-1403466-956080-1522-540074-411567 605882 181204-11440
3619.5 352394 441026 984232 1634274 925941 318482 264891-546184-1026841
3612.9-741590-947038-546833-497398 424256 604910 250908 673024 11216-840265
3605.6-872870-523055-313920 5833-540477-943952-1336789-1141421-1322674
3599 107743 547449-709291-413004 79016 415636-47356 326890 637233 1145644
3591.7 192738-551322-1388702-856822-401695-547336-158571 141470 289430
3585.1-374442 921749 1448426 422085-50981 71312-347566 1000189 1618104
3578.5 1096451 457754-73450-1164191-1101746-68641-111201-496998-163787
3571.9-428880-319407-678000-1086542-825673-180976-486883 349301-106324
3565.4-522539-159050 776341 87666-500127-122769-95599-939042-628344-423859
3558-464145-463875 1161293 1112249 1089414 467508 409448 1418970 884133
3551.4-358794-606990-630568-738069 69553-454383-1162345-673052-332701 96772
3544.1 206147-136729-171981 412918 989927 206362-305212-624635 297637-293335
3536.8-1670385-1396044-1453310-1914891-827865 303830 213489-110798-80541
3530.2-337356-1141497-489274-481542-601561 23474-641888-1330854-1972345
3523.6-1805857-1297557-320439-547726 477956 274001-825977-397197 170735
3517-607837 336233 894911-132055-783267-102765 81747-549629-265228-248750
3509.7-88742 541909 383091-833199-167594 669469 1044876 633974 559787 675781
3502.4 334824-360214 517862 1180108 1515995 577785 985026 204143-160451
3495.8-412687 268241-31290-459803-1088482-901826-792405-101351 296206 815346
3488.5 9812-870865-740330 478760 880803-78068 366735-37730-64071 137547
3481.2-179543-1090629-889163 432334 716267 475917 591734 915635 608777
3474.6-672999-509428 609336 811384-717610-1609018-867707-457882 281784
3468 741173 1035305 707258-592960-628708-359003-1044321 35394-103257-436242
3460.7-268071-361980-1094375-1102580-838765-602721-947254-1147521-1301397
3454.1-737542-404263-61479 242380 263043 19862 188529 210491-50548-623014
3446.8-119962 719791 656153 18970 298129 40615 180374-176625-352386-251249
3439.5 42311 189030 318465 391934 592113 486469-96415-470967-181740 717991
3432.1 265159-116071-174796-203342-938800 118726-201707-73311 335853-38376
3424.8-609451-238389 369370 280525 530675 680315 1972667 6889785 15560107
3418.2 9278837 4515493 3217076 1284501 990563 1233876 592358 179507 946649
3411.6 1651091 1913317 451738-583737-1024573-987585-419731-444103-813454
3405.1-1777095-1126396-691048-322712 613341 252481-1367894-1306692-1434519
3398.5-1035765-852654 670492 947796 48727-485113-499972-1063472-1139720
3391.9 471233 794185 421962 311627 839856 1020962 1190810 875267 268424
3385.3 345483 417603 927917 1291232 431907 819533 1103190 938296-116026
3378.7-810975-1602379-764282 23663-201224-138426-409843 64761 183796 835621
3371.4-275312-1091590-515676-292580-407692-469688-1590649-905166-244085
3364.8-1041482-1270808-306997-74660-716666-782637 143770 474126-83102-63236
3357.5-122568-985628-1664408-1632696-992806-777972-1098736-634527 562870
3350.9 360634 386021-452629-50802-24354-64623-611367-652166-180607-327634
3343.6-671129 45058 504449 355859 530909 178237 993312 246096-272740-587718
3336.3 302832 580960-306631-1078499-793667 390459 390511-348080-291395
3329.7 4411-588687-392734-103983 671304 101081-14601-571846-422041-54281
3322.4-194358-650120-443587 69221 60082 74622-383526-152127-207785 617791
3315 16779-530515-75316-171205-370410-1011780-1330848-962361-716519-1078399
3307.7-556058-325951 23939 454758 185818-220519 283126 194977 158642 314834
3300.4-152889 804176 73914-1229818-833248 764398 1550155 1335611-301196
3293.8-1076197-224307 293140-293151-963179-831131-537916-672115-387214
3287.2 51791 380993-709886 41809 899324 937304 342505 288466 624071 1085150
3279.9 223962-562761-626823 718180 741150-170618-599897 773548 1171821
3273.3 857745 108839-27277 454820-692192-702598-846054-1232691-699851-406397
3266-35952 239081 118101 320547 997323 34432-345527-290991-629729-185254
3258.7-1344285-1205502-339887-319919-628956-682913-977423-796823 491672
3252.1 468713 766304 1465017 709874-561351-663463-1262570-1615983-471062
3245.5 1191422 969989 344602 86002-153868 543202 308958 579834 235132 301757
3238.2 319078 770326 231629 442720 331172 92125-1007392-856606 166085-420477
3230.9-450918-1028859-1043443-317290 247853-459416-659555-710711-609032
3224.3-565406-1255860-542622-978995-1309913-1287567-521913-516659-1656129
3217.7-1680886-558293-480999 546740-149912-500522-514913-930789-471117
3211.1-1045972-566738-371832-1017656-1016674-141520-235990 199935-505304
3204.5-98939-82387 357525 481893 1687549 1083210 668705 445276-121794-725118
3197.2-665835-798013-688491-638365 315828 322058 586322-179955-1030772
3190.6-1216155-426392 835990 1390109 908891 814800 410034 466164-70646
3184-451906 87842 312619 356090-84138 440214 783248 218052 128140-131140
3176.7-30946 523504 459484 980546 677677 728344-258463 51348 875696 1085292
3169.4 802737 2344959 3572773 5810107 10420347 21606196 43894704 55307756
3163.5 33499252 18231728 10402280 6251524 3514832 3490557 3116688 2292344
3157.7 1360839 1082413 1003556 892995 1249990 304389 1714269 1322958 908204
3151.1 793943 1278598 1178945 2031991 1620574 1006369 536156-105588-508905
3144.5-80663 501969 765421-340312-378769 393044-166466-639193-753236-853665
3137.2-1167775-303863-78537 82737-994929-1410267-941088-29200-204624-685110
3129.9-840200 332276-49920 98872 740310-244989-195024 112107 798190 1264840
3122.5 1746288 1106547-20517 173628 562619 331332 77230 477219 45093-329819
3115.2 92959-166194-677089-776788-232859-869256-230212 680448 434896 189911
3107.9-363461-320339 250865-150726 361646-258196-236757 668502 1365402
3101.3 471130 127475-640780-517173-1073403-491477-241131-310744 85321-410080
3094-29004 438158 703779 36015-331565-830672-1060086-1008189-809305-160725
3086.7-126264-619641-532954-113058-395040-377606-385100-460261-508911-817004
3079.4-1135186 393223 575033 325168 291618-390741-116517-290672-196003
3072.8 19610-11772-837811-111657-309151 281578 572573 29999-485684-1179306
3065.4-1024921-46858 1139235 219287 220802 626366 992814 72288-319518-704454
3058.1-493960-599397-853213-204709 359260 520623-26800-184608-69860-63207
3050.8-833727-162665-626028 372106 186786-428817-553869-1075642-1257078
3044.2-2116662-1627821-1644195-994450-997613 22638 487428-57419-564097
3037.6 184588-190234-567438-1801789-1216574-392176-139790 897338 929956
3031-152481-942528-987173-1107214-242093 389524-442267-535800-743718-200545
3023.7 484860-1024697-993904-1169565-866664-481531-811328-490789-1559086
3017.1-709222-324510-888068-324222-425354-563604-168425-55564 436746 205365
3009.8 762731 1128605 1012298 551793 296934-860 294196 538154-202138-20679
3002.5-2051-444316-609363-478054 278158-752289-895582-727368-281168 52720
2995.2-702491 379724 134297-31753-370629-381150 523976 143076-849848-589539
2987.9 109368-286354-1040566-1526769-679015-35398-454241-568018 461957
2981.3 569182-51598-503320-482594-203581-18533 282647 664006-16775-348804
2974-480472 390330-284650-524887-246610 525036 1047958 1325215 525589-298312
2966.6-427486-546476 181680 650377 499633-621252-293669-412692-1223952
2960-1426674-1157158-959509-673568-1497481-2245576-750379 342506-736345
2953.5-1005325-561015-274225-776736-1420517-580422-1279788-1233116-374023
2946.9 33521 382974-71536-37024-785387-1201485-694609-68538 321079 563376
2939.6-379264-222044-564548-672885-292139-744380-1272812-642701-86307 303190
2932.2-335335 104463 124650-590472-2205350-2674008-1432721-777668-21532
2925.6-203131-377097-121685 56403 222232-699023-871541-530096-527786-909993
2918.3 77472 324802 828948 390576 979267 186930-129568-24448 54305 746410
2911 1404936 1375189 562461-411251-834998-1058076 599820 388570 765067
2904.4 861174 637240-267466-1340024 481624 579999 325875-508936 78438-538084
2897.1-172481 257974-649750-828127-447601-653610 334743 809922-666222-1218389
2889.8-448713-467593-365395-1151240-1149512-19799 60328 518641 151269 843796
2882.5 1327110-110643-578939-488531-99945-361788-114711 564379 598585 1034838
2875.1 981243 554506 571528 57547 477814 283100 113111-377099 106857 741966
2867.8 838857 640421 1130663-113083 620995 307069-829358-1048344-686870
2861.2-475118-1572443-1449590-1949311-1638792-1287583-1523102-1739519-1591871
2854.6-1381329-1348422-2171152-1151853-527495-21613 1397991 1420298 752674
2848.1 1048118 534306 242137 710520 531552-202633-404150-754927-1115939
2841.5-520065 609905 155636-250360-1069771-931105-386821-620523 460563
2834.9 343945 361674 345934 23584 39649 810473-411596-550450-800008-136686
2827.6 649498-647371-721596-295819-291349 609173 301688 266866 179556-193974
2820.2-445475-1230054-1267253-571790-199664-280168-297100-10556-437417
2813.7-147267 123403 146675 232603 204724 223684-538557 539187 771009 864158
2806.3 1090861 501461 743424 154261-251373-57050-881619-227034 414982 771422
2799-60534-711591-837240-1427717-389664-1239902-1080065-500156 199193-54693
2791.7-99669-886637-523594-166136 506819 371855-751891-843394-1718424-706433
2784.4-392570-350322 789372 1073371-126850 304145-236595-1028144-435531
2777.8 187152-261487-379696 326380 640599-370480-304722 6969-598379-681888
2770.5-324898 533363 364879-373622-526243-498771 490794 511887 227790-536877
2763.2-1591423-619178-442525-591732-672965-316035-226461-269663-38581 266566
2755.8-284764-211342-170172-242442 825704 546223 709750-250639-43891 100894
2748.5-373604-598050-86839 285687-261416-314101-213253-323737-308711-192068
2741.2-41671 501543-32676-1218609-661962-338969-465832-754261-1568028-1477676
2733.9-402446-668245-290149-8678-769054-664787-625121 40941 188572-4534
2726.6 238422 134327-120266-942944-264684-661656-1240051-1227363-412676
2720 547960 517593 503692 812175 64627-783293-736061-148073-64016 270518
2712.7 883113 562183-761159-646375-151364 56357 1133905 874452 348621 693444
2705.3 1064773 1640802 651872 114078 515783-144301-127843 391492 692595
2698.7 661547 113250 263292 26121 258114 352397 953815-128424-821563-247685
2691.4-378394-585043-111945-374764-358355-1002093-883790-451069-1268506
2684.8-354252-890617-1018613 85958 632191-461352-542014 321385 209816 82836
2677.5-446743-261432-214344 113138-356674-470533 572643 126151-770870-417086
2670.2-756426-723808 259518 16177 299908 262841 270164-267925-797463-625188
2662.9-45110-616424-11560-574064-1176153-985071-764571-370791-341434 334140
2655.6 450850-390856-820784-511852-641 392713-615384-709564-132836-244938
2648.2-432991 195632 197664-435791 445477 1358347 1006802-185496-310579
2641.7 592463 823674 1035913 667613-28314-820389-268065-103013-41954 24519
2634.3-445144-714413-316852-545489-219415-586552-1867547-1510064-970076
2627.7-1263728-1170669-650283-453088-522915-1101358-300905 166389 794614
2621.2 375075 219641-473626-823173-1916712-1278303-226939-277302 141027
2614.6 296756 141168 128513-747444-945747-802043-572862-646044-495672-749569
2607.3 286360 595858 770896 789457 583201-110161-124179 239362-1129470
2600.7-1130458-584752 105205 62083 804613 180053-437190-807557 852687 50156
2593.3-220428-572858 387134 60361-293838-163846-303706-371499 193611-175737
2586-548816-185668-1083069-1341942-275942-834521 345874-84094-1078444 25756
2578.7-776653-978352-392230 218198 38998-467646-456518-726510-147563-714929
2571.4 358826 233184-485212-667977 61504 496572 554716 376598-69239-57278
2564.1 86437 560094 841591 399730-874673-1703279-1019673-58282 28978 456256
2556.8 448708 432770-359587-517315 811126 604561 1277342 1088523 783020
2550.2 225238 86710-240688 366177 525333 1106460-354863-492688-307225 265486
2542.8-48924-48213-512625-306268 517168-176096-178261-325422-1629959-1237495
2535.5-738857-952614-524457-439367 106419-62478-225772-12486 485278 675204
2528.2-88018-359020-14576 7172 471424-808352-740284-233944-213415-955391
2520.9-627587-511087 234371-29467-786834-750057-312612-123140 222218-80218
2513.6 93902 211453-291164-252807-1171950-1530165-388184 57636-716844-1709070
2506.2-1129078-453095 155023-569684-1103096-654935-42862-802077-774452
2499.7-1088447-849502-230369 793233 179979 1059658 654597-23866-1044878
2493.1-1339518-706696-18502-125721-585424-884935-38409-392468-1004909-257442
2485.8-137228-671778-188778 260370 290471 989352 613017-280001-846316-698887
2478.4 102760 173812 568307 243732-147934 291123-658918-1358345-1204936
2471.8-877095-380545-807373-945400-1026002-634424-70344-132878 82974-38379
2464.5 486759 1213480 1306320 1239194 2095873 4766737 10979524 27149720
2458.7 45597992 26251356 13627721 8408805 5400258 2945352 1989255 432773
2452.8 1737196 2712967 1502108 231496 1575472 963076-259274-256646-74890
2446.2 349087 518401-726252 116914 404779-47594-468290-105043 108271 372
2438.9-461-50329 150827-23362 959063 599003 590412 1063951 524768 353545
2431.6 297190-235178-517537-20506-337816-42027 243195-182446 502020-984528
2424.3-1040519 66814-973871-278263-253634-361315-755755-155568-1196189
2417.7-1117437 244848-130777 586494-163161-171325 354993-396550-2721-391496
2410.4-532795-691257-821041-713421-823836 229502-85845 576478-373550-108453
2403 138015 182960-307790-1229926-986271-764258-342808 277956 218 142825
2395.7 427119 574504-156710-373200-912601-1672421-828597 311737 833973
2389.1 937127-49801-350473-712128-1925028-2498827-1153918-531184-790586
2382.6-959985-1011278-1487944-1528873-78866 976853 906283 125268 69269
2376-52081-691088-1618520-1759528-1104386 6392-647567-813661-523300-189250
2368.6-119532-199014-405876-765927 144145-401800-701056-1018656-922511
2362.1-513511 132870 308486 667812 127194 143904-749006-172563-509100-572071
2354.7-686342-828648-815691-234499-388842 355118-296306 46373-147267 526126
2347.4 18593-13234 715742 837664 662637 174390 385504 227928 330296 69357
2340.1 527867 1205111 474690 209610 268224 822110 451978-572004-821540
2333.5 184232 269339 526454 980004 757294 1029020 1341448 867057 936322
2326.9 1031202 737386 857370-3927-325049-260073 773904 361551-1285338-861208
2319.6-533424-213167 761312-278312-1219258-838940 121036 643759 1195183
2313 1013005 926657 816889 214639-98060 387198-10881-838990-1414441-284377
2305.7-236229-331091-256209-923890-1100074-1292344-661586-842090-462300
2299.1 13633 969511 413079-790288-880208-49250-86998 158783 53206-1454757
2291.8-908548 286313 683119 118690 132134 316972 396869-504832-672885-595323
2284.5-862283 331908 372500-195925-1509486-330695-276548 199233 923313
2277.9 947709 306613-77871-864801-837073-691559 364460 1259654 391647-513100
2270.6-220349-563065-913966 137590 423499-618454-438123 386852 1318250
2264 989143 474773 741535 670198-163922-504082-1060153-1731920-1966007
2257.4-2030869-1081476-1305169-168236-665487-754966-57615 1019995 837475
2250.8 6379 45901 86148-654042-973589-1152802-284367-388838 594100 832976
2243.5-68534-125273-157547-731634-2049913-952829-869971-2165973-2064478
2236.9-922219-61685 22233-312778 283706 946800 805779 683557-277410-123224
2229.6-25992 171644 647430-135546-530713 71970 274476 156261-9926-615040
2222.3-722620-375217-547184-1011240-1453727-1345553-1160522-810718-667863
2215.7-603045-273069-122448-192281 92179-445354-76092 676415 855735 47691
2208.4 381177 702745 58304-694485 133208-202188-638060-481823-811856-637743
2201 1049807 604557 30898-252009-303623-1017465-423940 1293899 657157 271025
2193.7-635609-1117453-639338-7906 240144-215039-159025-501883-497395-364069
2186.4-133387-164233 75330 122237 692388 820318 808689 858374 1278370 716535
2179.1 275770 284779 1171413 997066-565198-530193-734821-1257632-1478207
2172.5-869354-998330-362262-174279-258948-165458-1301522-1473614-437191
2165.9 309679 272979 311171 200008 779106 452131 80106 880614 1260554 1389744
2158.6 174590-1633065-1615258-731856-339225-623765-523428-639545-885661
2152-1948228-2018760-1120708-261433-93855-10707 174976-534846-307252 170378
2144.7-128767-807666-374912-43271 237822 166249-50902 661262 784881 416849
2137.4-397313-1044955-500949-363976 93954 501891 625186 731145 352218-150164
2130-877816-854437-780012-632730-889239-511769-244221-655554-1202907-1147270
2122.7-286253-1136481-1425814-744291-278976 96145 122917-240776 640072
2116.1 1125646 288333-337779-407145-120339-613260-1490179-894053-565446
2109.5-307865-821-197410-784892-896731-1039560-2036438-737216-751498-711777
2102.2-532951-834048-496311-738469-662566-9980-640604-867985-1348702-872778
2094.9-513404-667855 311470 727819-881663-949562-757421 299420 237073 585861
2087.6-707504-697980-145956-488519-1393545 41489-360468-830259-510677-1416275
2080.3-2051876-1125401 174560 229416-618437-791362-561617-570607-140765
2073.7-874190-650524-938379-561265-156174-934339-161699-263628-622636 145016
2066.4 338215-393538-254162 275405-316834-702524-557653-1052761-1015336
2059.8-131082-436270-953528-1133603-1197488-795447-377158-521065-948309
2053.2-604193-503503-1402742-753712-1222193-343638-189099-844539-898747
2046.6 54397-84343-29003 537692 967497 1103852 797237 1468203 834382-1107978
2039.3-1098008-952416-361870 149122 848480 235549 267810 734812 160734
2032.7 291211 700297 296651-670291-503793-787733-443142 839976 525532-218816
2025.4 566686-44090-1066678-916745-833688-300515 418248-410655-522522 577087
2018.1 73712-425669-603013-1221840-2070053-286030 550976 694951 314468
2011.5 523203-90341-1054296-942775-1045237-577286 209030 880668 6571 113969
2004.1 97617 428509 853077 426308-48281-377687-485 94332 261445 36768-23552
1996.1-1063607-321472 480294-409674-629551-266449-725624-2072230-1458667
1989.5-1042799 385523 500519-63698-986581-385491 207892-77805 361575-282786
1982.2-1096589-886322-287065-524210 53704 468263 829726 1383610 795301
1975.6 655995 644772 93534 34704-88913 1053320 1473337 209021 163944 307706
1968.3 448510 727493 915219 574014 306145 660597 1277859 1020890-54607
1961.7 296507 156478 69612-1037530-1032123-719480-268323-332384-359669
1955.1-472013-371783-336104 201549-405500-188949-50690-697109-281876-544434
1947.8-1062734-765356-1289096-512175 92889-928470-674182 148799-623062
1941.2-569312-456264-274575-629653-751523-671379-10828-481905-397515 188047
1933.9 3970-2076423-2146366-790498-1036974-909698-744006-878338 72631 425589
1926.6-858087-12362 361792 161231 6203-864548-813024-670259 92150 470903
1919.3-269490-416476-154790-463327-745352-162039-138419 370020 453417-715814
1911.9-402908-34838 531962-74720-420055-1045787-250493-154598 819149 626551
1904.6 459667-139023-861737-1224732-516619-228564-307647-1192844-1150460
1898-291082-106847-656735-244613-366021-1190820-150689-570668 66353-445902
1890.7-987100-676795-1054264-994504-555744-1062809-741001-918086-167399
1884.1-373086-713428-1163499-1362644-1282317-642169-1677544-1523713 28928
1877.5-41820 19385-842314-1059943-450732 397420-593369-1137124-862522 356811
1870.2 185921-138288-25286-191295-243466-719840-752246-99966 46610-670737
1862.9-460481 180190 25659-945163-303769-881984-499468-648198-1129702-1227504
1855.6-979342-1491779-508855-404718-360658 95806 797999 1117690 762392
1849-84347 291242 1452645 1549249 95882-502359-629374 125238 302758 1210615
1841.7 801202-463937 220275 990454 118044-228691 269316 908056 721070 404346
1834.4 239745-92284-267642 584939 43183 63925 78396-489700-701804-450790
1827.1 58383 577904 149790 748421 938754 836018 1365960 716702-713546-1120339
1819.7-973177-1401039-578253-997640-1254579-519922-221667 184409 443605
1813.1 181682 922307-222505-274497-220306-976429-888895-1282629-663165
1806.6 199010-299151 447006 86076-240642 846031 907283 878846 332724-322939
1799.2 61827 615437 628257 294639-128516-718979-205489-440279-631760-136738
1791.9-883852 111040 126901 286638 793534 797009 496276 162787-274881-434676
1784.6-255397-49433 368705 595007-180255 428108 494998 636966-288533-89913
1777.3 199701 675200 513006-358296-841971-1000926-182057-279336-920681
1770.7-320611-601889 131579-185863-444632-907473-934250-611417-344851-559926
1763.4-82193 432749 723973 233580 112562-369627-926955-336024-494189-890992
1756.1-561943-935015-603560-1764453-1764251-1542551-125842-323710-1148326
1749.5-1320541-572454-62641 602586 152729-451082-757306-825200-821861-455655
1742.2-481564 303378 84918-524518-718872-95007-147278-175661 288883-239915
1734.8-758698-706663-40829-864765-500727-8786 145520 60133 15644-260224
1727.5-554983 49307 943400 1188854 743894 581549 675789 242910-911182-972534
1720.2 294529-341157-161424 2305 396778 77237-281822-630872-592515-313879
1712.9-293296-331047-968187-893163 98119 1453318 1244629 1224064 956639
1706.3 282038 513408 58444-432278-644546-774574-884849-368002-39184-30624
1699 553814 386395-158146 108267 439047 25977 566596 369570-775744-301965
1691.7-39915-240682-359073-278507 447968 1407714 1284294-674068-1279641
1685.1-1330687-1031147-920042-1790082-982557 775949 389465-462485-366104
1678.5-437322-509890-485073-40210 624173 142582 304037-648239-1653522-1518474
1671.2-1355792-1261882-777011-1090364-1130796-533193 224977 567931-354713
1664.6-898378-661958 116272-779343-759515-370575 517735 793695-13481-1123183
1657.3-1896455-1243859-656554 474314 723946 1217121 619705-71760-1335665
1650.7-202740-262438-193325-824489-1089249-1087550-222815-411495-274139
1644.1 258111 468716 1028805 1102496 971096 131715 39588 476990 95850-352572
1636.8-916657-558079 217875-316374-349049 1045166 1360930 636782-636306
1630.2-803557-1034882-935381-495608 13907-341664-1533634-1404358-1168253
1623.6-115344-440941-590304-1166-237382 496832 242716 674368 333409-419427
1616.3-115648 337094 162131 442896-381861-504287-222382-370934-619390-169252
1609-154046-295434-857965-655368-672646-353979-110393-848379-1282484-1233784
1601.7-681880-919475-989314-692532 50739-179160-735611-963212-1342981-673189
1594.3-295844-757149-1684213-977282-534465-917258-1341761-820013-554966
1587.7-1356495-1220628-1618990-405869 729979-155068-1121528-605868 609158
1581.2 636230 785329 274756 344196-885187-438903-907922-52924 590948 653967
1573.8 432470-69412-116394-529301-267192 467677-154893-807235-1149811-776881
1566.5-346788-872997-956517-1059984 8451 231169 223322 976512 722763 234082
1559.2-423430-786278-423668-730902 415338 596322 1184390 813388 232919
1552.6 533663-672431-728146 97545 638866-169354-173522-924815 318722-299991
1545.3-53206 470883 610994 53257-205664-1208533-933373 258620-608564-881894
1538-1028471-1430633-1153943-333527-334581-380860-1466674-1141108-302174
1531.4-708292-453291-245560-1509421-1532059-1308294-985847-328497-111923
1524.8-729459-1933508-1121223-1333168-1469483-1520940-1598682-942763 58445
1518.2 70482-1369032-932576-1127456-764196-632102-484017-968103 335817
1511.6 27831-832689-248693-378744 370746-340405-899709 71180 16371-58010
1504.3-283210-494924-636046-503809 538535-118115-483248-266372-467544-474287
1497-450222-69702-444995-1047242-491630-412020-416168-879682-380881-443144
1489.7-697836-623296-349219-412588-310604-463128-518023-417851-199562 624039
1482.4 678637-160698-634601-147967-805972-543648 406262 78123-186808-131036
1475-35127-322330-424324-288711 549050 95993-334551-262575 140417 198262
1467.7-326457-239984 925005-494400-592367-619467 56620-169438-1253903-495381
1460.4 278760 52465-1170947-354134-190705-9947 16362-308318-1201787-620359
1453.1-563981-446559-170776-411622 178898-520504-621027-427592 113237 245521
1445.8-321762-848647-1080807-261472-473893-18583-96523-724501-149054-90206
1438.5-850484-496325 284146 473274-580660-181771 153003-183401-814163-1141069
1431.1-1835919-1817040-1397889-2424172-1099018-986774-767881-605942-445146
1424.6-141697-180066 680401-42646-425034 129397 112359 14169 175969-211682
1417.2-406892-15795-1035818-1210480-1180823-831891-51967-250096-226758
1410.6 286245-462812-700871 663209-183911-1443783-1044692-826049-1083422
1404.1-1045774-1356366-1206705-679086-1254909-1280344 194928 314740 493750
1397.5-292277-805412-825203-505355-264214 520946 600277-625601-1247507
1390.9-666099 723671-190298-802312-578652-661653-1055948-604283-540580
1384.3-723786-295587-231776 641798 466294-483539-1081719-378587 195730
1377.7-89979 134647 613837 423447 472211-244972 380623 834834 64859-520345
1370.4 650321 872011-587947-602464-1134304-991123-1485667-1504397-641051
1363.8-302289-346883-553760-1229950-1143777-1058222-403400-559983-29324
1357.2-423038-492394-150888-1688701-1484918-1131427-1581774-1221827-700798
1350.6 88209 497666-453762-374007-776324-319145-308538-314176-643999-1499041
1343.3-664437-97933-432094-707868-15244 391477 1048826 263115-744285-46624
1336-267610 129728 339343 579578-282964-523049-619199-834835-606839-365609
1328.7-471268-156432 577274 567919 736387 125503-862131-1230029 306718
1322.1-587015-187900-53841 693983 53933 56707-22563-702957-1360919-431191
1314.8-1083546-1224496-652022-1338344-2213363-1694992-922383-1169613-1208577
1308.2-575658-376390-750417-1147050-960715 315379-755035-569098 203449
1301.6-594050-803624-1305969-1780281-367734-196818-217360 100538-855422
1295-879553-650719-678997-887054-934055 100700-620846-986237 612954-215356
1287.7-203182 413096 394515-102145-443631-488469-654809-597958-940177-305484
1280.4-435929-648085-969736-979757-682590-773129 240482 1406805 1200177
1273.8 1900452 1830226 1154795 280928-351275-411652-532086-927044-221645
1267.2 846866 616137-247021-410646-600393-697054-925438-392499-557209-255490
1259.9-9635 302321-42979 260878 493323 186632-294942-1565854-1188838-451443
1252.6-579598-210396-340362-527696-846397-1066029-21682 1175853 627620
1246 764793 42074 472535 56066 175607 291430 648323 231994 423763 260302
1238.7 316281 501959 271849-682088-495252 128897 343785 864503 229158 75359
1231.4 258708 58109-159601-410901-673692-329344 218620 277409-457965-739191
1224-920875-922126-1041936-54861 154986 392139 235602-73634 279847 662825
1216.7 432034 775170 454926-117802 300381-225204 37222-348699-1366544-1099845
1209.4-766475-569640-1042126-1532143-981521 123990-527533-285187-1450425
1202.8-1438686-457615 418742 296020-828751-1349280-800137-408815-777030
1196.2-768430-1526925-879294-136691-832953-616675-215532-608121 12069 58604
1188.9-1095703-787655-592366-816547-1201701-543256 110003-609952-904550
1182.3-85053 80514-225802-675973 403159 38122-34124 355203 125395-549877
1175-653301 434959 1754219 1122369 13588-660075-1057682-506721 138587 14933
1167.7 1089444 131015-119284-114190-15249-69609 250939 1339880 981837-25861
1160.4-270852-356295 184678 493820 279003 172823 353163 895579 615025 405864
1153.1-103189 416762 1252857 1856731 1657527 727938 781556 369836-137130
1146.5-904681-597617 315350 497423-891181-549631 31635-815105-1132307-4753
1139.1 675718 954999 1524 217985-160456 118789 734832 535338-57210-919712
1131.8-722739-435467-38617 507176 774706-399962-253042 262836 86250-267133
1124.5 86320-166869-619194-1258546-842266-206589-960741-688777-502332 204685
1117.2-536229-488443 390443 657727 256607-68759-1155317-1712750-1271864
1110.6-28730 28876-349809-1445523-1150604-693109 434598-182436-1161291
1104-1280345-1275402-1216456-854588-1587895-1090707-428384-470249-703511
1097.4 61682-14963-87575-122874-263251 957025 569980 795386 87399 389171
1090.1 153661-383722-319774-305626-305818-203448-844703-784194-573392-404140
1082.8 193306 104695 1325161 680044-331741-286893 256267 97646-682696-632174
1075.5-527922-214909-243480-6531-507955-731184-718839-376845-669138-1111844
1068.2-1300247-1507559-760058 84270 891715 1283372 223172-227397-813218
1061.6-1250368-1856707-1718853-1699204-1797835-1344889-647470-296522-759497
1055-735845-471248-62714-1224360-1465011-780497-743692 43707 335042 187159
1047.7 384440 163228-1288321-876205-770092-311967 423374 2161-437861-128617
1040.4 299518-157419-1373092-823553-282476-467659-336544-944514-507983
1033.8-211065-17687 1155655 230712-624303-632183-1003026 239888 821537
1027.2 82095 145124 842876 1108934 946201 631893 920473 1128299 584649
1020.6 680426 465464 628898-489183-566694-575946-251851-222638-198390-315888
1013.3 15025-203302-293662-506116-657199-557736-1235974-1867893-775168
1006.7-33375 700550-304250-1828608-1233398-252710-63945 31249-543017-178858
999.4-89448-613702-401272-174275-895509-1283396-1820210-1358738-1371382
992.8-1552228-921359-705517 216245 310454 694904 926406 413088-75601 7613
985.5-752316-591249 104146-16881-385766 1068987 1218300 451626-87770-745841
978.1-1754007-604645 778250 872497 1143646 835795 772407 395701 75600-219089
970.8 127746 1406919 1328114 1241907 2612108 3835279 6483319 14292857 29110892
964.2 33503662 17612368 8395617 4457550 2904763 2311875 2053665 1020311
958.4 854408 1416280 1791375 1691248 1794146 2295017 996674-266858-522675
951.8-246348 1225899 1269200 1256619-69425-253631-48085-585056 130032 434691
944.5-464130-814846-448597 317429 998929 862616-402126-459251-856270-590895
937.2-396102-350110-924726-646484-466287 353768 77112-198357-1103055-767200
929.8-69308 65947 291289 282939-18907 3189 495884 625532-235325 138915
922.5-433268-952806 409283 221548-577573 245560-528059-368369-21571-481307
915.2-916813 10031-168924 58245-886979-925565-565838-582876-503562 678445
907.9 633323 308645 74432-362711-755155-587573-323681-940734-676601-545779
900.6-1332841-2069128-1027307-209747 110848 42267 11406-602681-444772-786424
893.3-215211-244647-139673 910925 523548 312679-589941-1240169-1044425
886.7-41920 611010 944256 429119-33183-140565 373036-373853-220087 285077
879.4-557504-562625-358807-212049 750279-53654-910736-509250-157242-295998
872 292760 286675 46356-178175-715610-508102 203 105600-809078 260126 13158
864-741577-482622 59241 373597-449749-810372-696422-1083678-18740 261852
856.7-734632-522446 624774-103354 361389 1105957-27442-546427-337934 487629
849.3 71626 221906 131062-648060-381564-514233-564759-161319 334611 271038
842 512371 475302 120024 30430 228388 224127 37787-211007-207479 179892
834.7-217707-706833-970241 17316 701132-484416-567119-93831 594093-325659
827.4-589651 503780 535372 904789 959715 17990 342818 657499 319780-35268
820.1-125766-720337-1378349-204414 762020 748638 741553-189108 154046-523357
812.8-955208 292018-534900-19794-455590-1131600-987534-3333 257716 99223
805.4-535267 453485 348958 26426-42050 281070 408082 944464 179273-151744
798.1-795003-912460-874312-180973-271569-241275-368385-220281 559672 453648
790.8-91309-285069-1016942-1429808-1003944 528193 411970-68953-235679 146754
783.5-614180-521035-274212-245414-642695-146529-9878-434430 268014 365675
776.2 588883 331360 498416-624946-1592264-771210 404043-154928-407565-602721
768.9-578330-87394 34851-552615-384694-173794-614640-402487 165265 400074
761.5 82608-70697 316823 592067-108499-202255-331951 30425-607201-612032
754.2-1173872-408870-592590-300129-839512-791248-639645-1289859-1187359
747.6-473997-539454-13116 327985-18641-588696-397485-600753-709953 56729
740.3-646889-670984-174150 306469-99699 632035 628872 340408-841453-610704
733 24195-1322392-1491435-920450-757893-33726 537926 253784 432566-319398
725.7-548984-435905-763348-1176185-628411 976329 239663-504200-1097224
719.1-51044 696098 79239 122755-156139-1090632-688779-547283-296614-908336
711.8-1205796-1111075-1021204-1067561-996934-1048345-339636-743996-1821362
705.2-2370607-2163289-665625-324571 51143 369962-176604-2066016-1574438
698.6-408272-683472-525301-880342-823949-1049468 186248-604477-182841-299287
691.3-341731 57089 659376 591086 584437 484437 522601 611137 651834 875748
684 981169 675516 532430-212009-1050218-634368-372626 121236-601733-1436389
676.6-1368797-1117644-886755-1049049-566089 473154 939485-142220-321267
670.1 254330 34239-1187750-71481 95058-192197 126499 453843-102599-1091018
662.7-1278550-1078566-671170 481785 686229-117287-69968-294179-63241 651749
655.4 657585-800743-1020579-114067 463981 433804 218974-406739-689939-701033
648.1-14653-165706 153613-525178 19565 474549 177244-546536 163148 178752
640.8 493135-817869-841685-331157-10009 46969-337172-589546-342407 554129
633.5 490097-221023-317772 368392-315608-243764 299511 480995-473494-851753
626.1 576941-143743-518148-269153-311304-543740-750988-635866-383855-970472
618.8-1312360-562922-10577-641981-1046491 237321 542691 496549 790524 431642
611.5-187298 144057 178007-625359-1199894-820507-938897-1447455-613094
604.9-908397-1382472-741954-1512693-716520-942343-1452185-861792-294908
598.3-290155-1538765-811038-700994-739572-172497-354851 197075 332286 442594
591 728852 171456 578008 741050 586454 893609 185237-541213-411001-621829
583.7-1472550-2056783-1290347-76123 745884 147756-215439-576161-155708
577.1-1610832-836657 267918 245233 194978-622874 370953 148018 12908-747794
569.8-913076-972628-196957 740963 88451-485642-940189-1175042-1660306-1589498
562.5-1135250-678193-3608-760364-536049 311305 860043 377547-795212-358816
555.2 209113 586723 173835 13898 153495-207586-1077380-497603-542374 106049
547.8-356301-506101-428371-711938-1089731-127066-1057319 114491 81879 28346
540.5-886544 133070 396232 514926-181704-480555-1290960-37696 394312 198172
533.2-514774-933418 13191-16546-296402-117306-784080-559450-411411-504702
525.9-802583-641967-773224-769515-550395-768310-291806-457800-200567-602990
518.6-388485-1104171-1449008-1023278-813821-735147-118472-262610 201022
512 615148-379019-93707 209290 36122-135732-29830-1053319-378311 292922
504.7 35845-242826 227799 52734 683406 812016 273221 207336-444922-698590
497.3 29470-72358 189151 10278-1132096-1508734-1606693-338619-56257-273478
490-987835-1109888-965617 341478-29135 403760 264403-556235-787945-360971
482.7-234257 323969 342888-361459 65567-447505-961351-581720-1188306-1564531
475.4-1030489-1437028-979889-862373 268312-59963-333626-634789 72105 332112
468.1-308777-316954-600674-11405-25357-648613-181167-112193-13583-782424
460.8-802922-916968-635265 172032-316197-106465-134677-842353-297702-417425
453.4-644028-319544-1135773-591819-355276-476100-538933-990423-680767-773167
446.1-1009112-1022707-1349703-448872-827356-1364202-802729-227443-311899
439.5 298752 184408-162221-961146-474730-683632-592971-214632 366286-349094
432.2-9002 15588 175850-229567-575268 467174 40507-323956 81119 94733-479874
424.2 153832-916229-631245-14965-727488-1127220-500514-573909-549879-380433
416.8 17671 20521 601446 1340775 1989772 1109266 697621 887448 1805005
410.3 1347386 916728-691536-380952-122642 636962 853416 418786-475703-579150
402.9-1095030-1209537-1079013-375106 344723 610302 397151-657370-1197311
396.4-367322 53981 299274 273104-922830-266469 208995-1194989-1798393-2026962
389-512396-410315-1018307-220415-116979-427346 139484 886721 1571588-540474
381.7-840269-1573919-1211546 104021 1037431 536520 138952-360306-793863
375.1-640759-551711-1149933-914215-176057-254097-438038-1650041-1528445
368.5-1102128-519220-1075881-281768 323941 236169 504000 302012 191979
362-36869-710416-395545-169521-764282-712948-860050-547357-340218 607854
354.6 608647 23033-91126 137363-17382 526505 948820 985921 418091-241278
347.3-499129-793961 305956-80514 401512-12942-371850-672593-582942 78524
340-58443 479293 182824 1319865 1215289 140593-220042 295431-158616-665725
332.7-1628590-1815161-2356507-1707168-1465988-675529 625911 596407-119157
326.1 153801-165102-133535-1111212-380618 170686-416442-784575 365567-397230
318.8-156308 241568 311552-4374-1096872-1113530-579194 1648346 1811560
312.2 728940 124121-977749-1075369-828076-231400-284374-75904-83021 81375
304.9-994758-2193787-1869760-1502689-1016145-799576-728448-659189-16387
298.3 178224 513393 149886 126713-650179-1250832-1373201-582999-71173 846201
291 477812 115178 324723-619911-413783-587519-997618 137748-265621-880914
283.6-1093649-481576-274514 571331-582885-967140-479223-683761-1161576
277.1 365515-873523-1711617-955546-15376-431600 153004-505033-628684-563928
269.7-1365048-351275 534148 1409811 766574-409215-751541-557381-1274756
263.2-1050263-877834-228083 875587 627230 1147249 1087620 259488-340812
256.6-1563054-1269173-1006312-586418-434199-1005671-221454 88352 317630
250 528689 727854 1544944 694567-865583-681541-877036-85719 673660 1378896
242.7 953035 317584 517925-105978-102104 151038 499205 26706-688368-913716
235.3 418059 723811 686241-271169-161124-900840-1422326-357006 135080-420377
228-618565-705346-947695-1430251-1321219-1331980-791540-637156-312806-888437
220.7-1249303-1102739 491883 1031027 128292-91344-339046 422795 991313
214.1 838394 963072 618468-710706-596666-23915-388469-183187 899139 1199083
206.8-125228-1252631-1119414-763985-1043995-1198059-1319150-506471-186147
200.2 331634 253302-335731 365628 222755 634206 629955 587655-301104-622301
192.9 228382-545794-413489-23769-629162-814596-706031 93390 151835 537242
185.6 229756 56349-751000-451998-133205 546640 733272-98224 183930-878555
178.3-1136205-225499 301639 430601 404771 402752 959830 209587 132511-163040
170.9-692917-238118-9205-709681-439014 147219 299681 375105 52708-400631
163.6-383955-957113-178219 678864 319877-508983-508891 1640031 838439 1013965
156.3-262585-411801 150443 535948-261096-725158-761678-54787-244731-19451
149-468672-763564-228059 527516 273664-714698-655975-277731-755296-1729449
141.7-1438351-673369-321816 452276 334734-118788-654721-321336-1036071
135.1-1522672-2228163-1611765-1540163-1158330-1040969-1150998-1224173-348729
128.5 574530 232534-363272-547425-6756-360880-659500-594422-457699-937289
121.2-839259-925732-1354720-1682860-166741-59464 589293 17223 94503 201015
113.9-70358-1189131 299612 215758 1025059-37644 834994-291911-1287211-772426
106.5 9998 92450 799171 681078-393340 538948 504687-275810-1203295-1665209
99.2-1476236-733018-611919-253710-39556 770883-430958-1202422-742809-813818
91.9-783507 56223-211339 184666 130630 805846 309033-273506-73305-206492
84.6-672019-678347-1352903-1020449-637430-1038734-795401-709518-696560
78-215076-1478944-754156-493117-6844 162108 134666 123258-996936-775062
70.7 303134-310201-266591-1401392-887208-896752-462393-13949-1287110-1330575
63.4-638794-52118 29858 85266 909567 932002-58536-594131 114442 254452
56-206169-945402-1301460-714123 44393-210604-624292 98654 364022 150561
48.7-407855 720266 1139783 804000 2107149 2046603 750885 1204452 1594873
42.1 1798277 1545015 1355474 1106324 1723735 1296992 1176851 1554639 2814324
35.6 2638645 3096641 3021171 2911620 2840265 3313943 3555391 5035221 6263462
29 5836634 4139601 4852064 5619846 4179666 3822385 4027677 3440702 2790669
22.4 2665343 2875451 2972410 2248446 1832400 1778353 1547978 1766165 1742690
15.8 885237 1934048 1900812 894517 475083 1126555 665504 754955 1176944
9.2 841758 719471-13414-511249-183630 133599 7687 627703-584384-540001
1.9 186229-232242 163079 208352-127097 96944-696405-1241851-492286-200274
-5.4-789003 93422 503250 483015 35365-660583-1669749-1227563 134896 1260477
-12.7 975315 764052 291097 239044-594225-991193-288945-446163-347324 982823
-20.1 1041056-438730-798262 412993 485010-147302-451951-58783 160877 1102883
-27.4 1488179 667124-89643-300359-610641 520351-564911-365630-335426-988699
-34.7-1184522-509697-501075-825742-318475-441848-730358-305873 59163 271469
-42-20334-92149 114316-134926-60443 144776 169038-181759-263998 351466
-49.3 362329-98863-307246 384295 475537 86569 229574-121141-1168933-673370
-56.7 87904-172313-668710-3105-312426-557523-448051 397750-202573 30571
-64 149169-431919-718788-936702-1363951-437199-1281072-707719-872371 128498
-71.3 229569-250279-391805-143679-510803-223828 495034-431793-523119 264567
-78.6-94039 191042 579549 565302-42836 690707-427051-819121-277168 241744
-85.9 117889-368078-1472156-1120214-803835-1013012-421352 322971 963094
-92.5 740116 168378-373182-718520-1227679-1008297 94610 912075 744697 410002
-99.8-180991-657220-593676 391824 464443-511986-412355 234014 11662-703664
-107.2-805509-530504 116827 479613 1163804 329775-142997 232390 498340
-113.7 855750 632401 1155239 625588-585199-820913 272408 229086 1212362
-120.3 1385812 301667 529558 571293 199006-310562-562071-111622 80952 51512
-127.6-155248-903200-752216-1322200-1901207-1880720-1171369-673289-648399
-134.2-1078653-1541808-1028947-451911-364893-486364-771459-74008 204183
-140.8 90564-1009679-826622-1154512-655506-138031 64279-398125-671808-244822
-148.1 747318 780008 1504707 387049 775259 69212 38135 448258 626871 507072
-155.5 632305 314639 699290 433075 140060 327613 309437 176886 17420-697339
-162.8-417598-135040-259269 372724-152165 16470 831756 1994823 2022274
-169.4 2076262 907354-207316-757141-1461939-142634-241403-1376590-1880612
-175.9-1047904 173407-450403-603539-1131500-185782-429335 682933 1274318
-182.5 1070579 1297223 392225 172272-652246-994210-878991-1611403-2123228
-189.1 157283-163034-282076-479505 95937 163243 451690-408871 563616 721539
-196.4-183735-468091 989476 1659517 904724 203066-258921 721093 696089
-203 1139734 67723-103428 599773 25980-316249-660769-561692 12701 603879
-210.3 43466 445067 824841 718003 164417 189750-158897 33749-252527-431239
-217.7-602896-1166907-1406438-1695540-1203856-461170-1046186-1601154-1120904
-224.2-1108967-271401-305172-580198-647797-710084-919170-987333-758778
-230.8-576874-550683-249961 643597 853179 1210163-130512-192100 928721
-237.4 933247-1641695-1505638-1423483 1650-102880-119576 200766-47186-261833
-244.7-973835 826498 563001 470812-472695-464940-265627-212225-7873-1302070
-252.1-855844-1202076-722435-538283-296614 187816 471244 223778-51903 528004
-259.4 36589-314477-1063460-245817 287324-606743-812939-1247603-747282
-266-393317-4074-520251-243880-191816-362967-321662-457814-1036798-611914
-273.3-814120-472291-1005116-1614795-1586719-1333466-1069989-390893 566798
-279.9 768408 771979 810746 1070518 885986 58810-507480-792651-566044-52446
-287.2 583951-705192-823298-833026-819064-865184-1320110 591861 542790
-293.8-194342-825197-1506496-1970033-1322273-1597110-1108461-1002928-643544
-300.4-294811-59748-10156-587815 310581 466852 324211 453283 394685-951807
-307.7-1563459-979480-1594540-1533919-1129689-955797-256871 188560 250747
-314.3-454245-233133-821911-540458-120923-554025-705722-916272-387821-351916
-321.6-534049-251611-96873-561783-3704 335750 105638 154636 1090491 444993
-328.9-465629-614263-716585-130095-923215-1290729-546189-430200-382667
-335.5-456353-39743-100787 635082 385840-142924-624278-229478-620314-380201
-342.8-1377915-1090256-655755-117116-522359-834575 219876-398484-716374
-349.4-1186906-636466-803198-455677-350308-503175-152330-338573 255045
-356 229501-1039670-1330614-1288473-28244-468056-152672-432157 222222 147169
-363.3 115579 438354-916023-1601529-922314-1390160-540073-845416-750804
-369.9 475235 184868 30797-378408 303807-53080-1684392-1512440-520112-471902
-377.2 195062 825277-321266-1327588-355154-545241 360041 207351 102967
-383.8-291472-895817-1795458-1726994-539380 960685 846232 36532-315647
-390.4-1602415-1861501-1820896-847027-562217-244316-683525-688589-544911
-397-406724 116223 361807 325919 177615 869234 671109-868521-1026949-943801
-404.3-58230-514059-747757-71782-196171-64045 43486 275260-426465-154305
-411.6-630935 914496-56400-872374-865716-38581 418667 1299670 352142-1389547
-418.9-885560-387444-863914-1351052-689014-33403-295714-149001 67430 730138
-426.2 566422 768807-374834-485896-372480-302951-597894-939142-1103999
-432.8-1095084-467793-644231-251795 708726 1256339 721035-540408-336445
-439.4 252885 1007605 408830-578635-340397-1151648-452531-684959-621293
-446-683041-306016-630601-837715-983908-492360-535989-623636-45335 370013
-453.3 481874 556130-318107-761777-487966-753603-1029955-277205-937725
-459.9-690789-281805 612953 521875 280795-184172-312593 53958 119047-367392
-467.2-1402034-798207-552155-53516 239974-648879-177556 64267-314564-1066675
-474.5-1306916-1929709-1979178-1398875-822376-830869-1089416 477876 448582
-481.1-527229 259356 223417 1154402 1422662 910921 754959 1074458 420749
-487.7-404957-1469893-1212017-662276-1077850-1325896-1287538-680577-1599935
-494.3-1297845-1101956-520331 139057 416985-607945-1060561-271277 240842
-500.9-306611-356082-550849-53566 226956-795078-1168203-256868-315276-515826
-508.2-59208-780627-951312-473057-89404 285531 1028811 23425-453485-970972
-515.5-1270830-1337386-325224-807356-552872-1388951-1496834-2932215-2103669
-522.1-1527536-1350871-1242354-1664949 176297-241675-503468-597464-814301
-528.7-828303-839139-145656-819116-1171833-362990-805984-573298-758686
-535.3-619584-1333059-1139928-345239 353191-989167-227708 776637 855959
-541.9 395666-607262-19639 1243794 296475-17479-567358 348231-26986-500775
-549.2-1463247-1444779-378328 514694 439164 823192 1107823-851830-400975
-555.8 898993 855544 95361-515475-240259-381736 192518 273964-628188-378718
-563.1-360339-630420 572918 325956-106428 277990-450949-1088363-696403
-569.7-136269 248317 181300-761593 305596-76203 221646 277792 139417-674524
-577-865490-305546-1289806-2104910-1418184-913521-390243-604032-49750-220684
-584.3 126117-187346-492911-828338 209672-261921-816862-1219254-1617425
-590.9-119352-397085-730578 32740-65-584397-997674-985230 148043-13433
-598.2 161612 245856 228743-814772-227730-428421 55288 358826-283050-425183
-605.5-65319 162950 680541-201848 474476-59444-482106-128117-8732-420933
-612.9 271910 216171 623522 326277-68208-174168 1029447 1170639 709901
-619.4-502752-1390310-724225-1435706-1614215-1015497-951047-165939-1028700
-626-1028202-140337 937243-168225-1029587-77044-109548-533773-1867735-1344671
-633.3-1068071-759909-1611635-1639487-212255-81018-1608014-1103904 251329
-639.9-245318-1316252-922062-440704-46900-1189645-1227949-1337381-979631
-646.5-1576299-1097341-1028086 251480 548670-593971-557586-209933-390856
-653.1 629652 26586 746736 585270 526779 367626 153007-336211-361884-50443
-660.4 238554 869094 1048201 1068426 1837174 1335328 1360915 302947-476216
-667-870177-70511 59081 563755 495299-447267-191976 119227 235369 394153
-674.3-409628 446784 790847 735075-38295-157374-146688-1156008-496432-244178
-681.6-223284-415071-435885-1639859-1592396-624924-150989-364305-438909
-688.2-777349-758445-1670690-1867489-272252 259214-277598-852315-1527053
-694.8-833277-532571-573539-838309 148135 121130-842279-1518984-189033
-701.4-42166 203769-155136-223355 235425 619270 394775 1251108 866527 376486
-708.7 605656 53824-193346 12488 365633 1063141 1327635 108405-508244-594252
-716 519026 472065 389833 259527 848471 312380 71465-364934 149863-206872
-723.4 253622 1020235 819568 959057-581677-699109-1924-457473-96022 97871
-730.7-47435 800388 744600-472873-354572-1202257-1285191 610013 409434
-737.3 127463-461390-1184325-624791 285817 142125-144149-635625 497010
-743.8 586118 435472 857035 1062594-140298-971219-667909-229155-438135
-750.4-706450-639849-217019-339484 140426-245573 238641-755580-506803 348916
-757.7-401154-986131-1357950-710564-885385-1517859-1341191-707938 292008
-764.3 1167103 702415 1112790 931489 118160-102274-77089 13498 286498 846367
-771.7-203609-1773084-1223812-592813-122994 132247 89923 67396 425402 150582
-779-552485-61857 450514 1230580 1534142 715128 170449 85740-222953-471939
-786.3-1360286-1179007-396812-200691-270188-560848 44613 253348-206639
-792.9-418610-583656-1529533-1030229-340052-486327-1181462-1766161-864150
-799.5-103794-143803-614184 8980 196544 151691 2109955 1129475-655711-1237206
-806.8-1508626-927420-1299258-648866-366925 313364 1059707 346002-299218
-813.4-116498-593767-1622873-1084600-392991-745800-239972-996777-816938
-820-1082202-1048261-1165438-535136-11729-213163-320766 151619-208772-860644
-827.3-601748-855377 60104 37446-914890-1239275-1150412-869120-895515-1220065
-834.6-118529 415125 615446-338198-1242486-798208-442228-567404-436938
-841.2 114508-17812-420666-217978 841530 755553 971268-71529 193463 32566
-848.5-626774-513853-511519 1184107 1437010 276835 670894 63379 72586-261998
-855.8-273390-958205-745822-1600293-2825940-2554918-1293189-628719-643452
-862.4-784166-361861-139690-719339-1091979-630614 462074 19356 127927 988840
-869.7 526724-106349-77650-138750 675974 542265 203136-453858-883211-288754
-877 173060-205085-834508-919094-461052-1061016-807571 71438 777231 1682224
-884.4 526640-652638-975252-958342-264546 177345-232858-987180-1359774
-890.9-355564-821170-319951 239575-77752-669359-10487 290964 99773 748345
-898.3-82407 1272535 2020004 1130044 1490334 1420883 515930-492418-263755
-904.8 314490 1084217 681416 1265236 1176933-353566-785738-657888-357056
-911.4-1071249-625922 204662 205910 333705 571478 777909-372713-166526
-918-410707-938503-1227888-837773-340693 728412-69014 150736 705677 147045
-925.3 99382 429499-194094-312707-1359152-1125216-95881 169075-117023 54082
-932.7 432960 65040-484634 197597 549829 990829 103397 965871 321784-236040
-940-493364-494525-519248-1461483-1416859-748510-698602-1441890-1180288
-946.6-813667-334246-450637-156621 440642 174758 289414 185096 249804 780412
-953.9 244695-1351142-694441-148873-388698 301142-86303-56719 543446 492996
-961.2 173938 348003-555254-909607 29164-15601-901775-974193-1756135-1603805
-968.5-1787712-376244-977700-847196-51925 696825 948196 880042 607718-319829
-975.8-857558-398139-1130884-36346 660350 527655-94890-234184-513040-52311
-983.1-1489 249108 401956 183491-228723-538799-192192 466396 303543 550344
-990.5 1835-358057 124727 807949 794477 355218 1274680 1467729 1420562
-997.1 541719 774730 471033 1137885 1850252 21904-1001229-527968-349583
-1003.6-106218 500706 200008-788619-1179313-1424970-864509-567769 313784
-1010.2 239650-163314-1060697-635090-848100-1157598-1624415-592282-113339
-1016.8-477403-980126-1059521-647112-707375 163418 1052056-560383-1124625
-1023.4-1306596-522906 62678-306514 328732 1346226 981129 132509 893383
-1030 954837-113908 176467-296863-778538-561313 456213 284255-488892-79227
-1037.3-846136-861465 168175 190755-225030 676437 1270110 450791-916524
-1043.9-581891-393636-899964-1246505-217312-174099-1202359-878127-34542
-1050.5-502303-99897 821894 816048-656063-447469-1019384-585237-601625
-1057.1-1510397-1415947-228892-254605-321449-1267623-1261286-350154 77880
-1063.6 492147 631756 464089 63059-794376-488728-934817-863708-1366213
-1070.2-616830 235267 406712-140496-809317-392715 192610-488178-741151
-1076.8-377179-722846-826871-724323 221634 285720 312288-34264 36659 718404
-1084.1-635120-234276-337128 657989 125419-187634-825578-192402 421891
-1090.7-1054138-420784-584773 20272-845410-729940-688891-915486-497571
-1097.3-1370674-1654721-582739 1359702 1660121 628897 358481-123944-621008
-1103.9-504103-395819-401941-616016 209924 248205 1111085 716626 761867
-1110.5-31853 135182-723328-648422-855029-1036284-227617-1004504-1180471
-1117.1-800391-673777-424338-601724-439358-613176-1012461-1091545 267810
-1123.7-436984-1058466 86295-136527 364798 223684-1010588-223460-212036
-1130.2-781752-1034578-487755 6434-41148-618478-447978-1036683 264606-217410
-1137.6-1293225-1207043-895116-1047528-393190-804223-521768-383239 209317
-1144.1 200270-233206-937210-2016744-1244037-1646665-978881-646678-292265
-1150.7 710599 1213662 53093-629272-1204766-741984-64502-316070-868558
-1157.3-1218262-1435333-1149723-888767-964714 135265-246495-737196-856932
-1163.9-362866-271860-972086-696602 327237 792199 1065123 489821-984598
-1170.5-1097978-460599-1315782-1563206-359220-195964 573833 1115002 320078
-1177.1 29779 253106-89523 177180-287275-806464-941859-804356-528868-1156605
-1184.4-391775-413500 60528-179645 107597-1895922-1420359-506270-264974
-1191-920121-77663-613856 191779 1161631-262323-339595 73869-26107 160796
-1198.3-549938-508953-80857 399994 734520 125750-602389-1242580-656423
-1204.9-133289-531709-279151-983138-433413-1306504-723414-441354-270129
-1211.5-14077 97940-94794-98531-540218-1099163-276925 998 209832 206482
-1218.8 1336196 541171 220228-737855-1127280-1128241-521427-702149-740093
-1225.4-585649-518944-891129-954996-891891-640436 250641-368825 44387-504174
-1232.7-280880-150184 417513 796597-168652-127153-489805 792836 1116984
-1239.3-27826 589606 383732-249367-1010467-559059-427585 660947 63433-689657
-1246.6-394985 130891 64350 19397-1243420-1687086-913527 55327-545711-145529
-1253.9-140788-559818-603409-355134-17291-256966-196001 1081865-303687
-1260.5-192790 30805-123805-200173 429285 1164204 942063 445529 6820-1182923
-1267.8-854341-910209 50012 44243 128011-270799-610292-243643-422763-554774
-1275.1 321967-981467-1962651-1744928-660549 39577-21026-104549-818905
-1281.7-1657294-956655-159890-909561-215400-387512-735121-1237292-810489
-1288.3 500657 546560 175290-257567 36645 374150-151640 174251 271500 187333
-1295.6 532900 379267-182318 162499 122463-1127139-537569 304654-44128
-1302.2-859938-1014684-920462-125325 295538-376696-272443-325008-627762
-1308.8-745061-1088748-899513-1239394-14284-630538-234257 145576 288067
-1315.4 293311 788376-54857-873868-858699-896840-592053 80211-964037-2170222
-1322.7-1561276-72799-775433-1269521-1286622-335386-543186-961684-1294751
-1329.3-972281-631299-842798-829576-479069-512054-188444 446339 824327
-1335.9-225506-450683 156743-536716-699793 404878 362241-995721-580410
-1342.5 57173-300081 84719-69710 407124 788271 147933-668541-455333-304370
-1349.8 9529-23896-441747-1525795-1311314-702302-243273 253564-16016-16063
-1357.1-754786-425928-710174-1026951-1206482 8241-577913-1476778-854757
-1363.7-893789-1486272-960153-357970 395212-60716 10575 388044-411931-1253423
-1371-204433 1000039 650930 870441 182280 766786 238691 1254527-226057
-1377.6-207835-756900-870639 309022 588077 1273054 879564 1221131 1237045
-1384.2-635955-1257538 4251 793285 1278536-641117-587961 164560-279609
-1390.8-641547-425244-966190-1968922-1867480-1301132-319518 333676 227508
-1397.4 29848-635269-1166950-946335-585120-852402-484171 437111 741915
-1403.9-403326-811829-969355-577594-1227699-672207-66740 49862-747076-1271575
-1411.3-157108 338266-7519-179151-130656-415356-1169810-809391-301822-1395651
-1418.6-1038925-652898-983502 96220 530770 141599-742955-886527 304951
-1425.2 516331 202755 399915 787029 719496-345678-798290-554877-187160
-1431.7-420828-1339329-1061644-785168-289941-34028-327422-795700-526809
-1438.3-124037 600962-147217-505481-150726 68020-161899-102356-10607-409633
-1445.7 733933 1233322 993310 1237369-505133-747822 739469 171594-6084
-1452.2 224122 319615 193389 58656-722199-1275317-664767-700946-650729
-1458.8-279001-249975 85130 734573 190640 225167-388629 405477 704949-361258
-1466.1 297868 324797-89113 365103 227411 60574-143091 41053 505547 958151
-1473.5 739815-51656-24828-299474-506509 207646 560873 526080 88296-43717
-1480.8 431011 1257673 736277 434324 43644-84300-886368-524948-653305-1546289
-1488.1-1073426-549346-1783447-1757390-845307 56284 445614 560740-108615
-1494.7-1119802-890419-835265-654105-273401 506416 528424-255621-94906
-1501.3-865925-480800-454472-332870 631955 307730 602352-440910-217974
-1507.9-26285-468082-424082-529688-720370-1164358-1039850-1094705-145181
-1514.4-142042 577392-338659-666064-823804-417963 312605 249748-667030
-1521-1113360-336638 233185-783066-543315-507348-428976-171887-648431 13213
-1528.3 609426 338435 503595 700627-148272 536075 528927-195672-890218
-1534.9-235077-501898 439740 366776-335563-115212 302871-869772-287337
-1541.5 247566 671543 75997-313243-264507-542704 268737 618302-251801-688271
-1548.8-863257-766729-29235 597819 455214 4050 23494-397072-1240459-593007
-1556.2-243849 20847 480443 1093271 1030405 300354-170607-580467-305948
-1562.7-1103316-1139991-591580 151119 30276-257886-553423-141886-874339
-1569.3-871948-1321532-306877 1105678 1253848 608776 425674-1665915-947582
-1575.9-221596 634651 90332-476348-172506 201370 658582 382904 893289 307947
-1583.2-441497-461360-381860-704134-838400-245798-75750-240326-23167 956685
-1590.6 905008-69488-70757-788431-153552-354830 315672 33766 30685 195407
-1597.9-408317-547677-1027532 22929 379152 147015 808434 35158-329703-340243
-1605.2 753891 1836678 434028 146191 331474-173407-745539-625733 36063
-1611.8-135497-548225-379005-25798-140287-241158 496124-122866-747750-1217992
-1619.1-259819 513009 664664-104226 874077 87023 585712 606435-125589 267583
-1626.4-542722-716612-980067-878829-758697-882546-216511-47188-630013-841829
-1633.7-875833-111658-150543-277990 216194 522529 332223 884858 354451
-1640.3 324918 483687 496150-303460-862142-888104-231798-438672-849753
-1646.9-716068-1225821-1745709-1238945-863565-1086975-243380-65859 74017
-1653.5 921069 245664-122671-649829-1855031-1386068-1590222-462988-19240
-1660.1-406511-560987-913212-1112571-489041 920681 1419647 1030895 700069
-1666.7-2385-685248-517554-600488-97107-355124 117375-214786 10366-351542
-1674-1053667-944789-344287-475809-851221-678897 202628-259375-280230-692737
-1681.3-1158083-721636-360786-251037-168869-221721-174600-1147427-1934152
-1687.9-1867550-1503928-627635-18136 782622 411529 1461104 327846 104114
-1694.5-652259-1060455-99474 396436-90640-404932-130755 762218 1008536
-1701.1 351004-590790-501124-27069-1053437-970233-1050736-1462207-769159
-1707.6-190768-447910-620079-183999-355192-576168-974364-1068027-223423
-1714.2-659505-1025222-447865-268146 158039 1009291 1308607 1337261 791085
-1720.8 298779 43103 15644 106713 48298-1304606-1197848-879456-222490 409588
-1728.1 662265 1141375 67272-908635-1213477 67751 28306-456934 639949 711924
-1735.4 1013630 769090 185709-358771-602419-588850 27139-552694-955790
-1742-791652-210226-201294-352733 352122 427653 84592-167252 563817 379820
-1749.4-484653-194269 110123-255238-666387-443339-603116-429782-193373
-1755.9 701279 296653-455496-820631-1529662-1143135-424297-11443 162986
-1762.5 388426 19156-504432 393203 77390 78389 543563 800784-438392-347974
-1769.8-825389-1079756-1695302-1163024-467785-709913-542817-1217721-716471
-1776.4-1251612-1126190-367832-493747-295088 292060-197238-22790-66830
-1783 218609-203445-492899-783717-351692 527678 131271-355433-426090-1320131
-1790.3-778963-505870-176075 396615 303263 571452 463087 217841-122748
-1796.9 242732 771613 85815-133135-185891-431890 201901-222375-1019830
-1803.5 127660-373442 190074 522654-123893-731146-776816-591749-429003
-1810.1-188452-521028-825979-582735-1170605-593505-302977-271482-83321
-1816.7-97659-818296-657649 376653 276218 241598-57424-258777-532058 591739
-1824 383758 762409 525896-254467-498692-540726-347780-446352-596387-672861
-1831.3-137513-504666-839240-968119-780578-620570-445725-421791 506556
-1837.9 453973 122247 267101 343607 234169 430734 278887-336148-701668
-1844.5-440714-129746 447287 142989 392964 404629 583889 403648-736284
-1851.1-625142 155810 62358 132263-118853 610004 611134-143436-1508202
-1857.7-967161-67000-972189-871802-722690-671131-1157204-1053559-65992
-1864.2-357487-194241-608755-396293 27140 81800-342249 83782-296922-118626
-1871.6-69328-346485-689754-526046-706583-360864 54613 61372-113037-26806
-1878.9 693687 302333-288829 180616-229108-558941-874372-1199205-1096778
-1885.5-479224-489417-593859-378732-360984-37298 115093-550584-801280-39433
-1892.8 190745 214446 327255-503164-265435-35992-581858-341609-433136-547134
-1900.1-100290-374836-531933-639413-147547 139793-113067-658394-261169
-1906.7-289489-74806-160225-715328-696837-103277 262241-12074-538363 22892
-1914 1249913 321863-553492-258967 279170-266717 398097 79800-1103047-645099
-1921.3 633668-118361-25607-340264-449502-625108-817452-712373 200798 75509
-1928.6-220244 27590 105772
##END=$$ End of the data block
